# Supplementary material for: Multicilin and activated E2f4 induce multiciliated cell differentiation in primary fibroblasts
Source: Sci Rep. 2018 Aug 17;8:12369. doi: 10.1038/s41598-018-30791-1 (PMC6098136; doi:10.1038/s41598-018-30791-1)
Supplement: Supplementary file 2 — Table S1 [file 41598_2018_30791_MOESM2_ESM.xlsx]

## Sheet: diff.txt
Transcript/RepeatID (cmd=analyzeRepeats.pl rna mm10 -d tags/705_1--2-ATCACG_ATCACG tags/705_2--2-TTAGGC_TTAGGC tags/705_3--2-ACTTGA_ACTTGA tags/705_4--2-GATCAG_GATCAG -raw -count exons -condenseGenes) (cmd=getDiffExpression.pl raw.txt CTRL EXP CTRL EXP -export diff)	chr	start	end	strand	Length	Copies	Annotation/Divergence	tags/705_1--2-ATCACG_ATCACG (5623595.0 total)	tags/705_2--2-TTAGGC_TTAGGC (8304863.0 total)	tags/705_3--2-ACTTGA_ACTTGA (6915025.0 total)	tags/705_4--2-GATCAG_GATCAG (7192435.0 total)	CTRL vs. EXP Log2 Fold Change	CTRL vs. EXP p-value	CTRL vs. EXP adj. p-value
NM_029455	chr2	125983483	126152004	-	1839	1	Fam227b|4930525F21Rik|-|2|2 F1|protein-coding	22.97	16.06	23.83	19.66	-0.164497	0.728831	1
NR_106086	chr4	133717050	133717108	-	58	1	Mir7227|mmu-mir-7227|-|-|ncRNA	0	0	0	0	0	1	1
NM_144958	chr11	69666936	69672423	-	1867	1	Eif4a1|BM-010|Ddx2a|Eif4|-|11 B3|11 42.86 cM|protein-coding	534.69	525.85	554.2	616.94	0.297241	0.0335356	0.109632
NM_028889	chr1	87264364	87310791	+	1799	1	Efhd1|4931430I01Rik|AI452351|PP3051|mitocalcin|-|1|1 D|protein-coding	8.93	8.45	5.18	14.98	0.963616	0.15422	0.387897
NM_027154	chr1	74288247	74304336	-	2295	1	Tmbim1|2310061B02Rik|AA960455|AU024746|C78899|RECS1|Tmbib1|mKIAA4161|-|1|1 C3|protein-coding	982.61	1369.58	1116.7	1444.52	0.651571	1.1709e-06	9.9937e-06
NM_029777	chr1	82316579	82445367	+	3501	1	Rhbdd1|4930418P06Rik|RRP4|mRHBDD1|-|1|1 C5|protein-coding	884.35	557.13	822.5	569.19	-0.367152	0.00544776	0.0225978
NM_172405	chr5	100804802	100820935	-	2488	1	Fam175a|3830405G04Rik|5630400M01Rik|AI506069|AL024423|AV118690|Ccdc98|-|5|5 E4|protein-coding	49.77	31.28	51.79	17.79	-0.801346	0.0318156	0.104667
NM_207141	chr9	39469780	39470724	-	943	1	Olfr955|MOR171-34|MOR171-50|-|9|9 A5.1|protein-coding	0	0	0	0	0	1	1
NM_001162368	chr10	102158858	102391468	+	3853	1	Mgat4c|9130411I17Rik|GntIVh|-|10|10 D1|protein-coding	0	0.85	1.04	0.94	0.744314	1	1
NM_199449	chr15	57694667	57839832	+	4368	1	Zhx2|Afr-1|Afr1|Raf|mKIAA0854|-|15 D1|15 24.01 cM|protein-coding	74.01	85.39	88.05	93.62	0.365318	0.128736	0.337426
NM_001007583	chr10	116986314	117025040	+	2707	1	Best3|Vmd2l3|mBest4|-|10|10 D2|protein-coding	0	0.85	1.04	0.94	0.744313	1	1
NM_001291538	chr9	107597674	107607092	-	3982	1	Sema3b|SemA|Semaa|sema5|semaV|-|9 F1|9 58.31 cM|protein-coding	21.69	73.55	30.04	91.75	1.88007	2.23843e-09	2.68579e-08
NM_008117	chr11	106300261	106301896	-	896	1	Gh|Gh1|Ghb1|-|11 68.89 cM|11 D|protein-coding	0	0	0	0	0	1	1
NM_010910	chr14	68083884	68087737	+	1995	1	Nefl|AI847934|CMT2E|NF-L|NF68|Nfl|-|14|14 D3|protein-coding	0	3.38	3.11	0.94	0.586253	0.764406	1
NM_001004147	chr11	35797380	35798884	-	1502	1	Fbll1|AI595406|-|11|11 A4|protein-coding	0	0	0	0	0	1	1
NR_105873	chr10	78445095	78445157	-	62	1	Mir6908|Gm27827|mmu-mir-6908|-|-|ncRNA	0	0	0	0	0	1	1
NR_037692	chr1	85928483	85931756	+	1145	1	4933407L21Rik|-|-|1|1 C5|ncRNA	2.55	0	2.07	0	-4.15377	0.145917	0.37222
NM_008555	chr16	23451785	23520590	-	2734	1	Masp1|AW048060|CCPII|Crarf|Masp1/3|-|16|16 B2-B3|protein-coding	121.23	254.47	146.06	150.72	0.837279	0.00165476	0.00782516
NM_001146318	chr11	100575891	100581739	+	2543	1	Cnp|CNPase|Cnp-1|Cnp1|-|11 D|11 63.47 cM|protein-coding	176.1	43.96	172.99	59.92	-1.52296	2.21402e-11	3.28715e-10
NM_145597	chr8	70172408	70183681	+	3001	1	Tmem161a|AI428876|BB161850|BC021367|-|8|8 B3.3|protein-coding	100.81	140.34	78.73	180.68	1.07256	9.80025e-07	8.44417e-06
NM_001033438	chr13	50245181	50250308	-	3146	1	Gm906|-|-|13|13 A5|protein-coding	0	0	0	0	0	1	1
NM_144839	chr14	18573577	18893627	-	1366	1	Ube2e2|BC016265|-|14|14 A2-A3|protein-coding	68.91	76.09	79.76	50.55	0.00541322	1	1
NM_001081287	chr18	7347962	7626863	-	4956	1	Mpp7|1110068J02Rik|2810038M04Rik|5430426E14Rik|AI415104|Gm955|-|18|18 A1|protein-coding	114.85	107.37	114.98	60.85	-0.205992	0.492641	0.95652
NR_002862	chr14	89896224	89899447	+	3223	1	Gm5088|EG328451|Pabpc4l|-|14 E2.1|14|pseudo	33.18	76.09	32.11	70.21	1.39527	2.61377e-06	2.09487e-05
NR_033520	chr17	6439002	6450994	-	4700	1	Tmem181b-ps|Tmem181b|-|17 A1|17|pseudo	24.25	16.91	18.65	18.72	-0.0260653	1	1
NM_025701	chr8	3676477	3680921	+	2030	1	Trappc5|4021401A16Rik|TRS31|-|8 1.92 cM|8 A1|protein-coding	193.97	111.6	205.11	121.7	-0.546404	0.00257415	0.0116015
NM_010381	chr17	34342212	34344645	-	778	1	H2-Ea-ps|AI323765|E-alpha-f|H-2Ea|H2-Ea|I-Ealpha|Ia-3|Ia3|MHC-H2-Ea|-|17 B1|17 17.98 cM|protein-coding	0	0	0	0	0	1	1
NM_019388	chr16	36603869	36666077	-	2529	1	Cd86|B7|B7-2|B7.2|B70|CLS1|Cd28l2|ETC-1|Ly-58|Ly58|MB7|MB7-2|TS/A-2|-|16 25.72 cM|16 B5|protein-coding	0	1.69	0	0	3.10534	0.528748	0.98172
NM_023153	chr9	14500619	14510620	+	1143	1	Cwc15|0610040D20Rik|2900052N06Rik|Ed1|c11orf5|mED1|-|9|9 A3|protein-coding	643.16	424.4	637.08	391.32	-0.416497	0.00331536	0.0145314
NM_026406	chr3	96727611	96791155	+	2254	1	Rnf115|2610028E05Rik|AU042696|Zfp364|-|3|3 F2.1|protein-coding	292.23	250.24	253.79	310.81	0.269797	0.095482	0.26421
NM_145822	chr7	19356009	19359483	-	2241	1	Cd3eap|1190028F09|2610103M17Rik|ASE-1|Ase1|CAST|PAF49|-|7|7 A3|protein-coding	219.49	157.25	254.83	116.09	-0.55942	0.00749635	0.0299572
NM_146433	chr2	85429883	85430827	-	943	1	Olfr994|MOR203-4|-|2|2 E1|protein-coding	0	0	0	0	0	1	1
NM_146177	chr7	4740127	4747514	+	2224	1	Suv420h2|BC024816|KMT5C|Suv4-20h2|-|7|7 A1|protein-coding	51.04	48.19	76.66	46.81	-0.207008	0.550143	1
NM_027652	chr5	30232618	30272430	+	6757	1	Ept1|4933402G07Rik|AI448296|AI452230|C79563|D5Wsu178e|SELI|mKIAA1724|-|5 B1|5 16.22 cM|protein-coding	294.78	521.62	274.51	529.87	1.1182	1.04695e-14	2.06294e-13
NM_001166375	chr8	66386301	66471637	+	3936	1	March1|2900024D24Rik|BB085186|-|8|8 B3.1-B3.2|protein-coding	2.55	4.23	0	0	1.04766	0.553544	1
NM_018830	chr19	31984651	32103140	-	4792	1	Asah2|AI585898|-|19|19 C3|protein-coding	408.36	217.27	416.43	142.3	-0.956608	1.47632e-06	1.23844e-05
NM_026828	chr2	26348118	26352110	-	2914	1	Dnlz|1110034G11Rik|D2Bwg1335e|HEP1|-|2 A3|2 18.87 cM|protein-coding	208.01	196.98	213.39	221.87	0.219	0.183563	0.445925
NM_178061	chr4	34949074	35157484	-	6024	1	Mob3b|8430436F23Rik|A430018A01Rik|Mobkl2b|-|4 A5|4 16.86 cM|protein-coding	21.69	13.53	14.5	8.43	-0.454549	0.420621	0.846311
NR_039580	chr9	107436736	107436755	+	19	1	Mir5120|mmu-mir-5120|mu-mir-5120|-|4|4 23.56 cM|ncRNA	0	0	0	0	0	1	1
NM_146244	chr12	85135596	85151264	-	2521	1	Rps6kl1|A830084F09Rik|AW046440|-|12|12 D2|protein-coding	1.28	0.85	1.04	2.81	0.798746	0.711436	1
NR_003649	chr12	36090379	36091829	+	1450	1	Gm5434|EG432649|-|12 A3|12|pseudo	20.42	14.37	13.47	16.85	0.128175	0.923116	1
NM_001081124	chrX	159414572	159498757	+	3651	1	Map7d2|1600028E09Rik|2900002G04Rik|5330432J06Rik|C030036K04Rik|Mtap7d2|-|X|X F4|protein-coding	8.93	5.92	18.65	1.87	-1.55927	0.0302344	0.100236
NM_029770	chr10	60762595	60831581	-	5848	1	Unc5b|6330415E02Rik|A630020F16|D10Bwg0792e|Unc5h2|-|10 B4|10 31.52 cM|protein-coding	761.84	1324.77	773.81	1661.71	1.18662	5.15314e-17	1.21748e-15
NM_146717	chr1	174041933	174042936	+	1001	1	Olfr433|MOR123-1|-|1|1 H4|protein-coding	0	0	0	0	0	1	1
NM_177197	chr13	8952863	8960935	+	2236	1	Idi2|4833405L16Rik|IPPI2|-|13|13 A1|protein-coding	0	0	0	0	0	1	1
NR_045940	chr7	69496094	69499689	+	997	1	4930402F11Rik|-|-|7|7|ncRNA	0	0	0	0	0	1	1
NM_029420	chr7	126688927	126695783	-	3684	1	Slx1b|1110030E23Rik|2410170E21Rik|4833422P03Rik|AI853643|Giyd1|Giyd2|-|7|7 F3|protein-coding	22.97	22.83	19.68	25.28	0.40772	0.330858	0.704991
NR_037296	chr9	69456944	69457031	+	87	1	Mir3109|mir-3109|mmu-mir-3109|-|9|9 38.58 cM|ncRNA	0	0	1.04	0.94	-0.0917209	1	1
NM_001011753	chr17	37609785	37610779	-	992	1	Olfr115|MOR218-11P|-|17|17 B1|protein-coding	0	0	0	0	0	1	1
NM_198927	chr15	91838328	91861435	+	2957	1	Smgc|2310010P21Rik|DXImx49e|Muc19|Muc19/Smgc|Sfc21|-|15|15 E3|protein-coding	0	0	0	0	0	1	1
NM_133892	chr4	118961967	118968910	+	1949	1	Lao1|AW990848|-|4|4 D2.1|protein-coding	0	0	0	0	0	1	1
NR_029557	chr18	61647825	61647894	-	69	1	Mir145a|Mir145|Mirn145|mir-145a|mmu-mir-145|mmu-mir-145a|-|18|18|ncRNA	0	0.85	1.04	0.94	0.744307	1	1
NM_009595	chr1	156558787	156649619	+	10700	1	Abl2|AA536808|Abll|Arg|-|1 G3-H1|1 67.71 cM|protein-coding	1362.89	842.04	1524.84	628.17	-0.737611	1.34903e-05	9.58669e-05
NM_146033	chr12	36157124	36197291	+	2434	1	Ankmy2|AI035571|ZMYND20|-|12|12 A3|protein-coding	77.84	136.11	76.66	123.57	0.982411	9.62971e-06	7.01028e-05
NM_001081213	chr19	29609883	29648420	-	5377	1	Ermp1|D19Ertd410e|D19Wsu12e|Fxna|mKIAA1815|-|19 C1|19 24.17 cM|protein-coding	691.66	305.2	715.8	268.68	-1.05987	1.26516e-12	2.11897e-11
NM_001161406	chr12	24572287	24617391	+	3450	1	Grhl1|LBP-32|MGR|Tcfcp2l2|-|12|12 A1.3|protein-coding	7.66	1.69	2.07	1.87	-1.10938	0.344745	0.726931
NR_045798	chr13	64248700	64268145	+	1799	1	1810034E14Rik|-|-|13|13|ncRNA	5.1	0.85	9.32	0.94	-2.66808	0.0178838	0.0637018
NM_001195596	chr10	25527943	25536272	-	670	1	Smlr1|2010003K15Rik|-|10|10 A4|protein-coding	0	1.69	0	0	3.10534	0.528725	0.98172
NM_144903	chr4	49535993	49549546	-	2007	1	Aldob|Aldo-2|Aldo2|BC016435|-|4 B1|4 26.57 cM|protein-coding	0	141.18	0	0	9.28363	5.85405e-05	0.000369417
NM_145521	chr2	32095651	32110820	+	1820	1	Plpp7|D830019K17Rik|NET39|Ppapdc3|-|2|2 B|protein-coding	5.1	5.07	5.18	12.17	0.934499	0.209636	0.496908
NR_027964	chr5	109833501	109834142	-	641	1	Gm10416|EG667213|ENSMUSG00000072761|-|5|5 F|pseudo	0	0	0	0.94	2.27389	1	1
NM_007428	chr8	124556587	124569707	-	1832	1	Agt|AI265500|AngI|AngII|Aogen|Serpina8|-|8 E2|8 72.81 cM|protein-coding	0	16.91	0	0	6.2438	0.00697233	0.0280603
NM_009141	chr5	90759298	90761625	+	1650	1	Cxcl5|AMCF-II|ENA-78|GCP-2|LIX|Scyb5|Scyb6|-|5 E1|5 44.78 cM|protein-coding	17.87	119.2	13.47	159.15	3.38159	4.38242e-26	1.77129e-24
NM_001199936	chr4	61515593	61519486	-	872	1	Mup16|-|-|4 B3|4|protein-coding	0	3.38	0	0	4.01152	0.187315	0.452523
NM_013522	chr8	41397454	41417118	-	1077	1	Frg1|-|-|8 A4|8 23.89 cM|protein-coding	292.23	207.97	274.51	217.19	-0.181992	0.229915	0.536205
NM_018873	chr11	97509340	97575126	-	6943	1	Srcin1|P140|SNIP|mKIAA1684|p140Cap|-|11|11 D|protein-coding	0	0.85	1.04	0	-0.0994134	1	1
NM_175650	chr16	29231914	29378732	-	4503	1	Atp13a5|C630015F21Rik|-|16|16 B2|protein-coding	0	0.85	0	0.94	3.11268	0.515382	0.981077
NR_105808	chr9	92267258	92267361	-	103	1	Mir6386|Gm27842|mmu-mir-6386|-|-|ncRNA	1.28	0	0	0	-2.39024	1	1
NM_001242364	chr7	105371211	105400054	-	10881	1	Fam160a2|4632419K20Rik|6530415H11Rik|FHIP|-|7|7 E3|protein-coding	199.07	207.97	207.18	225.62	0.322007	0.0452362	0.141417
NM_001082962	chr7	59982502	60140219	-	2063	1	Snrpn|2410045I01Rik|HCERN3|Peg4|Pwcr1|SMN|-|7 C|7 34.04 cM|protein-coding	82.95	87.92	77.69	86.13	0.349972	0.144098	0.369625
NM_001190352	chr5	125532418	125792583	+	7953	1	Tmem132b|AK220418|mKIAA1786|-|5|5 G1.1|protein-coding	2.55	1.69	4.14	0.94	-1.06244	0.548328	1
NM_175417	chr13	41763148	41847488	-	2431	1	Adtrp|9530008L14Rik|-|13|13 A4|protein-coding	3.83	4.23	1.04	2.81	0.815005	0.446707	0.887641
NM_001191023	chr6	5725639	6028039	+	2724	1	Dync1i1|DH IC-1|DHIC-1|DIC|Dncic1|IC74|-|6 A1|6 2.26 cM|protein-coding	14.04	25.36	4.14	35.57	2.01153	0.000182326	0.00104855
NM_001024853	chr12	71123172	71136675	-	973	1	Timm9|2810011L15Rik|Tim10a|Timm10|-|12 C3|12|protein-coding	98.26	85.39	92.19	65.53	-0.0951884	0.706025	1
NR_045829	chr12	12351522	12392475	-	1336	1	4921511I17Rik|-|-|12|12|ncRNA	7.66	2.54	4.14	0.94	-1.41159	0.172156	0.423519
NM_001202446	chr2	92383676	92392683	-	3137	1	Mapk8ip1|IB1|JIP-1|Jip1|Prkm8ip|Skip|mjip-2a|-|2|2 E1|protein-coding	74.01	46.5	98.41	92.68	-0.0984221	0.797507	1
NM_010143	chr16	21204795	21223304	+	4127	1	Ephb3|AW456895|Cek10|Etk2|HEK2|MDK5|Sek4|Tyro6|-|16|16 B1-B4|protein-coding	264.16	268	276.58	347.32	0.410804	0.010086	0.0386996
NM_001009573	chr11	116062096	116077961	-	3932	1	Unc13d|2610108D09Rik|Jinx|Munc13-4|mFLJ00067|-|11|11 E2|protein-coding	2.55	0.85	6.22	0.94	-1.98075	0.154833	0.389199
NR_130327	chr10	60960723	60960844	+	121	1	Mir466j|Mirn466j|mmu-mir-466j|-|10 32.1 cM|ncRNA	0	0	0	0	0	1	1
NR_131015	chr10	126788851	126793710	-	1746	1	4930484H19Rik|-|-|10|10|ncRNA	0	0	0	0	0	1	1
NR_045947	chr12	118518297	118530193	-	880	1	D230030E09Rik|Npe|-|-|ncRNA	0	0	0	0	0	1	1
NM_026669	chr15	99392947	99410049	+	2375	1	Tmbim6|5031406P05Rik|Bi1|Tegt|-|15 56.13 cM|15 F3|protein-coding	2244.69	1766.92	2225.11	2305.8	0.0927397	0.517703	0.981348
NM_025488	chr12	110667689	110682619	-	946	1	1700001K19Rik|-|-|12|12 F1|protein-coding	0	1.69	1.04	0.94	1.27029	0.648299	1
NM_019659	chr9	32372418	32399194	+	3066	1	Kcnj1|Kir1.1|ROMK|Romk2|-|9|9 A4|protein-coding	0	0	0	0	0	1	1
NM_001267796	chr18	36300101	36301478	+	1375	1	Igip|6330403M23Rik|-|18|18 B2|protein-coding	30.63	32.97	16.57	50.55	1.06577	0.0109987	0.0418016
NR_045975	chr13	30615043	30624258	+	1132	1	4930519D14Rik|-|-|13|13|ncRNA	0	0	0	0	0	1	1
NM_010806	chr17	13760541	13905794	+	7348	1	Mllt4|5033403D15Rik|AF6|Af-6|Afadin|Gm314|I-afadin|S-afadin|-|17|17 A2|protein-coding	837.13	426.09	868.08	319.24	-0.956561	1.32042e-08	1.44467e-07
NM_028977	chr5	21543527	21575902	+	2182	1	Lrrc17|37kDa|4833425M04Rik|6130400C22Rik|P37nb|-|5|5 A3|protein-coding	1977.98	3202.44	1910.19	3512.52	1.01862	7.27868e-16	1.59058e-14
NR_030555	chr1	185537336	185988795	+	68	1	Mir297c|Mirn297c|-|-|ncRNA	0	0	0	0	0	1	1
NM_001302498	chrX	101382118	101385629	+	1532	1	Gjb1|Cnx32|Cx32|-|X 44.06 cM|X D-F4|protein-coding	0	22.83	0	0	6.67032	0.00382417	0.0164954
NM_001005506	chr4	129626077	129640805	-	4841	1	Txlna|2600010N21Rik|AI425952|AW209241|Il14|Txln|-|4 D2.2|4 63.26 cM|protein-coding	1060.45	597.71	1079.4	640.34	-0.559299	1.65913e-05	0.000115982
NM_178164	chr4	59471868	59549364	-	6839	1	Ptbp3|5830471K22Rik|AA407443|AI462022|AW107884|C86549|Rod1|-|4|4 B3|protein-coding	1330.99	963.78	1340.45	937.11	-0.258736	0.0452268	0.141405
NM_030052	chr5	71442823	71548205	-	538	1	Cox7b2|4930503B16Rik|-|5|5 C3.1-C3.2|protein-coding	0	0	0	0	0	1	1
NM_001011821	chr10	129704880	129705824	+	943	1	Olfr804|MOR110-7|-|10|10 D3|protein-coding	0	0	0	0	0	1	1
NM_010349	chr10	49099463	49788754	-	4852	1	Grik2|AW124492|GluK2|Glur-6|Glur6|Glurbeta2|-|10 B3|10 24.87 cM|protein-coding	1.28	4.23	3.11	0.94	0.435199	0.787447	1
NM_013933	chr17	65580053	65613555	-	1635	1	Vapa|33kDa|VAP33|-|17|17 E1.2|protein-coding	892.01	809.06	791.42	878.13	0.2352	0.0791317	0.227218
NM_177185	chr6	38433925	38512763	+	14650	1	Ubn2|2900060J04Rik|6030408G03Rik|BC060116|D130059P03Rik|mKIAA2030|-|6|6 B1|protein-coding	509.17	290.82	438.18	245.28	-0.582533	0.000198589	0.00113355
NM_010588	chr12	112908590	112929495	-	4026	1	Jag2|D12Ggc2e|Serh|mJagged2-1|sm|-|12 F1|12 61.37 cM|protein-coding	54.87	2.54	42.47	3.74	-3.67796	1.49502e-12	2.48861e-11
NM_008516	chr6	107529726	107570228	+	3752	1	Lrrn1|2810047E21Rik|NLRR-1|-|6|6 E1|protein-coding	570.42	60.02	583.21	56.17	-3.07532	1.50338e-72	3.46813e-70
NR_046140	chr8	123560886	123561006	-	120	10	Gm26391|Rn5s17|-|8 E|8|rRNA	0	0	0	0	0	1	1
NM_138944	chr8	78433009	78436652	-	3208	1	Pou4f2|Brn-3.2|Brn-3b|Brn3b|Pou4f-rs1|mBrn3-3R|-|8|8|protein-coding	0	0	0	0	0	1	1
NM_199319	chrX	8803691	8809386	+	593	1	Ssxb5|-|-|XA1.1|X|protein-coding	0	0	0	0	0	1	1
NM_010093	chr13	29906575	29986063	-	5088	1	E2f3|E2F3b|E2f3a|-|13|13 A3.3|protein-coding	267.98	366.91	274.51	381.02	0.692932	1.12759e-06	9.65775e-06
NM_001164320	chr15	81686167	81697287	-	2538	1	Chadl|AY100452|D930017K21Rik|-|15|15 E1|protein-coding	22.97	4.23	10.36	2.81	-1.93611	0.00418983	0.0179272
NM_001303423	chr11	78323073	78327778	+	2667	1	Aldoc|AI847350|AU040929|Aldo3|Scrg2|-|11 B5|11 46.74 cM|protein-coding	7.66	12.68	7.25	12.17	0.960352	0.119913	0.318547
NM_001081419	chr10	76263049	76345291	-	6315	1	Dip2a|4931420H10Rik|AI426328|Dip2|Kiaa0184-hp|mKIAA0184|-|10 C1|10 38.76 cM|protein-coding	375.18	355.08	389.5	328.6	0.0708624	0.619286	1
NR_102282	chr1	10024600	10038159	-	1731	1	Cops5|AI303502|CSN5|Jab1|Mov34|Sgn5|-|1 A2|1 2.29 cM|protein-coding	949.43	611.24	936.45	585.11	-0.423679	0.0014297	0.00688334
NR_108059	chr10	84488293	84497676	+	2325	1	4930463O16Rik|-|-|10|10 C1|ncRNA	0	0.85	0	0	2.26736	1	1
NM_027879	chr10	40831622	40883143	-	3348	1	Cdc40|1200003H23Rik|EHB3|PRP17|-|10|10 B1|protein-coding	668.69	337.32	609.11	327.66	-0.707887	7.16472e-07	6.27953e-06
NM_007760	chr2	30400476	30415748	-	4377	1	Crat|AW107812|CARAT|-|2 B|2 21.69 cM|protein-coding	320.31	213.89	290.05	254.64	-0.151064	0.337646	0.715216
NM_023116	chr2	14604306	14987908	+	3929	1	Cacnb2|AW060387|CAB2|Cavbeta2|Cchb2|-|2 A2|2 10.7 cM|protein-coding	10.21	12.68	11.39	13.11	0.474891	0.410794	0.833
NM_026904	chr8	79711820	79777321	+	2795	1	Anapc10|1500026N15Rik|A830003M23Rik|APC10|-|8 37.79 cM|8 C3|protein-coding	122.51	111.6	112.91	107.66	0.132882	0.550466	1
NM_145453	chr13	91796533	91807696	-	1524	1	Zcchc9|1810019C21Rik|-|13|13 C3|protein-coding	201.63	160.63	195.78	171.32	-0.02859	0.868791	1
NM_177704	chrX	9885621	9998864	+	6604	1	Sytl5|ENSMUSG00000054453|slp5|-|X|X A1.1|protein-coding	81.67	59.18	64.23	48.68	-0.190448	0.510412	0.981077
NR_030469	chr3	114863253	115027151	+	46	1	Mir669b|Mirn669b|-|2|2|ncRNA	0	0	0	0	0	1	1
NM_013826	chr13	114818237	114829420	+	1880	1	Mocs2|AI415403|-|13|13 D2.2|protein-coding	215.66	197.83	188.53	215.32	0.265581	0.11677	0.311485
NR_028096	chr3	153907289	153912203	-	1565	1	Rabggtb|-|-|3 H3|3 78.76 cM|protein-coding	409.63	360.99	382.25	453.11	0.268261	0.0819002	0.232819
NM_001126322	chr11	99771714	99772913	-	1197	1	Gm11595|OTTMUSG00000002543|-|11|11 D|protein-coding	0	0	0	0	0	1	1
NR_028566	chr19	7478518	7478561	+	43	1	Snord118|MBI-34|-|11|11|snoRNA	0	0	0	0	0	1	1
NM_183106	chr2	94300766	94406689	-	4564	1	Ttc17|9130020K17Rik|D2Bwg1005e|-|2 E1|2 51.69 cM|protein-coding	302.44	339.86	331.49	320.17	0.28847	0.0523486	0.16015
NR_029918	chr12	109618258	109618336	+	78	1	Mir370|Mirn370|mir-370|mmu-mir-370|-|12|12|ncRNA	0	0.85	0	0.94	3.11268	0.515361	0.981077
NM_018741	chr4	45809507	45826827	-	2722	1	Igfbpl1|2810011G06Rik|2810453O06Rik|IGFBPL|-|4|4 B2|protein-coding	1.28	0.85	0	0	-0.122059	1	1
NM_134072	chr13	4059591	4090422	+	2434	1	Akr1c14|9030611N15Rik|AW557061|-|13|13 A1|protein-coding	17.87	65.94	10.36	26.21	1.96632	0.000405986	0.00218813
NM_001130444	chr7	141189934	141194004	-	2264	1	Hras|H-ras|Ha-ras|Harvey-ras|Hras-1|Hras1|Kras2|c-H-ras|c-Ha-ras|c-rasHa|ras|-|7 F5|7 86.48 cM|protein-coding	746.53	325.49	731.34	365.11	-0.867821	4.72851e-10	6.06007e-09
NM_009990	chr5	134489383	134552434	-	4979	1	Clip2|B230327O20|CLIP-115|Clip1|Cyln2|WSCR4|mKIAA0291|wbscr4|-|5 G2|5 74.63 cM|protein-coding	373.9	276.45	422.65	322.04	-0.187122	0.215081	0.507416
NM_001081383	chr5	25271794	25498783	-	16759	1	Kmt2c|E330008K23Rik|HALR|Mll3|mKIAA1506|-|5|5 A3|protein-coding	193.97	268	188.53	171.32	0.440852	0.0525434	0.160626
NM_015779	chr10	79886312	79888216	+	913	1	Elane|Ela2|F430011M15Rik|NE|-|10 C1|10 39.72 cM|protein-coding	0	0	0	0	0	1	1
NM_001289839	chr7	44731482	44748391	-	3573	1	Zfp473|D030014N22Rik|Znf473|zfp-100|-|7|7 B4|protein-coding	15.31	1.69	14.5	3.74	-2.19877	0.00239503	0.0108878
NM_001033191	chr5	97382209	97392330	-	3360	1	Naa11|Ard1b|Ard2|C80008|-|5|5 E3|protein-coding	0	0	0	0	0	1	1
NM_207301	chr16	96145419	96157852	+	2476	1	Wrb|5530402J05Rik|C030018G21Rik|Chd5|-|16|16 C4|protein-coding	376.45	224.88	343.92	234.04	-0.417019	0.00442649	0.0188179
NM_026213	chr15	5185560	5218332	+	1821	1	Ttc33|2410099M07Rik|2900001O04Rik|AI507072|AW538342|Osrf|-|15|15 A1|protein-coding	133.99	102.3	125.34	137.62	0.114258	0.613964	1
NM_134020	chr11	6270714	6274837	-	1618	1	Tmed4|1110014L17Rik|AI326346|-|11|11 A1|protein-coding	675.07	406.65	647.44	451.24	-0.394055	0.00389711	0.0167775
NM_153552	chr18	9958180	9995484	+	3832	1	Thoc1|3110002N20Rik|AW107452|NMP-84|-|18|18 A1|protein-coding	496.41	415.1	464.08	405.36	0.0063882	0.972144	1
NM_001011811	chr7	108211583	108212527	-	943	1	Olfr487|MOR204-29P|MOR204-31P|Olfr1538-ps1|-|7|7 E3|protein-coding	0	0	0	0	0	1	1
NR_030483	chr5	136991433	136991541	+	108	1	Mir702|Mirn702|mir-702|mmu-mir-702|-|5|5|ncRNA	22.97	16.06	34.18	34.64	0.0275441	0.951906	1
NR_126545	chrY	321658	323296	-	601	2	1700020D14Rik|-|-|-|ncRNA	0	0	0	0	0	1	1
NM_001081476	chrX	70545558	70546385	+	825	1	Gm14725|OTTMUSG00000017827|-|X A7.2|X|protein-coding	0	0	0	0	0	1	1
NM_026921	chr13	59755415	59769789	-	1909	1	Isca1|1810010A06Rik|Hbld2|-|13|13 A3.1|protein-coding	107.19	98.07	83.91	117.96	0.412458	0.0772903	0.222639
NM_001081096	chr4	86444698	86558303	-	1829	1	Saxo1|4930500O09Rik|Fam154a|-|4|4 C3|protein-coding	0	0	0	0	0	1	1
NM_133672	chr10	62454843	62486805	-	3020	1	Vps26a|AA407240|HB58|Vps26|-|10|10 B3-B5|protein-coding	902.21	822.59	829.75	863.15	0.193051	0.141155	0.363334
NM_001113389	chr16	94570907	94695519	+	5742	1	Dyrk1a|2310043O08Rik|D16Ertd272e|D16Ertd493e|Dyrk|ENSMUSG00000074897|Gm10783|Mnbh|Mp86|mmb|-|16 C4|16 55.3 cM|protein-coding	606.16	410.03	623.61	366.98	-0.428663	0.00332566	0.0145687
NM_013771	chr2	23156505	23199260	+	4550	1	Yme1l1|FtsH1|Ftsh|-|2|2 A3|protein-coding	1337.37	1019.57	1239.97	899.66	-0.190291	0.171681	0.4226
NM_001033532	chr18	25169020	25467321	+	5338	1	AW554918|4921538P22|AI461742|Kiaa1328|mKIAA1328|-|18|18 A2|protein-coding	167.17	32.13	124.31	32.77	-1.92451	2.43083e-12	3.95482e-11
NM_018773	chr6	51859165	52012549	-	1624	1	Skap2|2610021A10Rik|AA960083|BB137539|RA70|SKAP-HOM|Saps|Scap2|mSKAP55R|-|6|6 B3|protein-coding	297.34	218.96	286.94	223.75	-0.167941	0.263927	0.598684
NM_027778	chr1	83060930	83061921	+	989	1	Krtap28-13|5530401N06Rik|-|1|1 C5|protein-coding	0	0	0	0	0	1	1
NM_175029	chr4	99193934	99259787	+	3165	1	Atg4c|Apg4-C|Apg4c|Atg4cl|Autl1|-|4|4 C6|protein-coding	51.04	65.94	62.15	80.51	0.588956	0.0307071	0.101457
NM_010405	chr11	32276600	32278115	+	595	1	Hba-x|AI450015|Hbz|-|11 A4|11 18.86 cM|protein-coding	0	3.38	0	0	4.01153	0.187248	0.452447
NM_145960	chr14	79397772	79423650	+	1849	1	Mtrf1|A830062K05Rik|MtRF-1|-|14|14 D3|protein-coding	39.56	13.53	25.9	13.11	-1.04179	0.0159125	0.0575179
NM_001077591	chr7	44943240	44958037	+	1819	1	Tsks|Stk22s1|Tssks1|-|7|7 B4|protein-coding	1.28	0	0	0	-2.39022	1	1
NM_001008426	chr1	153874345	153876871	+	2524	1	Teddm1b|EG433365|Gm5531|-|1|1 G3|protein-coding	0	0	0	0	0	1	1
NM_053225	chr6	90107275	90108207	+	931	1	Vmn1r50|V1RA5|V1rb1|VN2|-|6|6 D1|protein-coding	0	0	0	0	0	1	1
NM_027895	chr9	57589452	57596233	+	2808	1	Ulk3|1200015E14Rik|-|9|9 C|protein-coding	51.04	87.08	40.4	90.81	1.19902	8.24121e-06	6.07727e-05
NM_146580	chr2	85849420	85850498	+	1076	1	Olfr1020|MOR201-2|-|2|2 E1|protein-coding	0	0	0	0	0	1	1
NM_009161	chr11	94962777	94976327	-	1725	1	Sgca|50DAG|Asg|-|11|11 C|protein-coding	0	3.38	0	4.68	5.14813	0.00798376	0.0316157
NM_207022	chr6	23969161	23970060	-	898	1	Tas2r118|Gm465|T2R18|Tas2r16|Tas2r18|mGR18|mt2r40|-|6|6 A3.1|protein-coding	0	0	0	0	0	1	1
NM_018743	chr8	23172946	23208453	-	3929	1	Gpat4|AU041707|AW545732|Agpat6|Tsarg7|-|8|8 A2|protein-coding	644.44	857.25	683.69	821.02	0.568888	2.5487e-05	0.000171737
NM_001311072	chr6	27275121	28126426	-	3540	1	Grm8|A230002O04|Gprc1h|mGluR8|-|6|6 A3|protein-coding	14.04	9.3	8.29	2.81	-0.58885	0.430701	0.862072
NM_178936	chr3	121202010	121263316	-	6212	1	Tmem56|4930577M16Rik|AU018104|AW109744|C730036B01Rik|-|3|3 G3|protein-coding	5.1	12.68	6.22	5.62	0.918827	0.190206	0.458238
NM_001291245	chr11	82781109	82804274	+	5945	1	Lig3|D11Wsu78e|-|11 B5|11 50.23 cM|protein-coding	431.33	277.3	480.66	297.7	-0.437689	0.00280255	0.0125216
NM_147093	chr7	102702323	102712054	+	2919	1	Olfr558|MOR18-1|POGR|-|7|7 E3|protein-coding	0	0	0	0	0	1	1
NM_178185	chr13	21833024	21833475	-	449.5	2	Hist1h2ap|ENSMUSG00000060262|Gm11276|OTTMUSG00000000448|-|13|13 A3.1|protein-coding	0	0	0	0	0	1	1
NM_054042	chr19	5068078	5070639	+	2559	1	Cd248|2610111G01Rik|AI842296|Cd164l1|Tem1|-|19|19 A|protein-coding	514.27	2229.37	544.88	3122.14	2.56137	1.12555e-52	1.44859e-50
NM_001099288	chr11	65002039	65162961	-	4000	1	Arhgap44|6330543G20|AI840762|AU040829|AW493732|Rich2|-|11|11 B3|protein-coding	63.81	53.26	42.47	54.3	0.262906	0.447419	0.888697
NM_019866	chr7	44525995	44532071	-	2778	1	Spib|Spi-B|-|7 B4|7 28.83 cM|protein-coding	0	0	0	0	0	1	1
NM_009741	chr1	106538176	106714290	-	7205	1	Bcl2|AW986256|Bcl-2|C430015F12Rik|D630044D05Rik|D830018M01Rik|-|1 E2.1|1 49.76 cM|protein-coding	177.38	71.86	181.28	56.17	-1.24669	1.44681e-08	1.5724e-07
NM_010079	chr18	20310873	20343353	+	5610	1	Dsg1a|BB010119|Dsg1|-|18 A2|18 11.29 cM|protein-coding	0	0	0	0	0	1	1
NR_029550	chr12	109595327	109595388	+	61	1	Mir136|Mirn136|mir-136|mmu-mir-136|-|12|12|ncRNA	0	0	0	0	0	1	1
NM_009514	chr10	75948312	75949646	+	598	1	Vpreb3|8HS-20|AI528709|Vpreb-3|-|10|10 C|protein-coding	2.55	0	0	0.94	-0.982622	1	1
NM_183216	chr19	44333326	44346743	+	3064	1	Scd4|ACOD4|-|19|19 C3|protein-coding	0	0.85	0	1.87	3.64325	0.275816	0.613438
NM_001306051	chr6	124808661	124810616	+	1205	1	Spsb2|AI461677|C9|Grcc9|SSB2|-|6 F2|6 59.17 cM|protein-coding	22.97	32.97	25.9	39.32	0.782452	0.0355801	0.115237
NM_028057	chr1	134405990	134411738	+	1615	1	Cyb5r1|1500005G05Rik|B5R.1|C80155|Nqo3a2|-|1|1 E4|protein-coding	624.02	915.59	591.5	1149.62	0.992801	4.31151e-12	6.87284e-11
NR_033145	chr8	84815405	84832265	-	1223	1	Dand5|Cerl-2|Cerr2|Dte|coco|-|8|8 C3|protein-coding	17.87	10.99	9.32	8.43	-0.214383	0.733486	1
NM_173019	chr9	108991902	109032225	+	3345	1	Pfkfb4|C230090D14|-|9|9 F2|protein-coding	25.52	31.28	31.08	38.38	0.514472	0.151804	0.383517
NM_028066	chr8	45241168	45262031	-	2229	1	F11|1600027G01Rik|AI503996|Cf11|FXI|PTA|-|8 B1.1|8 25.14 cM|protein-coding	0	5.07	0	0	4.56166	0.0837649	0.2371
NM_024465	chr2	150832515	150904731	-	1952	1	Abhd12|1500011G07Rik|6330583M11Rik|AI431047|AW547313|-|2|2 G3|protein-coding	325.41	360.99	344.95	448.43	0.497307	0.00123704	0.00603419
NM_001163276	chr10	79894707	79908938	-	3198	1	Med16|95kDa|A630083L04|Thrap5|Trap95|-|10|10 C1|protein-coding	102.09	92.15	107.73	107.66	0.154881	0.486565	0.948803
NM_001127188	chr4	147674225	147702631	-	2234	1	Zfp534|Gm13159|OTTMUSG00000010681|-|4|4 E2|protein-coding	0	0	0	0	0	1	1
NM_148946	chr7	16130300	16160511	+	4223	1	Slc8a2|Ncx2|-|7 A2|7 8.75 cM|protein-coding	2.55	0.85	2.07	2.81	-0.123473	1	1
NM_007963	chr3	29951296	30013204	-	4412	1	Mecom|D630039M04Rik|Evi-1|Evi1|Jbo|Mds|Mds1|Mds1-Evi1|Prdm3|Znfpr1b1|-|3 A3|3 12.66 cM|protein-coding	159.51	159.78	151.24	173.19	0.331012	0.0619578	0.184403
NM_016970	chr6	122270597	122282833	-	1357	1	Klrg1|2F1-Ag|MAFA|MAFA-L|-|6 F1|6 57.52 cM|protein-coding	0	0.85	0	0	2.26736	1	1
NM_007560	chr3	141837136	141982264	-	5336	1	Bmpr1b|AI385617|ALK-6|AV355320|Acvrlk6|Alk6|BMPR-1B|BMPR-IB|CFK-43a|SKR6|-|3|3 H1|protein-coding	176.1	202.9	174.03	191.92	0.40635	0.0189378	0.066862
NM_001287179	chr1	136467848	136530819	+	8307	1	Kif14|D1Ertd367e|E130203M01|-|1 59.8 cM|1 F|protein-coding	10.21	9.3	12.43	8.43	-0.127081	0.896864	1
NM_019811	chr2	155518043	155562743	+	2813	1	Acss2|1110017C11Rik|ACAS|Acas1|Acas2|AceCS1|Acs1|-|2|2 H2|protein-coding	70.19	87.92	82.87	82.38	0.380169	0.119457	0.317543
NR_030645	chr1	10708387	10865874	-	51	1	Mir467e|Mirn467e|-|-|ncRNA	0	0	0	0	0	1	1
NM_001303003	chr9	109766045	109790650	-	1480	1	Fbxw27|1700124P09Rik|-|9|9 F2|protein-coding	0	0	1.04	0	-2.36487	1	1
NM_031201	chr15	75924683	75929730	-	1299	1	Tsta3|AI256181|FX|Tstap35b|-|15 D3|15 35.1 cM|protein-coding	280.75	164.86	272.44	219.06	-0.300999	0.0790082	0.226945
NM_133903	chr5	33213518	33218238	-	2229	1	Spon2|2310045I24Rik|AI504350|M-spondin|Mindin|Mspondin|-|5|5 B1|protein-coding	10.21	18.6	4.14	22.47	1.77416	0.0014434	0.00693401
NM_001289494	chr5	72695978	72752777	-	2178	1	Txk|A130089B16Rik|Btkl|PTK-RL-18|PTK4|Rlk|-|5 C3.2|5 38.44 cM|protein-coding	0	0	1.04	0	-2.3649	1	1
NM_001284273	chr4	149724863	149737770	-	3624	1	Tmem201|AV028368|D4Ertd429e|Net5|Samp1|-|4 E2|4 80.15 cM|protein-coding	56.15	42.27	48.69	58.98	0.178044	0.603962	1
NM_001293728	chr3	94612753	94658872	-	2547	1	Tuft1|-|-|3|3 F2|protein-coding	491.3	339.01	472.37	427.83	-0.102068	0.502976	0.971583
NM_001039578	chr8	4166567	4193701	+	1529	1	Evi5l|1700084G18Rik|2310039H16Rik|3110007G05Rik|B130050I23Rik|-|8|8 A1.1|protein-coding	42.11	51.57	37.29	35.57	0.378662	0.277002	0.614611
NM_009384	chr16	89787111	89960827	-	7260	1	Tiam1|AI847750|D16Ium10|D16Ium10e|-|16 C3-4|16 51.5 cM|protein-coding	259.05	81.16	241.36	86.13	-1.34726	1.67782e-13	2.98167e-12
NR_045614	chr7	122969058	122970459	-	1401	1	4930413G21Rik|-|-|7|7 F3|ncRNA	0	0	0	0	0	1	1
NR_033541	chr15	10600293	10611651	+	3465	1	Gm10389|ENSMUSG00000072658|-|-|ncRNA	1.28	5.07	3.11	2.81	1.00025	0.328723	0.701174
NM_016681	chr5	110840017	110874133	+	2230	1	Chek2|CHK2|Cds1|HUCDS1|Rad53|-|5|5 F|protein-coding	229.7	91.31	240.33	94.55	-1.10808	1.02619e-09	1.26927e-08
NM_134095	chr15	81992523	82016140	-	2903	1	Desi1|AI427858|AI850401|D15Wsu75e|DeSI-1|Fam152b|Pppde2|-|15 E1|15 38.34 cM|protein-coding	372.63	278.14	339.77	282.72	-0.111064	0.446697	0.887641
NM_001166837	chr7	20811221	20812186	-	964	1	Vmn1r114|ENSMUSG00000074323|Gm10669|-|7|7 A3|protein-coding	0	0	0	0	0	1	1
NM_001081412	chr10	75060896	75184923	+	6512	1	Bcr|5133400C09Rik|AI561783|AI853148|mKIAA3017|-|10 B5.3-C1|10 38.49 cM|protein-coding	334.34	216.43	344.95	192.85	-0.497002	0.00152867	0.00730375
NR_040659	chr4	82065380	82102807	+	1075	1	Gm5860|EG545641|-|4|4 C3|ncRNA	0	0	0	0	0	1	1
NM_026557	chr5	91948842	91963068	-	2018	1	Rchy1|ARNIP|CHIMP|Pirh2|Zfp363|Znf363|-|5|5 E2|protein-coding	252.67	347.47	239.29	426.9	0.882886	6.75114e-09	7.62873e-08
NM_001128510	chr9	36475638	36477180	+	296	1	Gm9513|Pate-P|-|9 A4|9|protein-coding	0	0	0	0	0	1	1
NM_183256	chr15	99725618	99728136	+	719	1	Cox14|2310016M24Rik|AA959804|-|15|15 F1|protein-coding	86.78	87.92	83.91	118.89	0.501922	0.0355466	0.115205
NR_045199	chr6	52214492	52215288	-	796	1	Mira|-|-|6 B3|6|ncRNA	40.84	50.73	43.51	53.36	0.529338	0.0737391	0.21382
NM_001033668	chr14	31260375	31323896	-	12792	1	Dnah1|B230373P09Rik|Dnahc1|E030034C22Rik|MDHC7|-|14 B|14 19.1 cM|protein-coding	76.57	4.23	54.9	1.87	-4.11223	5.78662e-16	1.27593e-14
NM_001014996	chr14	56526761	56571846	-	4344	1	Cenpj|4932437H03Rik|CPAP|Gm81|LAP|LIP1|Sas4|-|14|14 C3|protein-coding	319.03	49.88	308.7	30.89	-2.70799	1.96793e-34	1.23074e-32
NM_011432	chr17	27840087	27851967	+	752	1	Snrpc|Snrp1c|U1-C|U1C|-|17|17 B1|protein-coding	93.16	42.27	75.62	47.74	-0.669823	0.0154935	0.0561693
NR_030571	chr11	86415844	86520291	+	41	1	Mir467c|Mirn467c|-|2|2|ncRNA	0	0	0	0	0	1	1
NM_001085548	chr11	99785200	99786257	+	1055	1	Krtap4-9|OTTMUSG00000002198|-|11 D|11|protein-coding	0	0	0	0	0	1	1
NM_199148	chr13	60781887	60786364	-	1338	1	BC051665|-|-|13|13 B2|protein-coding	0	0	0	0	0	1	1
NM_001164614	chr9	21927471	21935872	+	1530	1	Ccdc159|2510048L02Rik|-|9|9 A4|protein-coding	30.63	21.14	22.79	21.53	-0.0792082	0.938041	1
NM_001024927	chr11	72047528	72135889	-	6644	1	Pitpnm3|A330068P14Rik|AI848332|Ackr6|Gm880|-|11|11 B4|protein-coding	6.38	15.22	12.43	19.66	1.06959	0.0410752	0.130446
NM_011680	chr7	30945248	30956803	-	2407	1	Usf2|Usf-2|bHLHb12|-|7 19.27 cM|7 A2-B1|protein-coding	116.13	79.47	121.2	119.83	-0.031183	0.910091	1
NM_009653	chrX	150547417	150570622	+	1966	1	Alas2|ALAS|ALAS-E|ALASE|Alas-2|-|X F3|X 68.46 cM|protein-coding	2.55	11.84	1.04	0	1.95454	0.164358	0.407365
NR_106050	chr9	21075497	21075588	-	91	1	Mir7082|Gm27933|mmu-mir-7082|-|-|ncRNA	2.55	0.85	1.04	0.94	-0.658971	1	1
NM_008409	chrX	107397195	107403360	-	1624	1	Itm2a|AW108051|Bricd2a|E25|Itm2|-|X|X A2-A3|protein-coding	1055.35	3251.48	999.64	3825.21	2.01327	9.97644e-50	1.15073e-47
NR_040372	chr2	156609198	156613422	-	2523	1	Gm14169|OTTMUSG00000015869|-|2|2 77.54 cM|ncRNA	0	0	0	0	0	1	1
NM_013917	chr11	43420248	43425981	-	1684	1	Pttg1|AW555095|C87862|Pttg|Pttg3|-|11|11 A5|protein-coding	192.69	56.64	153.31	66.47	-1.2554	3.05844e-08	3.18507e-07
NM_133851	chr2	119618298	119650160	+	2947	1	Nusap1|2610201A12Rik|AI481307|ANKT|AW547774|BB165529|BM037|LNP|NuSAP|Q0310|SAPL|-|2|2 E5|protein-coding	29.35	73.55	41.44	58.04	1.11423	0.000591482	0.00308325
NM_027603	chr5	7304164	7311491	+	1041	1	4921511H03Rik|-|-|5|5 A1|protein-coding	0	0	0	0	0	1	1
NR_130338	chr2	10474215	10474304	+	88.3	6	Mir466b-6|mmu-mir-466b-6|-|2 8.22 cM|ncRNA	0	0	0	0	0	1	1
NM_175514	chr2	83812728	83881358	+	3384	1	Fam171b|D430039N05Rik|-|2|2 D|protein-coding	15.31	69.32	19.68	67.4	2.17521	2.06768e-10	2.76592e-09
NM_008995	chr6	124396816	124415067	-	3130	1	Pex5|AW212715|ESTM1|PTS1R|Pxr1|X83306|-|6 F2|6 59.15 cM|protein-coding	478.54	359.3	522.09	440.94	-0.0968169	0.526483	0.98172
NM_007624	chr6	51470616	51483704	+	1795	1	Cbx3|HP1g|M32|-|6 24.89 cM|6 B-C|protein-coding	49.77	31.28	50.76	27.15	-0.546055	0.100102	0.274483
NR_110510	chr8	25548673	25556083	-	930	1	Gm16159|OTTMUSG00000031030|-|8|8 14.17 cM|ncRNA	21.69	7.61	22.79	14.98	-0.761304	0.132435	0.345324
NM_023395	chr8	119666365	119688020	+	1160	1	Wfdc1|2310058A03Rik|ps20|-|8|8 E1|protein-coding	0	0.85	0	0.94	3.11267	0.515343	0.981077
NM_001163564	chr8	66860217	66890564	+	2980	1	Naf1|Gm174|-|8|8 B3.3|protein-coding	213.11	129.35	155.38	118.89	-0.327413	0.114536	0.306798
NM_133809	chr1	175632193	175660853	+	2481	1	Kmo|AI046660|-|1|1 H4|protein-coding	0	10.99	0	0	5.63538	0.0203121	0.0709863
NM_134231	chr7	26611119	26612078	-	958	1	Vmn1r185|V1re12|-|7|7 A3|protein-coding	0	0	0	0	0	1	1
NM_009096	chr4	86854099	86857367	-	1387	1	Rps6|S6R|-|4|4 C3|protein-coding	31.9	66.79	30.04	60.85	1.2761	3.99241e-05	0.000258613
NM_001032298	chr3	88377736	88378701	-	467	1	Bglap2|BGP2|Bglap1|Bgp|Og2|mOC-B|-|3 F1|3 38.81 cM|protein-coding	0	0	0	0	0	1	1
NM_199021	chr1	123332138	124045559	-	4602	1	Dpp10|6430601K09Rik|DPP X|Dprp3|-|1|1 E2.3|protein-coding	1.28	0	1.04	0	-3.23192	0.516851	0.981077
NM_020604	chr1	16994940	17097889	-	4800	1	Jph1|ENSMUSG00000054314|JP-1|Jp1|-|1|1 A4|protein-coding	33.18	51.57	53.87	66.47	0.645852	0.0506068	0.155288
NM_029075	chr10	12939983	12964259	-	2391	1	Stx11|5830405C08Rik|-|10|10 A1|protein-coding	63.81	38.89	61.12	63.66	-0.0635258	0.867315	1
NM_010419	chr4	154960923	154962371	+	1268	1	Hes5|bHLHb38|-|4 E2|4 86.01 cM|protein-coding	0	0	0	0	0	1	1
NR_106139	chr2	94241378	94241442	+	64	1	Mir129b|mmu-mir-129b|-|-|ncRNA	0	0	0	0	0	1	1
NR_029656	chr13	48536012	48536114	-	102	1	Mirlet7d|Mirnlet7d|let-7d|mmu-let-7d|-|13|13|ncRNA	1.28	1.69	0	0.94	1.25324	0.647705	1
NM_028207	chr11	101971144	101984791	-	4198	1	Dusp3|2210015O03Rik|5031436O03Rik|T-DSP11|VHR|-|11|11 D|protein-coding	537.25	650.97	539.7	694.64	0.551402	3.95158e-05	0.000256235
NM_010643	chr7	44188263	44192451	+	840	1	Klk1b24|Klk24|mGk-24|-|7 B4|7 28.7 cM|protein-coding	0	0	0	0	0	1	1
NM_007526	chr13	48663036	48666507	+	1355	1	Barx1|-|-|13 A5|13 24.9 cM|protein-coding	0	0	1.04	0	-2.36492	1	1
NM_001011525	chr1	92490818	92491753	-	934	1	Olfr1415|MOR103-12|-|1|1 D|protein-coding	0	0	0	0	0	1	1
NR_104577	chr6	108577036	108660934	-	1730	1	0610040F04Rik|-|-|6|6 E2|ncRNA	2.55	6.76	9.32	6.55	0.33133	0.745809	1
NR_029908	chr1	185313581	185313691	+	110	1	Mir215|Mirn215|mir-215|mmu-mir-215|-|1|1|ncRNA	0	0	0	0.94	2.27388	1	1
NM_146653	chr6	43201646	43202587	+	940	1	Olfr435|MOR261-5|-|6|6 B2|protein-coding	0	0	0	0	0	1	1
NM_001033539	chr16	32179800	32186944	+	978	1	Bex6|B020003O03Rik|-|16|16 B2|protein-coding	0	0	0	0	0	1	1
NM_001034037	chr14	32376502	32388373	-	393	1	1700024G13Rik|C10orf53|-|14|14 B|protein-coding	0	0	0	0	0	1	1
NM_001271759	chr14	66635251	66733462	+	4112	1	Adra1a|Adra1c|-|14|14 D1|protein-coding	0	1.69	0	0.94	3.63881	0.27503	0.613438
NR_073420	chr2	26913378	26916530	-	1209	1	Surf1|0610010F23Rik|Surf-1|-|2 A3|2 19.1 cM|protein-coding	204.18	162.32	178.17	169.45	0.0303382	0.88894	1
NR_110365	chr7	90029159	90049071	+	811	1	E230029C05Rik|AI452102|B230337J15|-|7|7 E1|ncRNA	1.28	0	2.07	1.87	-0.640464	1	1
NM_025634	chr16	21152659	21153944	-	1283	1	Teddm3|2310042E22Rik|-|16|16 B1|protein-coding	0	0	0	0	0	1	1
NM_033578	chr18	37742094	37841872	+	4677	1	Pcdhgb6|-|-|18|18 B3|protein-coding	2191.09	3478.89	2227.18	4090.14	1.00522	1.91145e-14	3.70664e-13
NM_001110129	chr4	119306290	119320523	-	2185	1	Ppih|1100001J08Rik|2010111B15Rik|4833408F11Rik|AI464484|CYP-20|CYPH|D4Wsu43e|-|4 55.34 cM|4 D|protein-coding	44.66	15.22	33.15	11.23	-1.29741	0.0020064	0.00930449
NR_036456	chr3	121634936	121643485	-	2369	1	A730020M07Rik|-|-|3|3 G1|ncRNA	3.83	3.38	1.04	1.87	0.413063	0.781707	1
NM_033218	chr15	82147269	82204960	+	4549	1	Srebf2|AI608257|SREBP-2|SREBP2|SREBP2gc|bHLHd2|lop13|nuc|-|15|15 E1|protein-coding	412.19	681.41	450.61	849.11	1.05201	1.38602e-12	2.31346e-11
NM_009435	chr16	17894203	17895653	+	1448	1	Tssk1|Stk22a|TSK-1|Tsk1|Tssk|Tssk1b|-|16 A3|16 11.09 cM|protein-coding	1.28	0	1.04	0.94	-0.958987	1	1
NR_015515	chr13	99410836	99412826	-	1719	1	6430562O15Rik|-|-|13|13|ncRNA	31.9	18.6	37.29	19.66	-0.628302	0.117404	0.312938
NM_198657	chr3	37714190	37724360	-	1210	1	Gm5148|EG381438|-|3 B|3|protein-coding	0	0	0	0	0	1	1
NM_021334	chr7	128129568	128150657	+	3993	1	Itgax|AI449405|Cd11c|Cr4|N418|-|7|7 F3|protein-coding	1.28	0.85	1.04	0	-0.963832	1	1
NM_001290711	chr11	44618100	45008096	+	5304	1	Ebf1|Ebf|O/E-1|OE-1|Olf-1|Olf1|-|11 B1.1|11 26.45 cM|protein-coding	551.28	399.88	559.38	410.04	-0.224651	0.106459	0.28896
NM_153565	chr4	106442334	106464325	-	3498	1	Pcsk9|AI415265|AI747682|FH3|HCHOLA3|Narc1|PC9|-|4|4 C7|protein-coding	49.77	69.32	37.29	114.21	1.30476	5.3838e-05	0.000341948
NM_001301353	chr16	31296192	31314808	-	2062	1	Apod|-|-|16 B2|16 21.41 cM|protein-coding	103.37	116.67	89.09	106.72	0.454065	0.0434879	0.137002
NR_037958	chr16	21794347	21809039	+	585	1	1300002E11Rik|1500026P21Rik|-|16|16 B1|ncRNA	21.69	17.75	10.36	22.47	0.582012	0.266758	0.603816
NM_001002775	chr8	104795237	104798792	+	3553	1	4932416K20Rik|-|-|8|8 D3|protein-coding	0	0	0	0	0	1	1
NR_105846	chr5	137529480	137529594	-	114	1	Mir6418|Gm27629|mir-6418|mmu-mir-6418|-|-|ncRNA	44.66	28.74	55.94	39.32	-0.347787	0.302924	0.657882
NM_001033170	chr7	45721220	45729492	+	2893	1	Fam83e|4930403C10Rik|-|7|7 B4|protein-coding	1.28	0	0	1.87	0.728871	1	1
NM_001159376	chr2	152940995	152951582	-	3112	1	Dusp15|AI851682|LMW-DSP10|T-DSP10|-|2|2 H1|protein-coding	3.83	16.91	8.29	19.66	1.75497	0.00163768	0.00775638
NM_147101	chr7	102554286	102555236	+	949	1	Olfr549|MOR31-3|-|7|7 E3|protein-coding	0	0	0	0	0	1	1
NM_134015	chr11	32642555	32746814	+	4321	1	Fbxw11|2310065A07Rik|AA536858|BTRC2|BTRCP2|Fbxw1b|HOS|-|11|11 A4|protein-coding	1365.44	875.01	1393.28	843.49	-0.450593	0.000533847	0.00280856
NR_046077	chr7	129962165	129978669	+	670	1	Gm4265|-|-|7 F3|7|ncRNA	0	0	0	0	0	1	1
NM_016860	chr19	46376814	46395735	-	2729	1	Actr1a|Arp1|alpha-Arp1|-|19|19 C3|protein-coding	1601.53	1156.53	1642.93	1320	-0.160739	0.214979	0.507273
NR_045781	chr15	100730505	100732737	-	957	1	I730030J21Rik|-|-|-|ncRNA	0	0	0	0	0	1	1
NM_172473	chr10	45577829	45712345	+	3759	1	Hace1|1700042J16Rik|A730034A22Rik|BC025474|-|10|10 B2|protein-coding	190.14	126.81	156.42	111.4	-0.299715	0.138753	0.358281
NR_126558	chr8	11477929	11480241	+	1854	1	E230013L22Rik|AI645545|-|-|ncRNA	2.55	0	7.25	2.81	-1.60326	0.222895	0.523278
NM_010456	chr6	52223097	52227370	-	3225	1	Hoxa9|D6a9|Hox-1.7|-|6 B3|6 25.4 cM|protein-coding	42.11	33.82	45.58	47.74	0.114455	0.745458	1
NM_001085374	chr18	44425060	44662266	-	7807	1	Mcc|D18Ertd451e|E330037C19|-|18 B3|18 23.74 cM|protein-coding	125.06	63.41	110.84	62.72	-0.666069	0.00453965	0.0192422
NR_030647	chr13	50600972	50601080	-	108	2	Mir683-2|Gm23091|Mirn683-2|Mirn683b|mmu-mir-683|mmu-mir-683-2|-|13|13|ncRNA	0	0	0	0	0	1	1
NM_144847	chr15	76085594	76090013	-	2482	1	Nrbp2|BC011468|-|15|15 D3|protein-coding	82.95	235.87	114.98	277.11	1.5879	2.33729e-15	4.92706e-14
NM_001011527	chr7	108544527	108545498	+	970	1	Olfr503|MOR34-12|MOR34-8P|MOR34-9|Olfr1548|-|7|7 E3|protein-coding	0	0	0	0	0	1	1
NM_175342	chr14	25942544	25956365	+	1647	3	Cphx1|AU019881|AU023336|C330003B14Rik|C80129|Cphx|Eso-1|-|14|14 A3|protein-coding	0	0	0	0	0	1	1
NM_025363	chr6	38534861	38539449	+	437	1	1110001J03Rik|Fmc1|-|6|6 B1|protein-coding	7.66	3.38	5.18	10.3	0.308072	0.876728	1
NM_146300	chr10	130210160	130211128	-	967	1	Olfr827|MOR210-5|-|10|10 D3|protein-coding	0	0	0	0	0	1	1
NM_001033229	chr15	74834892	74841643	-	2387	1	Cyp11b1|AA389061|CPN1|Cyp11b|Cyp11b-1|FHI|-|15 D3|15 34.29 cM|protein-coding	0	3.38	1.04	3.74	2.6112	0.0598216	0.179553
NM_019580	chr7	118688558	118705738	-	1521	1	Gde1|1200003M13Rik|Mir16|RGS16|-|7|7 F3|protein-coding	454.3	248.55	465.12	345.45	-0.405982	0.0129676	0.0482203
NR_028425	chr7	3218784	3221015	+	2231	1	D7Ertd143e|-|-|7 1.88 cM|7 A1|ncRNA	0	0	0	0	0	1	1
NM_020285	chr7	143069368	143071087	+	1389	1	Tssc4|AA241958|ESTM671070|-|7 F5|7 88.11 cM|protein-coding	136.54	175	160.56	255.58	0.753636	0.000339852	0.00185676
NM_022983	chr3	146220961	146286214	+	2489	1	Lpar3|Edg7|lpA3|-|3 H2|3 71.03 cM|protein-coding	5.1	0.85	6.22	4.68	-0.83186	0.521809	0.98172
NM_010247	chr15	82016369	82040084	+	2098	1	Xrcc6|70kDa|G22p1|Ku70|-|15 38.33 cM|15 E-F|protein-coding	116.13	113.29	128.45	126.38	0.195583	0.333904	0.709565
NM_001101561	chr10	20208439	20209030	+	589	1	Rpl32l|EG621697|Gm6251|-|10|10 A3|protein-coding	0	1.69	0	0.94	3.63881	0.275035	0.613438
NM_178214	chr3	96221072	96223738	+	2664	1	Hist2h2be|AV127319|H2b-613|T25626|-|3|3 F1-F2|protein-coding	17.87	13.53	14.5	4.68	-0.557243	0.410502	0.832476
NR_045881	chr18	4812486	4850959	+	3896	1	Gm10556|ENSMUSG00000073646|-|-|ncRNA	0	0	0	0	0	1	1
NM_198702	chr5	81021593	81795730	+	5782	1	Adgrl3|5430402I23Rik|CIRL-3|D130075K09Rik|Gm1379|LEC3|Lphn3|mKIAA0768|-|5|5 D-E1|protein-coding	168.45	300.12	165.74	216.26	0.866069	2.14825e-05	0.000146858
NR_049201	chr7	61742366	61742425	-	59	2	Mir344h-1|Gm24425|mmu-mir-344h-1|-|7|7|ncRNA	0	0	0	0	0	1	1
NM_001009574	chr10	23970706	23971719	+	1012	1	Taar5|Gm227|taR-5|-|10|10 A4|protein-coding	0	0	0	0	0	1	1
NM_016801	chr5	135023572	135051099	+	2059	1	Stx1a|HPC-1|-|5|5 G2|protein-coding	40.84	43.96	27.97	73.96	1.00841	0.00623866	0.0254384
NM_010438	chr10	62268855	62379908	-	4076	1	Hk1|BB404130|Hk-1|Hk1-s|dea|mHk1-s|-|10 B4|10 32.37 cM|protein-coding	335.62	485.27	388.46	446.55	0.593588	0.000108862	0.000655505
NM_016737	chr19	7020696	7040026	-	2157	1	Stip1|Hop|Sti1|p60|-|19|19 A|protein-coding	2097.94	780.32	2246.86	699.32	-1.32061	2.91851e-21	8.94316e-20
NM_001030294	chr14	80000302	80021930	+	1632	1	Olfm4|GC1|GW112|Gm296|Gm913|OlfD|pPD4|-|14|14 D3|protein-coding	0	0	0	0	0	1	1
NM_008211	chr11	116021961	116024504	-	1987	1	H3f3b|9430068D06Rik|H3.3B|-|11|11 E2|protein-coding	2138.77	1934.32	1997.21	2196.26	0.228164	0.076157	0.219716
NR_027637	chr10	122119697	122130558	+	517	1	Gm4489|Gm241|-|10 D2|10|ncRNA	0	0	0	0	0	1	1
NM_013867	chr3	122419780	122530182	+	3286	1	Bcar3|AI131758|AND-34|-|3|3 G3|protein-coding	25.52	19.44	35.22	20.6	-0.382716	0.370663	0.769164
NM_011311	chr3	90603770	90606045	+	494	1	S100a4|18A2|42a|Capl|FSp1|Mts1|PeL98|metastasin|pk9a|-|3 39.27 cM|3 F1-F2|protein-coding	685.27	1219.94	735.49	1188	0.991869	1.26509e-13	2.28642e-12
NM_146633	chr19	13838224	13839171	-	946	1	Olfr1501|MOR212-3|-|19|19 C1|protein-coding	0	0	0	0	0	1	1
NM_001033424	chrX	106235246	106255372	-	3636	1	Fnd3c2|5031408O05Rik|Gm775|-|X|X D|protein-coding	0	0	0	0	0	1	1
NM_026743	chr6	127887622	127953031	+	4199	1	Tspan11|1110014F12Rik|AU067806|-|6|6 F3|protein-coding	1.28	23.67	5.18	23.4	2.97007	5.81533e-07	5.17476e-06
NM_008296	chr15	76477445	76500972	+	2004	1	Hsf1|AA960185|Hsf1alpha|Hsf1beta|-|15 D3|15 35.95 cM|protein-coding	290.95	176.69	271.4	234.04	-0.226188	0.179763	0.438523
NM_147108	chr9	40000206	40001250	-	1042	1	Olfr979|MOR223-1|-|9|9 A5-B|protein-coding	0	0	0	0	0	1	1
NM_001164739	chrX	78737763	78739410	+	1645	1	Fam47c|4921509A18Rik|Fam47a|Fam47a-ps|-|X|X B|protein-coding	0	0	0	0	0	1	1
NM_145987	chr4	141614233	141618633	-	2058	1	Tmem82|-|-|4|4 E1|protein-coding	0	0	0	0	0	1	1
NM_133730	chr11	99315844	99322941	-	1641	1	Krt25|4631426H08Rik|Ka38|Krt25a|mIRSa1|-|11|11 D|protein-coding	1.28	0	0	0	-2.39019	1	1
NM_001200002	chr9	114401095	114411201	+	6852	1	Tmppe|-|-|9|9|protein-coding	140.37	109.9	184.39	115.15	-0.306231	0.155148	0.389831
NM_028186	chr13	73819328	73847631	-	3210	1	Nkd2|2210403L10Rik|AW212591|-|13|13 C1|protein-coding	19.14	39.73	25.9	36.51	0.974064	0.00982385	0.0378482
NM_172573	chr11	118476960	118489198	+	3906	1	Engase|C130099A03|D230014K01Rik|-|11|11 E2|protein-coding	6.38	5.07	6.22	5.62	-0.00668614	1	1
NM_133667	chr11	95026258	95041371	-	2250	1	Pdk2|-|-|11 D|11 59.01 cM|protein-coding	20.42	85.39	18.65	82.38	2.33187	2.43962e-13	4.2918e-12
NM_172914	chr8	95534100	95558888	+	1260	1	Ccdc113|4933409I22|BC060957|-|8|8 D1|protein-coding	63.81	0	61.12	0	-8.84029	5.07598e-23	1.76061e-21
NM_001081133	chr2	142618345	142901464	-	5417	1	Kif16b|8430434E15Rik|AA623607|AI789011|C80253|C80902|mKIAA1590|-|2|2 G3|protein-coding	164.62	144.57	166.78	105.79	-0.165818	0.448467	0.88972
NM_030554	chr18	69979131	70053588	-	7188	1	Rab27b|2310021G14Rik|B130064M09Rik|-|18 E2|18 43.89 cM|protein-coding	26.8	23.67	25.9	24.34	0.0976983	0.877387	1
NM_013694	chr16	10787935	10788655	-	546	1	Tnp2|TP2|Tp-2|-|16 5.83 cM|16 B1-B3|protein-coding	0	0	0	0	0	1	1
NM_001081667	chrX	157818435	157821060	+	2623	1	Klhl34|Gm388|-|X|X F4|protein-coding	1.28	0	0	0.94	-0.115125	1	1
NM_009848	chr19	40659770	40741602	+	4209	1	Entpd1|2610206B08Rik|AA408691|Cd39|NTPDase-1|-|19 C3|19 34.25 cM|protein-coding	10.21	26.21	11.39	15.91	1.19156	0.0218132	0.0756594
NM_199310	chr2	119017779	119029393	-	1864	1	Ccdc32|Gm631|-|2|2 E5|protein-coding	100.81	85.39	111.88	121.7	0.18113	0.460227	0.908307
NM_011214	chr4	131768457	131838278	-	5442	1	Ptpru|Ftp-1|PCP-2|PTP|PTP-lambda|PTPlambda|Pcp2|Ptpf|Ptprl|R-PTP-U|R-PTP-psi|RPTPlambda|-|4 D2.3|4 64.5 cM|protein-coding	30.63	10.15	19.68	5.62	-1.39584	0.00963824	0.037227
NR_030607	chr14	54975700	54975776	-	76	1	Mir208b|Mirn208b|mir-208b|-|14|14|ncRNA	0	0	0	0	0	1	1
NM_178763	chr11	121510976	121519342	-	3238	1	Zfp750|A030007D23Rik|Znf750|-|11|11 E2|protein-coding	1.28	4.23	0	9.36	3.48964	0.00400668	0.0172219
NM_008762	chr16	3838975	3839913	+	937	1	Olfr15|MOR256-17|OR3|-|16|16 A1|protein-coding	0	0	0	0	0	1	1
NR_030269	chr12	109715318	109715402	+	84	1	Mir494|Mirn494|mir-494|mmu-mir-494|-|12|12|ncRNA	0	0	0	0	0	1	1
NM_018781	chr14	70077445	70082613	+	3868	1	Egr3|Pilot|-|14|14 D2|protein-coding	211.84	574.04	195.78	538.3	1.68312	2.27545e-27	9.86554e-26
NM_010822	chr11	32226505	32232702	+	1739	1	Mpg|9830006D05|AI326268|APNG|Aag|Mid1|-|11 A4|11 18.83 cM|protein-coding	178.66	109.06	175.07	141.36	-0.272173	0.16493	0.408451
NM_026437	chr19	60811570	60836229	+	2339	1	Fam45a|1810055E12Rik|-|19|19 D3|protein-coding	211.84	224.88	179.21	238.72	0.481199	0.00414317	0.0177493
NM_019937	chr3	65946151	65958225	-	2132	1	Ccnl1|2610030E23Rik|AU018493|Ccnl|ania-6a|-|3|3 E1|protein-coding	668.69	446.38	639.15	484.94	-0.25896	0.0561239	0.169725
NM_198247	chr1	192844488	192855752	-	3340	1	Sertad4|4833404A09|C130018M11Rik|-|1|1 H6|protein-coding	421.12	288.29	404	281.79	-0.299991	0.0344594	0.112225
NM_133832	chr1	16105882	16132550	+	2287	1	Rdh10|3110069K09Rik|4921506A21Rik|AI875664|AW549993|D1Ertd762e|m366Asp|-|1 A3|1 4.94 cM|protein-coding	211.84	137.8	200.96	166.64	-0.210477	0.24778	0.569719
NM_001136117	chr3	94362444	94364567	+	1312	1	C2cd4d|Gm659|-|3|3 F2.1|protein-coding	0	0	0	0	0	1	1
NM_210071	chr4	132639046	132724765	+	5141	1	Eya3|AI844637|-|4 D2.3|4 65.68 cM|protein-coding	349.66	307.73	398.82	263.06	-0.158742	0.327435	0.698884
NM_139301	chr19	5335741	5344153	+	2048	1	Catsper1|Catsper|KSper|-|19|19 A|protein-coding	0	0	0	0	0	1	1
NM_153590	chr6	129578286	129585827	+	904	1	Klre1|Klre-1|NKG2I|-|6|6 F3|protein-coding	0	0	0	0	0	1	1
NR_035475	chrX	77164403	77475936	-	75	1	Mir669m-2|mmu-mir-669m-2|-|2|2 8.22 cM|ncRNA	0	0	0	0	0	1	1
NM_001081348	chr13	14226438	14523226	-	9429	1	Hecw1|9330116H24Rik|AV273951|E130207I19Rik|Nedl1|-|13 A1|13 5.29 cM|protein-coding	45.94	14.37	45.58	13.11	-1.4929	9.38028e-05	0.000570729
NM_001281475	chr9	26879567	26923081	-	2362	1	Gm1110|-|-|9|9 A4|protein-coding	1.28	0.85	1.04	0.94	-0.118976	1	1
NM_001003910	chr10	86705811	86776843	+	4347	1	Ttc41|AI449705|AU041509|Gnn|-|10 C1|10 43.07 cM|protein-coding	25.52	14.37	25.9	14.98	-0.575346	0.180055	0.439102
NM_001111286	chr9	78311972	78314048	-	1226	1	Omt2a|OM2a|-|9 E1|9 43.65 cM|protein-coding	0	0	0	0.94	2.27388	1	1
NM_206872	chr7	23865520	23866449	-	928	1	Vmn1r177|V1rd12|-|7|7 A3|protein-coding	0	0	0	0	0	1	1
NM_011141	chr4	124657646	124660655	+	3007	1	Pou3f1|Oct-6|Oct6|Otf-6|Otf6|Scip|Test1|Tst-1|Tst1|-|4 D2.2|4 57.86 cM|protein-coding	1.28	1.69	8.29	1.87	-1.21112	0.36271	0.756578
NM_009676	chr1	58029969	58106410	+	4345	1	Aox1|AI196512|AI255253|Ao|Aox-1|Aox-2|Aox2|Moro|Ro|-|1 28.86 cM|1 C1-C2|protein-coding	77.84	103.14	71.48	86.13	0.580453	0.0180811	0.0642828
NM_008089	chrX	7959260	7967910	-	1894	1	Gata1|Gata-1|Gf-1|eryf1|-|X 3.59 cM|X A2|protein-coding	0	0	0	0	0	1	1
NM_009355	chr1	34498430	34503062	+	1239	1	Prss39|Tesp1|-|1|1 B|protein-coding	0	0	0	0	0	1	1
NM_133224	chr8	69791163	69807748	+	3886	1	Atp13a1|Atp13a|Cgi152|catp|-|8|8 B3.3|protein-coding	533.42	338.17	582.17	358.55	-0.450379	0.00165081	0.00780796
NM_001010831	chr10	24108488	24109534	-	1045	1	Taar9|Gm231|taR-9|-|10|10 A4|protein-coding	0	0	0	0	0	1	1
NM_175324	chr9	104063703	104127646	+	3326	1	Acad11|5730439E10Rik|AI987948|-|9|9 F1|protein-coding	475.99	251.09	475.48	217.19	-0.787235	1.7158e-07	1.64213e-06
NM_146156	chr4	134275005	134287846	-	4629	1	Pdik1l|BC027088|stk35l2|-|4|4 D3|protein-coding	75.29	33.82	78.73	41.19	-0.811385	0.00515227	0.0214924
NM_146371	chr19	12953591	12954568	+	976	1	Olfr1450|MOR202-33|-|19|19 C1|protein-coding	0	0	0	0	0	1	1
NM_027677	chr1	125676996	125873861	+	2685	1	Gpr39|4933415E13Rik|-|1|1 E3|protein-coding	1.28	10.99	5.18	7.49	1.64708	0.0311669	0.102837
NM_017375	chr19	18580364	18631813	-	1702	1	Ostf1|C78236|SH3P2|Sh3d3|-|19 B|19 13.17 cM|protein-coding	558.94	503.87	507.59	603.83	0.284469	0.0477673	0.147986
NM_010605	chr9	32314783	32344237	-	4490	1	Kcnj5|GIRK4|Kir3.4|-|9 A4|9 17.65 cM|protein-coding	1.28	0	0	0	-2.39017	1	1
NM_009498	chr4	151047305	151057953	-	2108	1	Vamp3|D130027G05Rik|VAMP-3|ceb|-|4|4 E1|protein-coding	450.47	626.45	423.68	788.26	0.922732	5.57058e-10	7.07256e-09
NM_028450	chr1	44551671	44796836	+	2963	1	Gulp1|3110030A04Rik|5730529O06Rik|CED-6|Ced6|GULP|Gulp-2|-|1|1 C1|protein-coding	206.73	362.68	180.25	333.28	1.08441	1.31547e-11	2.00169e-10
NR_033527	chr8	4325210	4360020	+	1077	1	Ccl25|A130072A22Rik|AI852536|CKb15|Scya25|TECK|-|8 A1.1|8 2.01 cM|protein-coding	11.49	8.45	29.01	9.36	-0.975828	0.111595	0.300533
NM_009874	chr13	100697025	100730942	-	7583	1	Cdk7|AI323415|AI528512|C230069N13|Cdkn7|Crk4|-|13 D1|13 53.23 cM|protein-coding	640.61	522.47	600.82	547.66	0.0177571	0.90483	1
NM_001042501	chr5	3543833	3570546	+	2289	1	Fam133b|2900022K02Rik|5830415L20Rik|-|5|5 A2|protein-coding	206.73	120.89	178.17	140.43	-0.325742	0.0783537	0.225383
NM_001163566	chr2	37776249	37799103	+	6357	1	Crb2|5930402A21|BC043114|-|2|2 B|protein-coding	1.28	2.54	1.04	1.87	1.09809	0.487928	0.949793
NM_054049	chr15	35296112	35303305	+	1704	1	Osr2|5430409I15Rik|Osr2A|Osr2B|-|15 B3.1|15 14.46 cM|protein-coding	6.38	9.3	5.18	11.23	1.04981	0.140328	0.361661
NM_001243265	chr9	58032274	58048997	+	2792	1	Gm16130|E330033L03|OTTMUSG00000030814|-|9|9 B|protein-coding	0	0	0	0	0	1	1
NM_017369	chrX	72257432	72274721	-	2780	1	Gabre|-|-|X|X A7.3|protein-coding	6.38	6.76	6.22	7.49	0.400695	0.74207	1
NM_172592	chr13	103741615	103764582	-	4051	1	Srek1|8430401B01|AI450757|AI462342|SRrp508|SRrp86|Sfrs12|Srsf12|-|13|13 D1|protein-coding	601.05	366.07	546.95	364.17	-0.418812	0.00312553	0.0138132
NR_039589	chr18	81992010	81992080	-	70	1	Mir5127|mmu-mir-5127|mu-mir-5127|-|18|18 55.64 cM|ncRNA	0	0	0	0	0	1	1
NR_033304	chr2	50066429	50193569	+	3654	1	Lypd6|E130115E03Rik|-|2|2 C1.1|protein-coding	68.91	26.21	43.51	32.77	-0.68807	0.0523318	0.160119
NM_025395	chr2	129129700	129134111	+	1296	1	Chchd5|1110027L01Rik|AW045710|-|2|2 F3|protein-coding	49.77	49.03	48.69	73.02	0.531547	0.0883584	0.247864
NM_025390	chr7	38262820	38271348	-	1205	1	Pop4|1110023P21Rik|Rpp29|-|7|7 B1|protein-coding	72.74	71.02	64.23	96.43	0.517928	0.0487224	0.150374
NR_030602	chr13	113037419	113037498	+	79	1	Mir449b|Mirn449b|-|13|13|ncRNA	5.1	0	3.11	0	-4.93223	0.0248504	0.0845508
NR_045904	chr8	26814597	26824423	-	561	1	2310008N11Rik|-|-|8|8|ncRNA	7.66	0	4.14	0.94	-3.16495	0.0152663	0.0554034
NR_046303	chr12	109642838	109642904	+	66	1	AF357426|MBII-49|-|-|snoRNA	0	1.69	0	0	3.10536	0.528672	0.98172
NM_172402	chr15	39094191	39112716	-	2936	1	Slc25a32|2610043O12Rik|Mftc|-|15|15 B3.1|protein-coding	109.75	133.58	106.7	104.85	0.377441	0.0971336	0.26781
NM_173422	chr15	54410774	54466358	+	4579	1	Colec10|CL-L1|-|15 D1|15 21.15 cM|protein-coding	43.39	32.97	41.44	22.47	-0.368447	0.339262	0.717888
NM_172762	chr8	126947173	126971079	-	3418	1	Rbm34|4930547K05Rik|6330444B11|D8Ertd233e|-|8 E2|8 74.64 cM|protein-coding	159.51	125.97	171.96	147.92	-0.0502533	0.813259	1
NR_126562	chr9	7669429	7695631	-	518	1	AV064505|-|-|-|ncRNA	0	0	0	0	0	1	1
NM_145937	chr6	108107021	108185583	-	2590	1	Sumf1|AA543204|AI463102|AI851573|FGE|-|6|6 E1|protein-coding	501.51	788.77	592.53	697.45	0.672889	9.53707e-06	6.94905e-05
NM_183296	chr16	88962304	88962873	-	567	1	Krtap16-3|5430404J20Rik|Krtap16-10|-|16|16 C3.3|protein-coding	0	0	0	0	0	1	1
NM_025621	chr3	92868359	92870205	-	1063	1	2310050C09Rik|-|-|3|3 F1|protein-coding	2.55	0.85	1.04	0	-1.50472	0.647731	1
NM_145363	chr11	120442631	120447321	+	2059	1	Tspan10|Ocsp|-|11|11 E2|protein-coding	0	0	1.04	0	-2.3649	1	1
NM_001034881	chr14	66868850	66871005	+	2153	1	Gm5464|EG432870|-|14 D1|14|protein-coding	0	0	2.07	0	-3.20687	0.52782	0.98172
NM_011970	chr4	126677643	126709715	+	839	1	Psmb2|AU045357|AW108089|C7-I|D4Wsu33e|HC7-I|-|4 D2.2|4 60.9 cM|protein-coding	894.56	659.43	825.61	768.6	-0.0386213	0.778435	1
NM_001244671	chr14	41767172	41772404	-	840.3	3	Gm10377|ENSMUSG00000072606|-|14|14 B|protein-coding	0	0	0	0	0	1	1
NM_026648	chr8	119575235	119598454	+	2807	1	Dnaaf1|4930457P18Rik|Lrrc50|-|8|8 E1|protein-coding	93.16	14.37	73.55	19.66	-2.05525	1.87142e-09	2.26544e-08
NM_008883	chrX	74329066	74344689	+	6908	1	Plxna3|PlexA3|Plxa3|Plxn3|Plxn4|SEX|mKIAA4078|-|X 38.0 cM|X B-C1|protein-coding	188.87	248.55	208.22	255.58	0.571478	0.000334628	0.00183098
NR_045668	chrX	21360865	21364624	+	1970	1	Gm5124|EG331392|-|X A2|X|pseudo	14.04	5.07	11.39	4.68	-1.11938	0.0751344	0.21717
NM_011082	chr1	130826684	130852249	+	3836	1	Pigr|-|-|1 56.89 cM|1 E3|protein-coding	1.28	20.29	0	0	4.09275	0.0178418	0.0635707
NM_001038655	chr10	80948624	81001365	-	3419	1	Gng7|AI840417|-|10 C1|10 39.72 cM|protein-coding	15.31	29.59	22.79	38.38	1.03508	0.00862685	0.0337848
NM_021431	chrX	6047507	6054751	+	2619	1	Nudt11|DIPP3|DIPP3b|-|X|X A1.1|protein-coding	34.46	1.69	30.04	9.36	-2.32813	2.88515e-05	0.000192814
NM_001164437	chr3	27866065	27896368	-	711	1	Tmem212|E030011K20Rik|Gm564|-|3|3 A3|protein-coding	0	0	0	0	0	1	1
NM_027469	chr8	105716113	105758607	-	2031	1	Gfod2|5730466C23Rik|-|8|8 D2|protein-coding	163.34	36.35	150.2	46.81	-1.68484	2.06666e-12	3.39623e-11
NM_028862	chr11	44518964	44565520	+	3557	1	Rnf145|3732413I11Rik|TMRF1|-|11|11 B1.1|protein-coding	759.29	450.61	757.24	474.64	-0.48209	0.000322247	0.00176679
NR_035429	chr12	109712317	109712436	+	119	1	Mir1197|Mirn1197|mir-1197|mmu-mir-1197|-|12|12 60.56 cM|ncRNA	0	0	0	0	0	1	1
NM_019566	chr7	102239123	102250118	-	1260	1	Rhog|2810426G09Rik|Arhg|Sid10750|-|7|7 F1|protein-coding	236.08	156.4	253.79	224.68	-0.140479	0.470986	0.925805
NM_027832	chr6	41951628	41956098	+	611	1	Sval1|9130404C18Rik|SLP-C|-|6|6 B2.1|protein-coding	0	0	0	0	0	1	1
NM_172553	chr10	103007847	103028777	-	2487	1	Alx1|AI314867|C130005I02|Cart1|-|10 D1|10 53.56 cM|protein-coding	6.38	3.38	6.22	3.74	-0.576419	0.685705	1
NM_009809	chr10	78711995	78718293	-	2322	1	Casp14|MICE|mini-ICE|-|10|10 C1|protein-coding	16.59	10.15	11.39	11.23	-0.139559	0.907911	1
NM_027844	chr7	142174532	142176005	-	1471	1	Krtap5-2|4833428E21Rik|-|7|7 F5|protein-coding	0	0	0	0	0	1	1
NM_011458	chr12	104338486	104345739	+	1645	1	Serpina3k|1300001I07Rik|D12Rp54|MMCM2|MMSpi2|RP54|Spi-2|Spi2|contrapsin|-|12 E|12 53.99 cM|protein-coding	0	466.67	0	0	11.0064	5.41345e-06	4.12255e-05
NM_001164081	chr10	128232063	128252941	+	4428	1	Timeless|C77407|Debt69|tim|-|10 D3|10 76.49 cM|protein-coding	74.01	17.75	77.69	26.21	-1.56287	1.28573e-06	1.08638e-05
NM_001123386	chr13	35741402	35874064	+	3483	1	Cdyl|AI325931|-|13 A3.3|13 14.39 cM|protein-coding	393.04	225.73	360.49	228.43	-0.496457	0.000648929	0.00334844
NM_177000	chr5	139406387	139416092	+	2002	1	C130050O18Rik|-|-|5|5 G2|protein-coding	2.55	0.85	3.11	0.94	-1.34159	0.487549	0.949744
NM_001122739	chr7	101822632	101837824	-	4727	1	Inppl1|51C|SHIP2|-|7|7 F1|protein-coding	1015.79	851.34	1114.62	895.92	-0.0566612	0.674644	1
NM_001271777	chr2	25498650	25501719	-	814	1	C8g|-|-|2 A3|2 17.31 cM|protein-coding	3.83	10.99	5.18	3.74	0.931823	0.257066	0.585783
NM_025868	chr2	84671311	84678828	-	2276	1	Tmx2|2310042M24Rik|AA589631|Txndc14|-|2|2 D|protein-coding	158.24	111.6	135.7	105.79	-0.19675	0.324672	0.694371
NM_026792	chr8	18846279	18884413	+	3819	1	Agpat5|1110013A05Rik|D8Ertd319e|-|8 10.3 cM|8 A3|protein-coding	86.78	136.11	72.51	124.51	0.950259	2.50805e-05	0.000169184
NM_001290413	chr2	25517982	25546940	-	3052	1	Traf2|AI325259|-|2|2 A3|protein-coding	153.13	89.61	170.92	109.53	-0.478945	0.0176076	0.0628001
NM_025655	chr11	76904545	76916586	+	1358	1	Tmigd1|2010002A20Rik|Tmigd|-|11|11 B5|protein-coding	5.1	0	5.18	0	-5.27483	0.00767759	0.0305802
NM_001104628	chr5	109420013	109453387	+	2543	1	Vmn2r17|EG384221|-|5|5 F|protein-coding	0	0	0	0	0	1	1
NR_102319	chr14	105589549	105593929	+	1079	1	9330188P03Rik|Gm1589|mgt-6|-|14|14 E2.3|ncRNA	3.83	4.23	3.11	6.55	0.842331	0.298756	0.652624
NM_001285457	chr19	58235605	58454594	-	4413	1	Gfra1|AU042498|-|19 54.18 cM|19 D2-D3|protein-coding	178.66	756.65	162.64	731.15	2.35881	5.25922e-52	6.5281e-50
NR_044986	chr12	32919384	32953789	-	1627	1	4933406C10Rik|-|-|12|12 A3|ncRNA	3.83	0.85	10.36	0	-3.50014	0.00724035	0.0290195
NM_001113204	chr9	49502146	49799069	-	6964	1	Ncam1|CD56|E-NCAM|NCAM-1|Ncam|-|9 A5.3|9 26.83 cM|protein-coding	784.81	2183.71	884.66	2141.03	1.60318	1.41054e-31	7.87489e-30
NM_030733	chr4	24973419	25009233	+	2366	1	Gpr63|PSP24beta|Psp24-2|-|4|4 A3|protein-coding	8.93	10.99	2.07	8.43	1.10978	0.154335	0.388147
NM_008941	chr16	78953008	79091097	-	4152	1	Tmprss15|Entk|Prss7|-|16|16 C3.1|protein-coding	0	0	0	0	0	1	1
NM_207567	chr2	88745960	88746886	-	925	1	Olfr1198|GA_x5J8B7W62NC-67655-66851|GA_x6K02T2Q125-50221692-50220766|MOR225-13|-|2|2 E1|protein-coding	0	0	0	0	0	1	1
NM_027462	chr3	99141090	99220203	+	4380	1	Wars2|5730427B17Rik|9430020O07Rik|AI413375|TrpRS|-|3|3 F3|protein-coding	158.24	77.78	132.59	87.06	-0.5839	0.00674903	0.0273009
NM_205810	chr7	48444113	48456342	-	4181	1	Mrgprb1|MrgB1|-|7|7 B4|protein-coding	0	0	0	0	0	1	1
NM_017396	chr5	145558664	145584730	-	2047	2	Cyp3a41a|Cyp3a41|-|5 G2|5 85.17 cM|protein-coding	0	0	0	0	0	1	1
NM_008430	chr8	125995102	126030688	+	2301	1	Kcnk1|AI788889|TWIK-1|-|8|8 E2|protein-coding	29.35	16.91	33.15	15.91	-0.696954	0.0903819	0.252353
NM_001080930	chr8	109726451	109737739	-	7520	1	Atxn1l|AW558552|Boat|C330011L24Rik|D6Mgi37|D8Ertd587e|ENSMUSG00000069895|-|8 D3|8 57.22 cM|protein-coding	649.54	564.74	685.76	519.58	-0.0679184	0.636624	1
NM_001166474	chr17	56713932	56717699	-	1984	1	Vmac|AI662250|-|17|17 D|protein-coding	31.9	81.16	27.97	105.79	1.86973	3.4254e-10	4.48401e-09
NM_029742	chr6	30401855	30455174	+	5925	1	Klhdc10|2410127E18Rik|AI593221|mKIAA0265|-|6|6 A3|protein-coding	925.18	449.76	944.74	363.24	-0.965494	3.17327e-10	4.16287e-09
NR_040388	chrX	33056286	33057063	+	777	1	Gm2837|-|-|X A3.1|X|pseudo	0	0	0	0	0	1	1
NM_172615	chr16	32821702	32868366	-	5277	1	Rubcn|1700021K19Rik|5330403K09|Kiaa0226|Rubicon|mKIAA0226|-|16|16 B3|protein-coding	225.87	217.27	249.65	237.79	0.1627	0.311508	0.671721
NM_010933	chr1	86666293	86670573	-	1037	1	Nppc|CNP|lbab|-|1 D|1 43.98 cM|protein-coding	0	0	0	1.87	3.1203	0.529183	0.98172
NM_001039347	chr3	105452330	105674002	+	7160	1	Kcnd3|AW045978|Kncd3|Kv4.3|-|3|3 F3|protein-coding	0	0	0	0.94	2.27387	1	1
NR_104382	chr17	84683121	84700333	+	3017	1	Abcg8|1300003C16Rik|AI114946|sterolin-2|-|17 E4|17 55.02 cM|protein-coding	0	3.38	0	0	4.01154	0.1872	0.452378
NM_147121	chr7	104068085	104069029	-	943	1	Olfr644|MOR13-1|-|7|7 E3|protein-coding	0	0	0	0	0	1	1
NM_027298	chr7	90426312	90428664	+	2350	1	Ccdc89|1700019B01Rik|AU022100|BOIP|-|7|7 E1|protein-coding	35.73	2.54	38.33	5.62	-2.94364	1.57822e-08	1.70913e-07
NR_073181	chr19	9980600	9985111	+	1506	1	Fth1|FHC|Fth|HFt|MFH|-|19 6.23 cM|19 A-C|protein-coding	2459.08	1861.61	2216.82	2240.26	0.0403205	0.768205	1
NM_029982	chr10	115569986	115582454	+	1000	1	A930009A15Rik|-|-|10|10 D2|protein-coding	1.28	0.85	0	0	-0.12204	1	1
NR_132432	chr7	79018053	79053323	-	3253	1	Gm26633|-|-|7|7|ncRNA	0	0	0	0	0	1	1
NM_009703	chrX	20848543	20860521	+	2342	1	Araf|1200013E08Rik|A-Raf|AW495444|Araf1|-|X 16.3 cM|X A2-A3.1|protein-coding	428.78	407.49	426.79	526.13	0.352322	0.0212339	0.0738595
NM_172652	chr1	36335730	36369181	-	4640	1	Kansl3|4632411B12Rik|4932435K23|AI431067|AI647574|C85723|Kiaa1310|mKIAA1310|-|1|1 B|protein-coding	798.85	420.17	861.87	397.87	-0.789637	2.16533e-08	2.30312e-07
NM_054095	chr8	119446719	119472635	+	1956	1	Necab2|Efcbp2|-|8|8 E1|protein-coding	0	1.69	1.04	0	0.741533	1	1
NM_023048	chr6	5383386	5433021	+	3277	1	Asb4|8430401O13Rik|AV117194|AW060255|-|6 A1|6 1.99 cM|protein-coding	6.38	10.99	6.22	9.36	0.915437	0.193287	0.464607
NM_001159769	chr1	136843584	136953630	-	3624	1	Nr5a2|AU020803|D1Ertd308e|Ftf|LRH-1|UF2-H3B|-|1 59.98 cM|1 E4|protein-coding	0	0.85	0	0.94	3.11267	0.515329	0.981077
NR_038090	chr5	23710017	23712667	-	450	1	AI506816|-|-|5|5 A3|ncRNA	1.28	0	2.07	0	-3.75768	0.274005	0.613438
NM_177906	chr9	27791269	28925048	+	5982	1	Opcml|2900075O15Rik|3732419F12|AI844366|B930023M13Rik|C230027C17|Gm181|Obcam|-|9 A4|9 13.73 cM|protein-coding	1.28	5.07	2.07	1.87	1.21768	0.289126	0.63505
NM_001042542	chrX	7068210	7078606	+	2848	1	Akap4|AKAP-4|AKAP82|Fsc1|PRKA4|mAKAP82|p82|-|X A1.1|X 3.17 cM|protein-coding	0	0	0	0	0	1	1
NM_013603	chr8	94152607	94154148	+	533	1	Mt3|Mt-3|-|8 C5|8 46.29 cM|protein-coding	0	0.85	0	0.94	3.11267	0.515318	0.981077
NR_102303	chr13	48044231	48262623	-	2813	1	A330033J07Rik|-|-|13|13 A5|ncRNA	1.28	0.85	1.04	1.87	0.41117	1	1
NM_010748	chr13	13590409	13777440	+	11751	1	Lyst|D13Sfk13|beige|bg|-|13 A1|13 5.28 cM|protein-coding	159.51	176.69	150.2	113.28	0.147382	0.557841	1
NM_001243102	chr2	35081861	35100685	-	1669	1	AI182371|AI046667|-|2|2 B|protein-coding	16.59	28.74	18.65	0.94	0.0193869	1	1
NM_145709	chr7	15750370	15759274	+	1306	1	Obox5|C87544|-|7|7 A2|protein-coding	0	0	0	0	0	1	1
NM_213614	chr16	18621811	18629938	-	2113	1	Sept5|Cdcrel-1|Cdcrel1|Pnutl1|-|16 A3|16 11.53 cM|protein-coding	267.98	425.25	307.66	528	0.950838	2.46548e-09	2.94233e-08
NM_146568	chr2	85759439	85760374	-	934	1	Olfr1012|MOR213-6|-|2|2 E1|protein-coding	0	0	0	0	0	1	1
NM_026461	chr14	59133040	59142893	-	1060	1	1700129C05Rik|-|-|14|14 C3|protein-coding	0	0	0	0	0	1	1
NM_019578	chr4	134356373	134372547	-	4101	1	Extl1|D430033M16Rik|-|4 D3|4 66.63 cM|protein-coding	1.28	6.76	1.04	4.68	2.43076	0.0255258	0.0864399
NM_025834	chr8	13060908	13075006	+	2388	1	Proz|1300015B06Rik|-|8|8 A2|protein-coding	0	20.29	0	2.81	6.68117	0.000236088	0.00132867
NM_018805	chr11	63884693	63922284	-	6000	1	Hs3st3b1|3-OST-3B|3OST3B1|3Ost3b|AU041882|AW536289|Hs3st3b|m3-OST-3B|-|11 B3|11 39.47 cM|protein-coding	65.08	86.23	72.51	58.98	0.314083	0.28711	0.631586
NM_025468	chr18	65800578	65817657	+	762	1	Sec11c|1810029G24Rik|Sec11l3|-|18|18 E1|protein-coding	123.78	81.16	126.38	82.38	-0.382143	0.0781606	0.224854
NM_001164352	chr19	5474735	5481854	+	1785	1	Efemp2|0610011K11Rik|Fbln4|MBP1|-|19|19 A|protein-coding	1773.8	1498.93	1899.83	2133.54	0.208483	0.193983	0.465869
NR_045099	chr11	119548630	119569046	+	1701	1	Gm11762|OTTMUSG00000004029|-|11 E1-E2|11 83.96 cM|ncRNA	0	0	0	0	0	1	1
NM_008533	chr13	102693558	102706631	+	2321	1	Cd180|F630107B15|Ly78|RP105|-|13|13 D1|protein-coding	1.28	2.54	0	0	1.23853	0.66437	1
NM_197943	chr11	74849264	74897080	-	4735	1	Sgsm2|D630003G22Rik|R74628|Rutbc1|mKIAA0397|-|11|11 B5|protein-coding	86.78	164.86	105.66	176.94	1.04927	1.32883e-07	1.28689e-06
NM_001111141	chr8	124897886	124903813	+	2109	1	Sprtn|Gm505|-|8|8 E2|protein-coding	308.82	160.63	320.09	149.79	-0.785612	1.126e-06	9.64756e-06
NM_175145	chr2	127247975	127260764	+	4395	1	Tmem127|2310003P10Rik|AI314202|AI317350|-|2 F1|2 61.87 cM|protein-coding	973.68	1153.15	1063.87	875.32	0.229339	0.167196	0.413224
NM_177373	chr10	106470310	106933468	+	6400	1	Ppfia2|5330438O12|B230207K17Rik|E130120L08Rik|mKIAA4112|-|10|10 D1|protein-coding	1.28	3.38	0	5.62	2.91416	0.0233022	0.0801646
NM_030702	chr11	69673110	69681970	-	2429	1	Senp3|AA408656|Smt3ip|Smt3ip1|-|11|11 B4|protein-coding	806.51	526.7	844.26	586.98	-0.339052	0.0113164	0.0428616
NM_207565	chr2	87212894	87213874	+	979	1	Olfr1113|MOR264-25|-|2|2 D|protein-coding	0	0	0	0	0	1	1
NR_131055	chr10	43825907	43833301	+	828	1	4933404K13Rik|-|-|10|10|ncRNA	0	0	0	0	0	1	1
NR_003630	chr14	48198716	48228413	+	1596	1	Gm6498|EG624367|-|14 C1|14|pseudo	0	0.85	3.11	1.87	-0.0963576	1	1
NM_001185173	chr7	10900740	10905050	-	1748	1	Zscan4b|EG665780|-|7|7 A1|protein-coding	0	0	0	0	0	1	1
NM_001267583	chr17	32795676	32809931	-	3549	1	Zfp811|BC052046|-|17|17 B1|protein-coding	12.76	16.91	17.61	11.23	0.11692	0.920175	1
NM_019464	chr3	144686902	144720335	-	5892	1	Sh3glb1|AA409932|AI314629|AU015566|Bif-1|mKIAA0491|-|3|3 H2|protein-coding	1799.32	1596.15	1629.46	1735.67	0.189838	0.141709	0.364453
NM_018769	chr6	50207403	50261769	-	2121	1	Dfna5|2310037D07Rik|4932441K13Rik|Dfna5h|EG14210|Fin15|-|6|6 B2.3|protein-coding	11.49	8.45	12.43	11.23	-0.060978	1	1
NM_008115	chr14	70890107	70979840	+	3476	1	Gfra2|-|-|14|14 D3-E1|protein-coding	3.83	4.23	2.07	2.81	0.515976	0.623517	1
NR_045345	chr10	116723067	116729177	-	591	1	1700030O20Rik|-|-|10|10|ncRNA	0	0	0	0	0	1	1
NM_027816	chr3	131290491	131303227	-	2324	1	Cyp2u1|8430436A10Rik|-|3|3 H1|protein-coding	8.93	4.23	7.25	4.68	-0.608569	0.378158	0.781996
NM_145611	chr9	21766773	21798546	-	4839	1	Kank2|AI504612|Ankrd25|BC010245|-|9|9 A3|protein-coding	319.03	762.57	275.55	815.41	1.64213	1.22371e-29	6.13183e-28
NM_144558	chr1	44119968	44144771	+	3559	1	Bivm|AI854267|-|1|1 C1.1|protein-coding	70.19	86.23	67.33	87.06	0.565791	0.0202999	0.0709541
NR_029463	chr13	51097738	51100727	-	2989	1	9430083A17Rik|-|-|13|13|ncRNA	3.83	1.69	2.07	2.81	-0.132125	1	1
NM_001081001	chr5	150522621	150570146	+	11104	1	Brca2|Fancd1|RAB163|-|5 G3|5 89.52 cM|protein-coding	45.94	36.35	49.72	21.53	-0.480655	0.196596	0.471032
NM_001195128	chr5	138820080	138821619	+	647	1	Gm5294|EG384244|-|5|5 G2|protein-coding	0	0	0	0	0	1	1
NM_025554	chr10	80035953	80039659	-	999	1	Polr2e|2410021N14Rik|25kDa|AW208866|RPB5|XAP4|-|10|10 C1|protein-coding	247.57	175.85	238.26	261.19	0.0712454	0.711069	1
NM_022881	chr1	144752841	144775421	-	1852	1	Rgs18|-|-|1 F|1 62.99 cM|protein-coding	0	0	0	0	0	1	1
NM_053197	chr19	45047576	45056383	+	2953	1	Sfxn3|-|-|19|19 D1|protein-coding	698.04	828.51	646.4	1010.13	0.680681	1.12265e-06	9.62218e-06
NM_172876	chr4	133574745	133584242	+	1994	1	Gpatch3|D930035B09Rik|Gpatc3|-|4|4 D2.3|protein-coding	43.39	27.9	32.11	30.89	-0.118921	0.753178	1
NM_001081205	chr5	72647796	72671078	+	4197	1	Nipal1|3830408G10Rik|Npal1|-|5|5 C3.2|protein-coding	356.04	393.96	323.2	376.34	0.416654	0.00446671	0.0189725
NM_173769	chr15	98286122	98296083	-	3665	1	Zfp641|9930016F01Rik|Znf641|-|15|15 F1|protein-coding	2.55	10.15	5.18	4.68	1.12571	0.169561	0.418133
NM_001081402	chr15	7873055	8099209	-	2131	1	Wdr70|4833422F06Rik|-|15|15 A1|protein-coding	312.65	127.66	325.27	129.19	-1.08133	4.40737e-11	6.33961e-10
NM_001271580	chr18	21651565	21656107	+	1615	1	4930426D05Rik|-|-|18|18 A2|protein-coding	0	0	1.04	0	-2.36486	1	1
NM_011807	chr7	91090786	92449246	+	7384	1	Dlg2|A330103J02Rik|B230218P12Rik|B330007M19Rik|Dlgh2|Gm1197|PSD93|-|7 E1|7 51.07 cM|protein-coding	7.66	9.3	5.18	8.43	0.711054	0.363709	0.758242
NM_001039555	chr19	39688836	39741101	-	1758	1	Cyp2c68|9030012A22Rik|-|19|19 C3|protein-coding	0	3.38	0	0	4.01154	0.187161	0.452378
NM_138607	chrX	74313033	74320149	+	1368	1	Fam50a|D0HXS9928E|XAP-5|-|X|X A7.3|protein-coding	275.64	337.32	302.48	323.92	0.423335	0.00410465	0.0176078
NM_146881	chr1	173215607	173216640	+	1031	1	Olfr1404|MOR267-2|-|1|1 H3|protein-coding	0	0	0	0	0	1	1
NR_131089	chr7	63344692	63444529	-	2530	1	4930554H23Rik|-|-|7|7|ncRNA	0	0	0	0	0	1	1
NM_009223	chr16	11066298	11074986	+	2901	1	Snn|2810407J07Rik|AI848521|AW547286|-|16|16 A2|protein-coding	787.36	385.51	712.7	451.24	-0.611967	1.45537e-05	0.000102707
NM_029162	chr5	38200044	38220428	-	2975	1	Zbtb49|4930518A03Rik|Zfp509|Znf509|-|5|5 B2|protein-coding	30.63	24.52	40.4	29.02	-0.191435	0.645534	1
NR_045358	chr10	97035768	97061059	+	1010	1	4930556N09Rik|-|-|10|10 C3|ncRNA	0	0	0	0	0	1	1
NR_038163	chr6	52308389	52314832	-	2912	1	5730457N03Rik|Evx1as|-|6|6|ncRNA	0	0	0	0.94	2.27387	1	1
NM_007378	chr3	122044460	122180061	+	7196	1	Abca4|AW050280|Abc10|Abcr|D430003I15Rik|RmP|-|3 G1|3 52.94 cM|protein-coding	1.28	8.45	5.18	9.36	1.58027	0.0385921	0.123633
NM_146362	chr2	112042077	112043030	-	952	1	Olfr1312|MOR245-20|-|2|2 F2-F3|protein-coding	0	0	0	0	0	1	1
NR_035502	chr1	184822407	184822488	-	81	1	Mir1981|mir-1981|mmu-mir-1981|-|1|1 89.13 cM|ncRNA	3.83	5.07	8.29	6.55	0.120952	1	1
NM_001101430	chr13	34162964	34178172	+	549	1	Psmg4|PAC-4|mPAC4|-|13|13 A3.3|protein-coding	14.04	17.75	25.9	25.28	0.30284	0.534075	0.988176
NM_001001980	chr5	66745840	67057159	+	6114	1	Limch1|3732412D22Rik|mKIAA1102|-|5|5 C3.1|protein-coding	132.72	389.74	141.92	259.32	1.47757	2.87735e-11	4.23089e-10
NM_178676	chr9	120539818	120568326	+	3439	1	Entpd3|Cd39l3|HB6|NTPDase-3|-|9|9 F4|protein-coding	0	0	3.11	0	-3.72627	0.299956	0.65396
NM_001105076	chr7	9485565	9501500	-	2423	2	Vmn2r46|-|-|7|7 A1|protein-coding	0	0	0	0	0	1	1
NM_011318	chr1	172893961	172895054	-	980	1	Apcs|Sap|-|1 H3|1 80.33 cM|protein-coding	1.28	14.37	0	0	3.60574	0.0345085	0.112334
NM_001130169	chr11	80383279	80396248	+	2348	1	Zfp207|8430401D15Rik|BuGZ|Zep|Znf207|-|11|11 B5|protein-coding	1674.26	744.81	1537.27	806.05	-0.818927	2.69995e-10	3.56297e-09
NM_001039510	chr1	134199215	134235457	-	4999	1	Adora1|A1-AR|A1AR|A1R|AA1R|AI848715|BB176431|Ri|-|1|1 E4|protein-coding	3.83	5.92	7.25	0.94	-0.435305	0.694821	1
NM_021499	chr4	154142372	154156818	+	1586	1	Wrap73|2610044M17Rik|5330425N03Rik|Dd57|Wdr8|-|4|4 E2|protein-coding	229.7	78.62	251.72	111.4	-1.11956	2.25297e-08	2.3901e-07
NR_034048	chr16	23110770	23110933	+	163	1	Snora81|MBI-61|-|16|16|snoRNA	0	0	1.04	0.94	-0.0917304	1	1
NM_001164558	chr4	115088708	115093894	+	819	1	Pdzk1ip1|0610007F13Rik|2700030M23Rik|AU046042|Map17|-|4|4 D1|protein-coding	0	0	0	0	0	1	1
NM_001166634	chr10	100345970	100352002	+	923	2	Gm4302|-|-|10 D1|10|protein-coding	0	0	0	0	0	1	1
NM_018761	chr4	56810935	56865211	-	3666	1	Ctnnal1|ACRP|AI616177|AW545119|C86009|Catnal1|-|4|4 C1|protein-coding	91.88	80.31	109.81	58.04	-0.308832	0.267275	0.604932
NM_001161356	chr11	46668960	46690357	-	2915	1	Timd2|AA816106|AU019358|AU019662|C78111|G9D3|TIM-2|Tim2|-|11|11 B1.1|protein-coding	0	5.92	0	0	4.77351	0.0601134	0.179944
NM_001110320	chr4	43447724	43454626	-	1492	1	Cd72|CD72c|Ly-19|Ly-32|Ly-m19|Lyb-2|-|4 B1|4 23.04 cM|protein-coding	10.21	27.9	18.65	29.02	1.17254	0.00753115	0.0300766
NM_177233	chr6	96831209	97060411	-	2174	1	Fam19a4|C130034I18Rik|Fam19a4 Tafa-4|Tafa-4|-|6|6 D3|protein-coding	1.28	0.85	0	0.94	0.726395	1	1
NR_040704	chr5	131880269	131883768	+	512	1	4930563F08Rik|-|-|5|5 G2|ncRNA	0	0	0	0	0	1	1
NM_001253877	chr5	108065674	108109219	+	4687	1	Mtf2|9230112N11Rik|AA537621|C76717|M96|Pcl2|-|5|5 F|protein-coding	672.51	158.94	600.82	163.83	-1.74606	8.08804e-30	4.10325e-28
NM_001177580	chr4_GL456350_random	173252	174286	-	406	4	Gm13308|OTTMUSG00000011355|-|4 A5|4|protein-coding	0	0	0	0	0	1	1
NM_028621	chr16	89403027	89403774	-	745	1	Krtap21-1|1110017B05Rik|AI506979|KAP21.1|Krtap16-7|-|16|16 C3.3|protein-coding	0	0	0	0.94	2.27388	1	1
NR_040731	chr9	51914429	51927003	+	793	1	4933407I05Rik|-|-|9|9|ncRNA	0	0	0	0	0	1	1
NM_146794	chr2	90014932	90015852	+	919	1	Olfr1263|MOR234-2|-|2|2 E1|protein-coding	0	0	0	0	0	1	1
NM_009123	chr7	132596239	132599637	-	1899	1	Nkx1-2|Nkx-1.1|Nkx-1.2|Sax1|-|7|7 F3|protein-coding	0	0	0	0	0	1	1
NM_001172472	chr11	116532444	116536675	+	1872	1	Sphk1|1110006G24Rik|Sk1|Spk1|-|11|11 E2|protein-coding	77.84	119.2	71.48	200.34	1.31959	7.74424e-07	6.74875e-06
NM_001037752	chr2	152593191	152596485	-	384	1	Defb45|Defb27|OTTMUSG00000015859|-|2 H1|2|protein-coding	0	0	0	0	0	1	1
NM_029186	chr19	46356880	46375254	+	2269	1	Tmem180|4930449A08Rik|4930538D17Rik|-|19|19 D1|protein-coding	3.83	0.85	2.07	4.68	0.122434	1	1
NM_153576	chr7	25400053	25412886	-	754	1	Cxcl17|VCC-1|Vcc1|-|7|7 A3|protein-coding	0	0.85	2.07	0.94	-0.101232	1	1
NM_011779	chr5	113842439	113908706	-	3423	1	Coro1c|AL022675|AW455561|AW548837|-|5|5 F|protein-coding	782.26	864.86	782.1	1011.07	0.490569	0.000243266	0.00136561
NM_153573	chr6	54577605	54593128	-	2638	1	Fkbp14|BC029109|FKBP-14|FKBP22|-|6|6 B3|protein-coding	294.78	629.84	290.05	785.45	1.50215	1.18877e-22	3.98752e-21
NM_153508	chr6	124430756	124464784	-	3987	1	Clstn3|CSTN3|Cs3|Cst-3|mKIAA0726|-|6|6 F2|protein-coding	0	0.85	1.04	0	-0.0993302	1	1
NM_053187	chr10	52337024	52382124	-	4283	1	Gopc|2210402P09Rik|AI844555|CAL|FIG|GOPC1|PIST|-|10|10 B3|protein-coding	521.93	528.39	507.59	516.77	0.254417	0.0674206	0.198058
NM_001277892	chr5	135337365	135349875	-	1227	1	Fkbp6|1700008G22Rik|36kDa|AU017274|D5Ertd724e|FKBP-36|FKBP-6|-|5 G2|5 75.11 cM|protein-coding	0	0.85	0	0	2.26737	1	1
NM_001126321	chrX	78240462	78245921	-	750	1	Gm14743|OTTMUSG00000017864|-|X|X B|protein-coding	0	0	0	0	0	1	1
NM_001300892	chr13	33661475	33671585	+	1303	1	Serpinb6d|Gm11390|OTTMUSG00000000712|SPI3D|-|13 A3.3|13 13.94 cM|protein-coding	0	0	0	0	0	1	1
NM_011550	chr11	101087290	101092207	+	1965	1	Mlx|Tcfl4|bHLHd13|-|11|11 D|protein-coding	223.32	201.21	239.29	214.38	0.0731612	0.661105	1
NM_001081044	chr2	152911352	152923065	+	2934	1	Mylk2|9830004H17Rik|BB138278|-|2|2 H1|protein-coding	2.55	20.29	4.14	20.6	2.76149	4.8195e-06	3.69904e-05
NM_029425	chr3	117575227	117689508	+	4272	1	Plppr5|4833424O15Rik|Lppr5|PRG-5|Pap2d|-|3|3 G2|protein-coding	0	0	0	0	0	1	1
NM_001161622	chr6	48904986	48909187	+	2727	1	Aoc1|1600012D06Rik|Abp1|DAO|-|6 B2.3|6 23.78 cM|protein-coding	1.28	0.85	4.14	0	-2.1716	0.262268	0.595916
NR_045434	chrX	12134454	12160346	-	1356	1	2900008C10Rik|-|-|X|X A1.1|ncRNA	0	0	0	0.94	2.27387	1	1
NM_026962	chr9	4309816	4331732	+	2347	1	Kbtbd3|2200003A07Rik|Bklhd3|-|9|9 A1|protein-coding	20.42	14.37	13.47	15.91	0.0863247	1	1
NM_207260	chr9	89728249	89738475	-	2471	1	Ankrd34c|B230218L05Rik|BB276295|Gm771|-|9|9 E3.1|protein-coding	0	0	0	0	0	1	1
NM_009985	chr19	5465043	5468507	-	1426	1	Ctsw|lymphopain|-|19|19 A|protein-coding	10.21	3.38	15.54	3.74	-1.61284	0.024665	0.0841658
NM_053264	chr10	22066309	22068079	-	1769	1	4930444G20Rik|-|-|10|10 A3|protein-coding	0	0	0	0	0	1	1
NM_172491	chr8	69271080	69303375	+	1994	1	D130040H23Rik|-|-|8|8 B3.3|protein-coding	7.66	2.54	3.11	1.87	-0.962455	0.370088	0.768363
NM_026468	chr15	102662868	102671047	-	640	1	Atp5g2|1810041M08Rik|-|15|15 F3|protein-coding	1.28	1.69	1.04	0	-0.124258	1	1
NR_015514	chr8	94433127	94435103	-	1535	1	9330175E14Rik|A630085K21|-|8|8 C5|ncRNA	1.28	0.85	0	0	-0.122052	1	1
NM_025708	chr16	8633731	8637701	-	2874	1	Tmem186|2810440M13Rik|4432406C05Rik|AI648175|AW210586|-|16|16 A1|protein-coding	127.61	82.01	147.1	82.38	-0.513261	0.0186688	0.0659602
NM_001081177	chr14	64652531	64806296	+	5562	1	Kif13b|5330429L19Rik|6030414C01|AI429803|C130021D12Rik|GAKIN|-|14|14 C3|protein-coding	251.39	136.11	280.73	73.02	-1.10313	3.13402e-05	0.000207912
NM_145514	chr1	181173226	181211978	-	7031	1	Wdr26|1600024A01Rik|AA693241|AI447817|AU044014|C77982|Gid7|-|1|1 H4|protein-coding	2216.61	2085.65	2162.95	1990.3	0.129154	0.315554	0.679186
NM_001163513	chr14	24133953	24245920	-	7819	1	Dlg5|4933429D20Rik|T25557|mKIAA0583|-|14|14 A3|protein-coding	609.98	597.71	606	542.98	0.141531	0.320079	0.687051
NM_001033374	chr4	141432672	141436105	-	901	1	Gm694|-|-|4|4 E1|protein-coding	0	0	0	0	0	1	1
NM_001252201	chr1	39900913	40026310	+	5548	1	Map4k4|9430080K19Rik|AU043147|AU045934|AW046177|HGK|Nik|-|1|1 B|protein-coding	2661.98	1942.77	2737.87	1866.73	-0.271097	0.034884	0.113373
NM_028542	chrX	8123301	8132858	-	4474	1	Wdr13|1700060B08Rik|5730411P10Rik|DXHXS7467e|W51679|mMg21|-|X A1.1|X 3.67 cM|protein-coding	487.48	363.53	536.59	376.34	-0.240002	0.096391	0.266183
NM_001136089	chr8	62057042	62123193	-	1826	1	Anxa10|-|-|8 B3.1|8 31.55 cM|protein-coding	0	0	1.04	0	-2.36488	1	1
NM_147005	chr11	73906552	73907490	-	937	1	Olfr395|MOR135-10|-|11|11 B4|protein-coding	0	0	0	0	0	1	1
NM_029053	chr16	17544465	17561247	-	2220	1	Lrrc74b|4930451C15Rik|mCG12354|mCP17390|-|16|16 B1|protein-coding	14.04	0	10.36	0.94	-4.21277	6.92667e-05	0.000430987
NM_027985	chr4	148140490	148145704	+	1222	1	Mad2l2|2310033C13Rik|G1-453-4|MAD2B|REV7|repro22|-|4|4 E1|protein-coding	21.69	29.59	20.72	40.26	0.940989	0.0145511	0.0531788
NM_007886	chr12	3573041	3781398	+	2305	1	Dtnb|-|-|12 A1.1|12 1.88 cM|protein-coding	94.43	21.98	92.19	29.02	-1.64258	3.28453e-08	3.41047e-07
NM_001285423	chr14	74732297	74750765	+	2110	1	Esd|Es-10|Es10|FGH|sid478|-|14 39.38 cM|14 D2-E2|protein-coding	1135.74	890.23	1081.48	912.77	-0.066427	0.606638	1
NM_175532	chr7	108921853	108930158	-	4478	1	Nlrp10|6430548I20Rik|Nalp10|Napl10|PAN5|Pynod|-|7|7 E3|protein-coding	3.83	0	3.11	0	-4.71193	0.0429242	0.135418
NM_001113412	chr4	95557507	95926939	+	1873	1	Fggy|2310009E04Rik|-|4|4 C5|protein-coding	96.98	60.02	87.02	68.34	-0.28669	0.253267	0.580424
NM_027875	chr10	78584503	78591964	-	3278	1	Syde1|1200008N06Rik|BB043000|mSYD1A|-|10|10 C1|protein-coding	671.24	572.35	674.37	776.09	0.228641	0.136745	0.354618
NM_007677	chr7	18813937	18821591	-	2077	1	Psg17|Cea-2|Cea2|mmCGM5|-|7 A3|7 9.33 cM|protein-coding	0	0.85	0	0	2.26737	1	1
NM_173410	chr7	131966460	131985633	+	2794	1	Gpr26|9630036A11Rik|A730021D22|-|7|7 F3|protein-coding	0	0	0	0	0	1	1
NM_028882	chr5	12383166	12588943	+	6501	1	Sema3d|4631426B19Rik|-|5|5 A2|protein-coding	232.25	321.26	222.72	244.34	0.552266	0.00258717	0.011653
NM_001310598	chr1	58522806	58586333	-	8848	1	Fam126b|C130065N10Rik|D1Ertd53e|D630010C10|-|1 C1.3|1 29.12 cM|protein-coding	756.74	525	622.57	358.55	-0.40109	0.0384525	0.12325
NR_131024	chr6	148659978	148678000	-	1719	1	4930528G23Rik|-|-|6|6|ncRNA	0	0	0	0	0	1	1
NR_028553	chr2	91596081	91596178	+	97	1	Snord67|MBII-166|-|2|2|snoRNA	0	0	0	0	0	1	1
NM_001037759	chr1	9848281	9902568	+	5377	1	Sgk3|2510015P22Rik|A330005P07Rik|Cisk|fy|fz|-|1 A2|1 2.08 cM|protein-coding	574.25	47.34	535.56	37.45	-3.46576	1.79851e-77	4.72893e-75
NM_023525	chr5	31054780	31078479	+	7091	1	Cad|2410008J01Rik|AU018859|Cpad|-|5|5 B1|protein-coding	653.37	388.05	635	293.96	-0.679555	5.30769e-05	0.000337728
NM_026386	chr18	53176365	53220860	+	1996	1	Snx2|0610030A03Rik|-|18|18 D1|protein-coding	456.85	511.48	437.15	495.24	0.404559	0.00410396	0.0176078
NM_011482	chr15	82041345	82047598	-	1252	1	Nhp2l1|FA-1|Fta1|Ssfa1|-|15 E1|15 38.38 cM|protein-coding	40.84	36.35	30.04	43.06	0.403453	0.268199	0.606383
NM_027042	chr3	92134994	92142754	-	866	1	Lelp1|1700012F11Rik|-|3|3 F1|protein-coding	0	0	0	0	0	1	1
NM_030556	chr1	83012523	83038448	-	2965	1	Slc19a3|A230084E24Rik|AI788884|ThTr2|-|1 C5|1 42.65 cM|protein-coding	2.55	3.38	6.22	4.68	0.0506525	1	1
NM_001164655	chr7	28129466	28164811	+	7900	1	9530053A07Rik|FCGBP|-|7|7 A3|protein-coding	21.69	7.61	17.61	5.62	-1.30567	0.015331	0.0556132
NR_045069	chr15	79742698	79757394	+	5400	1	Gm16576|-|-|15 E1|15 37.85 cM|ncRNA	2.55	5.07	5.18	2.81	0.229958	0.829007	1
NM_001159599	chr4	152039321	152060038	+	3728	1	Nol9|4632412I24Rik|6030462G04Rik|AI449622|AW490720|-|4|4 E2|protein-coding	413.46	324.64	426.79	346.38	-0.0949771	0.51472	0.981077
NR_024324	chr7	120597625	120598475	+	850	1	E130201H02Rik|-|-|7|7 F2|pseudo	0	0	0	0	0	1	1
NM_145554	chr4	134745412	134768004	-	2660	1	Ldlrap1|AA691260|ARH2|Arh|Arh1|FHCB1|FHCB2|-|4|4 D3|protein-coding	140.37	122.59	169.89	152.6	0.0472354	0.82156	1
NM_001097621	chr12	112146208	112181747	+	6900	1	Kif26a|mKIAA1236|-|12|12 F1|protein-coding	1.28	0	7.25	1.87	-1.95227	0.187828	0.45358
NR_130984	chr17	4634980	4637477	+	972	1	4930517M08Rik|-|-|17|17|ncRNA	0	0	0	0	0	1	1
NM_133779	chr2	164497525	164508301	+	2543	1	Pigt|2510012P17Rik|4930534E15Rik|CGI-06|NDAP|Ndap7|-|2|2 H3|protein-coding	216.94	291.67	245.51	390.38	0.782148	4.69382e-06	3.61278e-05
NM_147056	chr7	104106281	104107219	+	937	1	Olfr646|MOR33-2|-|7|7 E3|protein-coding	0	0	0	0	0	1	1
NM_025673	chr15	12321496	12351267	+	2602	1	Golph3|4733401N08Rik|5730410D03Rik|AW413496|-|15|15 A1|protein-coding	1088.53	940.95	1045.22	887.49	0.0106518	0.94165	1
NM_001001984	chr19	4316147	4397077	-	7242	1	Kdm2a|100043628|5530401A10Rik|AA589516|AW536790|Cxxc8|Fbl11|Fbl7|Fbxl11|Gm4560|Jhdm1|Jhdm1a|lalina|-|19|19 A|protein-coding	1244.21	692.4	1194.39	732.09	-0.544367	2.34534e-05	0.000158954
NM_008006	chr3	37348653	37404830	+	690	1	Fgf2|Fgf-2|Fgfb|bFGF|-|3 18.41 cM|3 A2-B|protein-coding	3.83	7.61	5.18	1.87	0.31619	0.847498	1
NM_175503	chr15	52040107	52045722	+	1344	1	Aard|A5D3|AV328152|-|15|15 C|protein-coding	316.48	11.84	290.05	10.3	-4.52271	6.80744e-67	1.3317e-64
NM_007855	chr1	91801461	91848034	+	1331	1	Twist2|Dermo1|bHLHa39|-|1|1 D|protein-coding	38.28	77.78	30.04	105.79	1.65759	3.75641e-08	3.8774e-07
NM_025815	chr15	90487481	90679388	-	3302	1	Cpne8|1200003E11Rik|1500031E20Rik|-|15|15 F1|protein-coding	127.61	89.61	112.91	93.62	-0.15731	0.469755	0.923981
NM_010886	chr6	11900373	11907446	-	486	1	Ndufa4|MLRQ|-|6|6 A2|protein-coding	635.51	604.47	571.81	616.94	0.250033	0.06889	0.201759
NM_001033039	chr1	171358449	171360798	-	1549	1	Klhdc9|1190002J23Rik|AA087357|ESTM31|-|1 H3|1 79.36 cM|protein-coding	14.04	16.06	14.5	16.85	0.430631	0.411321	0.833862
NM_178390	chr5	33600353	33629635	-	1995	1	Fam53a|2410018C17Rik|5430419M09Rik|Dntnp|-|5|5 B2|protein-coding	109.75	112.44	116.02	140.43	0.387175	0.0662526	0.195354
NM_021512	chr2	90677215	90736328	+	5645	1	Nup160|160kDa|2810011M03Rik|AA414952|AU020188|Gtl-13|Gtl1-13|Gtl13|mKIAA0197|-|2|2 E1|protein-coding	636.78	272.22	602.89	263.06	-0.977585	1.02058e-11	1.57254e-10
NM_011929	chr4	148004259	148038813	-	5156	1	Clcn6|AI850629|Clc6|-|4 E1|4 78.67 cM|protein-coding	107.19	208.82	138.81	225.62	1.03993	5.94736e-08	5.99467e-07
NM_029661	chr10	76562272	76570200	+	1325	1	Spatc1l|1700022B01Rik|1700027D21Rik|AA062323|-|10|10 C1|protein-coding	0	0.85	0	0	2.26735	1	1
NM_001177405	chr2	176521004	176533821	+	1806	4	Gm8898|OTTMUSG00000016203|-|2|2 H4|protein-coding	0	0	0	0	0	1	1
NM_008861	chr5	104459457	104505819	+	5195	1	Pkd2|C030034P18Rik|PC2|TRPP2|-|5 E5|5 50.68 cM|protein-coding	903.49	1398.32	896.05	1300.35	0.817673	8.95847e-10	1.11199e-08
NR_040511	chr2	9883041	9889540	-	733	1	9230102O04Rik|-|-|2|2|ncRNA	0	0	1.04	0	-2.36491	1	1
NM_001029855	chr14	55587440	55591101	-	784	1	Psme2|AA589371|AI788882|PA28b|-|14 28.19 cM|14 C2-D1|protein-coding	88.05	43.96	79.76	54.3	-0.541573	0.0446017	0.139773
NM_023059	chr7	141091175	141100546	-	1978	1	Sigirr|AI256711|TIR8|-|7|7 F5|protein-coding	1.28	0	3.11	0	-4.13954	0.149754	0.378899
NM_013922	chr11	50811085	50827731	-	5360	1	Zfp354c|5330421P20Rik|AJ18|AW743325|Kid3|Tcf17l2|Znf354c|mKIAA4218|-|11 B1.3|11 30.93 cM|protein-coding	24.25	131.89	38.33	142.3	2.33234	2.4892e-18	6.36034e-17
NM_201376	chr1	107078193	107083480	-	1156	1	Serpinb3d|Serpinb3l1|-|1E2.1|1|protein-coding	0	0	0	0	0	1	1
NM_153796	chr19	45006558	45012762	+	3481	1	Peo1|D19Ertd626e|PEO|Twinl|-|19 C3|19 38.19 cM|protein-coding	100.81	71.02	90.12	82.38	-0.0836829	0.741173	1
NM_019918	chr3	64081642	64105458	+	2732	1	Vmn2r1|Casrl1|EG56544|V2r83|-|3|3 E1|protein-coding	5.1	0.85	0	2.81	-0.16374	1	1
NM_016911	chrX	10037977	10117661	-	2444	1	Srpx|drs|drs-1|drs-2|mDRS-1|mDRS-2|-|X|X A1.2|protein-coding	108.47	469.21	109.81	524.26	2.41319	1.51581e-51	1.84408e-49
NM_001177720	chr2	91137360	91179321	-	5868	1	Madd|9630059K23Rik|IG20|-|2|2 E1|protein-coding	28.07	18.6	33.15	27.15	-0.20522	0.667645	1
NM_173022	chr10	121739937	121752859	+	3112	1	BC048403|E030027L10|-|10|10 D2|protein-coding	42.11	26.21	37.29	40.26	-0.0313209	1	1
NM_001038997	chr6	41392356	41397256	+	817	1	Gm5771|EG436523|-|6|6 B1|protein-coding	0	0	0	0	0	1	1
NM_026251	chr2	122120108	122186189	-	2414	1	Patl2|4930424G05Rik|Pat1a|-|2|2 F1|protein-coding	0	0	0	0.94	2.27388	1	1
NM_145142	chr1	38863873	38898160	-	3110	1	Chst10|AI507003|AU041319|Hnk-1st|ST|-|1|1 B|protein-coding	19.14	18.6	13.47	15.91	0.332837	0.571853	1
NR_029797	chr11	28757012	28757083	+	71	1	Mir216a|Mirn216|Mirn216a|mir-216a|mmu-mir-216|-|11|11|ncRNA	0	0	0	0	0	1	1
NM_028024	chr11	100622955	100627602	+	2007	1	Nkiras2|2410003M04Rik|4930527H08Rik|D630018G21Rik|KBRAS2|-|11|11 D|protein-coding	275.64	210.51	263.12	271.49	0.0664688	0.697065	1
NM_026836	chr17	27901128	27907724	-	1213	1	Taf11|1110038O14Rik|28kDa|AI115401|AL024207|AW552398|PRO214|TAF2I|TAFII28|-|17|17 A3.3|protein-coding	229.7	169.93	228.93	193.79	-0.105929	0.539633	0.996426
NM_009299	chr6	42038394	42042851	+	645	1	Sva|-|-|6|6 B2.1|protein-coding	0	0	0	0	0	1	1
NM_023480	chr17	24848896	24850302	-	1404	1	Fahd1|1110025H10Rik|AV002085|-|17|17 A3.3|protein-coding	17.87	26.21	20.72	29.02	0.73451	0.0669861	0.196998
NM_001011849	chr10	129540539	129541474	+	934	1	Olfr792|MOR108-2|-|10|10 D3|protein-coding	0	0	0	0	0	1	1
NM_001013575	chr17	37563239	37569451	-	3170	1	Olfr112|4930580F03Rik|MOR218-4|-|17|17 B1|protein-coding	0	0	0	0	0	1	1
NM_008058	chr18	9212856	9216201	+	3343	1	Fzd8|Fz8|-|18 A1|18 4.91 cM|protein-coding	59.98	106.52	54.9	132	1.28235	1.28657e-07	1.24744e-06
NM_021720	chr16	91679265	91688728	-	2311	1	Donson|1110025J21Rik|AI845729|ORF60|-|16|16 C3.3|protein-coding	72.74	54.95	64.23	45.87	-0.200499	0.478549	0.936306
NM_001159637	chr4	155563815	155591001	+	3023	1	Nadk|4432404C02Rik|BC004012|-|4|4 E2|protein-coding	988.99	932.5	1012.07	938.98	0.134598	0.298672	0.652557
NM_146091	chr19	7494438	7538609	+	6362	1	Atl3|4633402C03Rik|5730596K20Rik|AI465397|AW228836|-|19|19 A|protein-coding	930.29	1558.11	804.89	1452.94	1.03018	1.43797e-13	2.5893e-12
NR_045344	chr10	111586719	111594273	-	1140	1	4933440J02Rik|-|-|10|10|ncRNA	0	0	0	0	0	1	1
NM_031493	chrX	73285197	73290515	-	533	1	Xlr5c|Xlr5|-|X A7.3|X 37.29 cM|protein-coding	0	0	0	0	0	1	1
NM_001008232	chr4	136206365	136246573	+	5555	1	Asap3|9430088F20Rik|Ddefl1|Gm140|UPLC1|-|4|4 D3|protein-coding	31.9	82.85	42.47	99.23	1.50188	1.24891e-07	1.21237e-06
NM_001126318	chr4	137401554	137409791	-	948	1	Cela3a|Gm13011|OTTMUSG00000009877|-|4|4 D3|protein-coding	0	0	0	0	0	1	1
NM_001313743	chrX	95470199	95557987	-	1446	1	Asb12|2310036C05Rik|Asb-12|-|X|X C1|protein-coding	0	0	0	0	0	1	1
NM_013808	chr7	48830398	48843671	-	911	1	Csrp3|CRP3|MLP|MMLP|-|7|7 B4|protein-coding	3.83	0	2.07	0	-4.46597	0.0803802	0.2294
NM_001014997	chr6	129766647	129775849	-	674	1	Gm156|Klrh1|-|6|6 F3|protein-coding	0	0	0	0	0	1	1
NM_013552	chr11	40701388	40733437	-	3894	1	Hmmr|AA386826|CD168|Rhamm|-|11 A5|11 24.4 cM|protein-coding	107.19	100.6	117.06	123.57	0.222567	0.296139	0.648124
NR_029741	chr8	84208815	84208921	+	106	1	Mir24-2|Mirn24-2|mir-24-2|-|8|8|ncRNA	1.28	0	1.04	0	-3.23192	0.516847	0.981077
NM_001002008	chr17	21567046	21588682	+	2589	1	Zfp948|-|-|17|17 A3.2|protein-coding	446.64	439.62	389.5	363.24	0.179743	0.272199	0.612899
NM_001102437	chr2	23069072	23114512	+	3708	1	Acbd5|1300014E15Rik|-|2|2 A3|protein-coding	449.19	439.62	465.12	433.45	0.164517	0.246088	0.566681
NM_007512	chr4	132530555	132535414	-	1485	1	Atpif1|Atpi|IF(1)|If1|-|4|4 D2.3|protein-coding	410.91	381.28	389.5	476.51	0.327971	0.0302711	0.100301
NM_175167	chr2	154257879	154271243	+	2021	1	Bpifb9a|4833413D08Rik|AI413838|-|2|2 H1|protein-coding	0	0	0	0	0	1	1
NM_001308323	chr17	21450374	21465589	+	2555	1	Zfp51|Zfp-51|zfec12|-|17 A3.2|17 11.4 cM|protein-coding	99.54	58.33	83.91	61.79	-0.373813	0.130949	0.342105
NM_001033389	chr2	31572651	31617526	+	3801	1	Fubp3|A330051M14Rik|AV006371|FBP3|Marta2|-|2|2 B|protein-coding	812.89	618	799.71	630.98	-0.137048	0.296279	0.648315
NR_028274	chr10	46244748	46244770	+	22	1	Snord14d|Gm23710|-|9|9|snoRNA	0	0	0	0	0	1	1
NM_183097	chr8	84001706	84004770	+	1076	1	1700067K01Rik|-|-|8|8 C3|protein-coding	16.59	0.85	7.25	0.94	-3.3205	0.000933434	0.00466393
NM_008256	chr3	98280431	98310738	+	3282	1	Hmgcs2|1300002P16|mHS|-|3 F2.2|3 42.74 cM|protein-coding	1.28	65.94	4.14	3.74	3.84199	0.0008891	0.00446003
NM_001163191	chrX	100429013	100429885	+	871	1	Otud6a|EG408193|Hshin6|-|XC3|X|protein-coding	0	0	0	0	0	1	1
NM_175386	chr3	53041547	53261679	+	2083	1	Lhfp|2810489O06Rik|AI194968|-|3|3 C|protein-coding	1350.13	1131.17	1265.87	1161.79	0.0418823	0.746726	1
NM_175556	chr4	154983115	155010984	-	5560	1	Plch2|A930027K05Rik|PLCeta2|Plc-eta2|Plcl4|-|4|4 E2|protein-coding	11.49	0.85	4.14	0.94	-2.70919	0.0152283	0.0552981
NM_133993	chr10	85871831	85889103	+	2562	1	Pwp1|2310058A11Rik|2610205J09Rik|AI098170|AL022879|AV083409|AW550690|-|10|10 C1|protein-coding	326.69	293.36	318.02	308	0.130864	0.360213	0.752845
NR_046147	chr8	123560886	123561006	-	120	10	Gm22109|Rn5s23|-|8 E|8|rRNA	0	0	0	0	0	1	1
NR_131038	chr13	19462847	19504367	-	1724	1	9330199G10Rik|-|-|13|13|ncRNA	0	0	0	0	0	1	1
NM_011843	chr10	128510250	128525859	-	3652	1	Esyt1|Fam62a|Mbc2|vp115|-|10|10 D3|protein-coding	327.96	626.45	342.88	613.19	1.11633	6.2833e-15	1.26875e-13
NM_001033205	chr7	24583838	24587641	-	2735	1	Zfp575|AI326876|Znf575|-|7|7 A3|protein-coding	1.28	2.54	1.04	6.55	2.06858	0.0702228	0.205034
NM_145156	chr19	43663801	43674881	-	1529	1	Slc25a28|2210403D18Rik|Mfrn2|Mrs3/4|-|19 C3|19 36.67 cM|protein-coding	56.15	39.73	58.01	45.87	-0.188341	0.538253	0.994627
NM_010481	chr18	34937415	34954351	-	3023	1	Hspa9|74kDa|Csa|Grp75|Hsc74|Hsp74|Hsp74a|Hspa9a|Mortalin|Mot-2|Mot2|Mthsp70|Pbp74|-|18 18.8 cM|18 C|protein-coding	5470.71	4911.03	5582.45	4532.95	0.00600942	0.964247	1
NM_013589	chr12	84783212	84876495	-	6566	1	Ltbp2|AW208642|-|12|12 D|protein-coding	1096.18	3712.23	1203.71	3842.99	1.94553	3.14305e-48	3.40075e-46
NM_001145406	chrX	37623431	37628139	-	584	1	Rhox3g|OTTMUSG00000017157|Rhox3.7|Rhox3f|Rhox3g-ps|-|X|X A3.3|protein-coding	0	0	0	0	0	1	1
NR_040644	chr4	40482840	40525548	-	811	1	4933428C19Rik|-|-|4|4|ncRNA	0	0	1.04	0	-2.36492	1	1
NR_002885	chr15	103240432	103244584	+	1378	1	Gm10052|ENSMUSG00000058922|XM_001481145|-|9 F4|9|pseudo	22.97	9.3	34.18	13.11	-1.1363	0.0197081	0.0692058
NM_001039124	chr4	115884400	115887964	+	945	1	Kncn|Kino|L5|-|4|4 D1|protein-coding	0	0	0	0	0	1	1
NM_001109757	chrX	106027224	106128160	+	8173	1	Atp7a|MNK|-|X D|X 47.36 cM|protein-coding	216.94	240.1	211.32	215.32	0.323535	0.0528408	0.161394
NM_001286942	chr3	129199878	129219594	+	1900	1	Pitx2|9430085M16Rik|Brx1|Brx1b|Munc30|Otlx2|Ptx2|Rieg|-|3 G3|3 57.84 cM|protein-coding	12.76	20.29	6.22	8.43	0.870887	0.19884	0.475478
NM_175524	chr6	65381294	65458150	+	2945	1	C130060K24Rik|-|-|6|6 C1|protein-coding	0	0	0	0	0	1	1
NM_001271370	chr7	28180316	28187298	+	2464	1	Dyrk1b|Mirk|-|7|7 A3|protein-coding	105.92	64.25	111.88	102.04	-0.169818	0.52873	0.98172
NM_009255	chr1	79794321	79858665	-	2044	1	Serpine2|B230326M24Rik|PAI-1|PI-7|PI7|PN-1|Spi4|-|1 C4|1 40.97 cM|protein-coding	1692.13	3028.29	1739.27	3287.84	1.11005	2.01347e-18	5.18587e-17
NM_025877	chr17	57043711	57059863	-	3350	1	Slc25a23|2310067G05Rik|SCaMC-3|-|17|17 D|protein-coding	15.31	62.56	6.22	45.87	2.60272	8.94963e-09	9.97927e-08
NM_001139513	chr2	154791110	154867261	+	1748	1	Raly|AI663842|Merc|-|2 H1|2 76.83 cM|protein-coding	1796.77	1181.89	1807.64	1452.94	-0.224255	0.098607	0.271017
NM_013914	chr8	122454206	122460692	-	1584	1	Snai3|AI643946|Smuc|Zfp293|-|8|8 E1|protein-coding	1.28	4.23	0	6.55	3.17141	0.00863614	0.0338104
NM_026452	chr8	94838417	94854895	+	1682	1	Coq9|2310005O14Rik|C78387|-|8|8 C5-D1|protein-coding	159.51	160.63	170.92	195.66	0.333028	0.0700158	0.204551
NM_177358	chr17	22846697	22867134	-	6610	1	Zfp945|A630033E08Rik|C730040L01Rik|-|17|17 A3.3|protein-coding	206.73	155.56	213.39	182.55	-0.0865527	0.618827	1
NM_007980	chr3	122895072	122899506	+	959	1	Fabp2|Fabpi|I-FABP|-|3 G1|3 53.74 cM|protein-coding	1.28	0	0	0	-2.39016	1	1
NM_007511	chr8	21994348	22060074	-	4688	1	Atp7b|Atp7a|WND|tx|-|8 A2|8 10.78 cM|protein-coding	1.28	1.69	1.04	0.94	0.407549	1	1
NM_029354	chr16	15848441	15863322	-	1005	1	Mzt2|2410018G20Rik|2610001E06Rik|Fam128|Fam128b|-|16|16 A2|protein-coding	34.46	49.03	33.15	38.38	0.608377	0.0791048	0.22717
NM_001164367	chr19	59902884	59943654	-	5356	1	Rab11fip2|4930470G04Rik|A830046J09Rik|AW558126|Nrip11|-|19|19 D3|protein-coding	176.1	147.95	133.63	133.87	0.106176	0.626713	1
NR_028543	chr1	161038092	161038156	+	64	1	Snord47|MBII-96|-|1|1|snoRNA	2.55	5.07	1.04	1.87	1.2046	0.290557	0.637828
NM_019396	chr15	76643395	76660208	-	4099	1	Cyhr1|1110031M01Rik|AU042374|Chrp|-|15|15 E1|protein-coding	357.31	363.53	392.6	398.81	0.250853	0.0896921	0.250799
NM_198297	chr16	48734690	48771956	-	676	1	Trat1|C030046M14Rik|Tcrim|Trim|-|16|16 B5|protein-coding	0	0.85	0	0	2.26736	1	1
NR_037240	chr11	5254598	5254622	+	24	1	Mir3079|mmu-mir-3079|-|15|15 35.66 cM|ncRNA	0	0	0	0	0	1	1
NM_007672	chr7	120957037	120982312	-	2517	1	Cdr2|AA617262|-|7 F2|7 65.04 cM|protein-coding	583.19	502.18	594.6	584.17	0.111518	0.422995	0.850267
NM_028640	chr4	63414910	63495991	-	4042	1	Whrn|1110035G07Rik|AW122018|AW742671|C430046P22Rik|Dfnb31|wi|-|4 33.97 cM|4 C1|protein-coding	25.52	32.97	25.9	24.34	0.393662	0.327449	0.698884
NM_153085	chr18	7869197	7929028	+	5192	1	Wac|1110067P07Rik|A230035H12Rik|AI256735|AI256776|Wwp4|-|18|18 A1|protein-coding	541.07	456.53	539.7	411.92	-0.0816066	0.578564	1
NM_026787	chrX	70385913	70389416	+	1052	1	1110012L19Rik|-|-|X|X A7.1|protein-coding	160.79	109.06	166.78	126.38	-0.249573	0.199693	0.47733
NM_133774	chr18	33201421	33213816	-	2977	1	Stard4|4632419C16Rik|9030213J02Rik|AA517649|AW324468|-|18 B1|18 18.18 cM|protein-coding	70.19	150.48	68.37	109.53	1.14606	7.99197e-06	5.90951e-05
NM_013497	chr4	43562634	43567060	+	1571	1	Creb3|AU044960|AW538053|C80076|LZIP|LZIP-1|LZIP-2|Luman|-|4 B1|4 23.05 cM|protein-coding	922.63	858.94	918.84	994.22	0.237975	0.0719778	0.209408
NM_019700	chr5	110773667	110780596	-	1806	1	Pus1|A730013B20Rik|MPUS1|mPus1p|-|5|5 F|protein-coding	114.85	90.46	158.49	107.66	-0.245714	0.313071	0.67457
NM_020501	chr6	131686561	131687463	-	901	1	Tas2r105|T2R05|T2R9|T2r5|Tas2r5|mGR05|mt2r5|-|6 F3|6 63.53 cM|protein-coding	0	0	0	0	0	1	1
NM_023172	chr15	58933810	58939489	+	645	1	Ndufb9|1190008J14Rik|-|15|15 D2|protein-coding	379.01	359.3	400.89	373.53	0.139526	0.334212	0.710095
NM_011759	chr15	75616684	75625300	+	3738	1	Zfp41|CTfin92|Zfp-41|-|15|15 D3|protein-coding	63.81	18.6	82.87	18.72	-1.74471	3.8728e-07	3.52415e-06
NM_172429	chr19	53379214	53390573	-	2118	1	Smndc1|2410004J23Rik|4933440I19Rik|-|19|19 D2|protein-coding	407.08	339.86	331.49	331.41	0.0994167	0.528336	0.98172
NM_023294	chr17	71496100	71526857	-	2182	1	Ndc80|2610020P18Rik|AV139730|HEC|HEC1|Kntc2|-|17|17 E2|protein-coding	59.98	14.37	70.44	17.79	-1.79249	3.48525e-07	3.18836e-06
NM_178907	chr9	107254927	107289877	-	2803	1	Mapkapk3|3PK|AI874665|MAPKAP-K3|MAPKAP3|MK-3|MK3|MapkKapk3|-|9|9 F1|protein-coding	126.34	187.68	165.74	215.32	0.68362	0.000437732	0.00234631
NM_023514	chr1	42851233	42905683	+	1406	1	Mrps9|2310002A08Rik|AW322516|Mrp-S9|S9mt|mg637|-|1|1 B|protein-coding	112.3	92.15	123.27	107.66	-0.0131971	1	1
NR_103491	chr8	84913335	84922915	+	1171	1	Gm38426|-|-|8|8|ncRNA	17.87	4.23	17.61	11.23	-0.982575	0.0939923	0.260884
NM_023134	chr14	41131788	41136373	+	2767	1	Sftpa1|SP-A|Sftp-1|Sftp1|-|14 B|14 22.36 cM|protein-coding	0	0	0	0	0	1	1
NM_153782	chr11	109672926	109722256	-	2528	1	Fam20a|AI606893|-|11|11 E1|protein-coding	136.54	283.22	102.55	362.3	1.66864	2.86589e-18	7.27865e-17
NM_001111076	chrX	21026184	21062038	-	5937	1	Zfp182|6330583I20Rik|Znf182|-|X|X A1.3|protein-coding	77.84	55.8	63.19	52.43	-0.140601	0.632754	1
NM_015743	chr4	48045305	48086446	+	5559	1	Nr4a3|AI573420|CHN|CSMF|MINOR|NOR-1|Nor1|TEC|-|4|4 B2|protein-coding	30.63	176.69	24.86	175.06	2.9019	9.73284e-31	5.18512e-29
NM_008592	chr13	31806646	31810635	+	3987	1	Foxc1|FREAC3|Fkh1|Mf1|Mf4|ch|fkh-1|frkhda|-|13 A3.2|13 13.52 cM|protein-coding	168.45	65.94	163.67	100.17	-0.776614	0.000659572	0.00340049
NM_008092	chr14	63198914	63245271	-	3396	1	Gata4|Gata-4|-|14 D1|14 33.24 cM|protein-coding	1.28	1.69	1.04	1.87	0.795354	0.708095	1
NM_016719	chr2	64912482	65022766	-	1948	1	Grb14|AI505286|-|2|2 C1.3|protein-coding	79.12	112.44	58.01	103.92	0.902394	0.000283942	0.00157229
NM_178616	chr11	80428615	80472133	+	1728	1	Psmd11|1700089D09Rik|1810019E17Rik|2610024G20Rik|2810055C24Rik|C78232|P44.5|S9|-|11|11 B5|protein-coding	342	207.97	332.52	234.04	-0.379959	0.0102473	0.039214
NR_030526	chr15	103014910	103015001	+	91	1	Mir615|Mir|Mirn615|mir-615|mmu-mir-615|-|15|15|ncRNA	0	0	0	0	0	1	1
NR_040537	chr16	84679789	84685147	+	294	1	4930529L06Rik|-|-|-|ncRNA	0	0	0	0	0	1	1
NR_106028	chr7	130908268	130908335	+	67	1	Mir7061|mmu-mir-7061|-|-|ncRNA	0	0	0	0	0	1	1
NR_077218	chr5	77006442	77018863	-	796	1	1700112J05Rik|1700110A09Rik|-|5 C3|5|ncRNA	2.55	0.85	1.04	0	-1.50471	0.647713	1
NR_046013	chr12	73364075	73409563	-	685	1	D830013O20Rik|Gm891|-|12|12 C3|ncRNA	0	0	0	0	0	1	1
NM_011850	chr4	133553376	133556686	+	1278	1	Nr0b2|SHP|SHP-1|Shp1|-|4 D2.3|4 66.25 cM|protein-coding	1.28	0	0	0	-2.39015	1	1
NM_027014	chr2	150909594	150931280	+	1078	1	Gins1|2810418N01Rik|Gins4|PSF1|mKIAA0186|-|2|2 H1|protein-coding	31.9	5.92	25.9	4.68	-2.17489	2.96611e-05	0.00019763
NM_008900	chr1	42697146	42700209	+	3061	1	Pou3f3|Brn-1|Brn1|Otf8|Skin1|-|1 B|1 21.21 cM|protein-coding	1.28	9.3	6.22	9.36	1.43821	0.0518206	0.158714
NM_011155	chr7	17004641	17027914	-	2054	1	Ppp5c|AU020526|PP5|-|7 A2|7 9.15 cM|protein-coding	618.92	277.3	596.68	353.87	-0.718317	1.8731e-06	1.54115e-05
NR_028021	chr14	25696356	25701282	-	1774	1	Ppifos|4930520F12Rik|Ppifs|-|14|14 A3|ncRNA	22.97	14.37	27.97	13.11	-0.660239	0.128233	0.336375
NM_172738	chr7	7114683	7121476	-	2030	1	Zfp954|5730403M16Rik|8030437F07|AA123315|-|7|7 A1|protein-coding	123.78	79.47	83.91	79.57	-0.141426	0.569298	1
NR_033454	chr18	47537735	47718636	+	1517	1	Gm5095|A730092B10|-|18 C|18|ncRNA	0	0	0	0	0	1	1
NM_021426	chr2	180934772	180954699	-	941	1	Nkain4|AB030182|C030019F02Rik|-|2|2 H4|protein-coding	1.28	49.88	2.07	45.87	4.93045	1.17833e-17	2.89295e-16
NM_001177658	chr1	4773200	4785726	-	4194	1	Mrpl15|HSPC145|MRP-L7|Rpml7|-|1|1 A1|protein-coding	142.93	136.96	159.53	141.36	0.106804	0.587448	1
NM_001302475	chr11	70540272	70558110	+	3699	1	Pld2|PLD1C|-|11 B3|11 42.99 cM|protein-coding	297.34	184.3	313.88	192.85	-0.467285	0.00231183	0.0105508
NM_001110329	chr7	5007056	5014728	-	2594	1	Fiz1|AI790204|mFLJ00416|-|7|7 A1|protein-coding	109.75	81.16	116.02	130.13	0.123637	0.630194	1
NR_035459	chr12	40222712	40222811	-	99	1	Mir1938|mir-1938|mmu-mir-1938|-|12|12 18.06 cM|ncRNA	0	0	0	0	0	1	1
NM_013852	chr16	20548603	20561603	+	3265	1	Abcf3|AI326318|AU016058|BB119416|-|16 A3|16 12.46 cM|protein-coding	298.61	236.72	355.31	250.89	-0.197546	0.214008	0.505374
NM_172203	chrX	134086421	134111854	-	2548	1	Nox1|GP91-2|MOX1|NOH-1|NOH1|NOX1a|NOX1alpha|Nox-1|-|X 55.69 cM|X E3|protein-coding	75.29	17.75	43.51	24.34	-1.25405	0.00164742	0.0077971
NM_009718	chr3	127633145	127635631	+	2213	1	Neurog2|Atoh4|Math4A|bHLHa8|ngn-2|ngn2|-|3|3 H1|protein-coding	0	0	1.04	0	-2.36492	1	1
NR_002903	chrX	57391448	57391509	-	61	1	Snord61|MBII-342|Rnu61|-|X|X A5|snoRNA	0	0	0	0	0	1	1
NM_177696	chr7	97919958	98049663	+	3030	1	Gdpd4|4921513O04|-|7|7 E2|protein-coding	1.28	0	0	0	-2.39014	1	1
NM_001146299	chr18	42053710	42158695	+	4773	1	Sh3rf2|2310046K19|9130023G24Rik|AI452083|Ppp1r39|RNF158|-|18|18 B3|protein-coding	1.28	1.69	2.07	0.94	-0.119468	1	1
NM_011228	chrX	48519285	48530240	+	1162	1	Rab33a|Rabs10|-|X 25.68 cM|X A5|protein-coding	1.28	1.69	5.18	0.94	-1.04867	0.560066	1
NM_024414	chr7	127806844	127824531	-	1562	1	Stx1b|Stx1b2|Stx1bl|Syn1b|-|7|7 F3|protein-coding	0	0.85	0	1.87	3.64325	0.275796	0.613438
NM_001011799	chr6	42744039	42744992	+	952	1	Olfr453|MOR257-8P|-|6|6 B2.1|protein-coding	0	0	0	0	0	1	1
NM_001293057	chrY	12688110	12690067	+	1955	2	Gm21379|-|-|Y|Y|protein-coding	0	0	0	0	0	1	1
NM_025628	chr7	30616974	30626151	-	499	1	Cox6b1|2010000G05Rik|Cox6b|-|7 B1|7 18.84 cM|protein-coding	821.82	658.58	855.65	835.07	0.0589638	0.682072	1
NM_133708	chr1	75435943	75443176	+	1513	1	Gmppa|1810012N01Rik|-|1|1 C3|protein-coding	192.69	190.22	224.79	307.06	0.47054	0.0273559	0.0917328
NM_146330	chr9	39549931	39550869	-	937	1	Olfr958|MOR224-9|-|9|9 A5|protein-coding	0	0	0	0	0	1	1
NM_019632	chr2	148694657	148732420	-	3680	1	Napb|Brp14|E161|I47|SNARE|b-SNAP|-|2|2 G3|protein-coding	39.56	32.13	25.9	20.6	-0.0537832	0.951102	1
NM_001195265	chr19	45026907	45045772	-	3885	1	Pdzd7|9130207N01|EG435601|Pdzk7|-|19|19 C3|protein-coding	28.07	45.65	22.79	58.98	1.27153	0.000229864	0.00129543
NM_178598	chr1	172500246	172507375	+	1375	1	Tagln2|2700094C18Rik|SM22beta|Sm22B|Sm22a|-|1 H3|1 79.89 cM|protein-coding	5719.55	2301.23	5916	2857.2	-0.945906	5.68769e-12	8.96141e-11
NM_001029979	chr17	56562942	56584583	-	3249	1	Safb2|AA389433|AI255170|mKIAA0138|-|17|17 D|protein-coding	345.83	158.09	376.03	172.26	-0.899878	6.33753e-09	7.19459e-08
NM_172546	chr10	7119062	7212237	-	3433	1	Cnksr3|6820402C05|BC024086|Magi1|-|10|10 A1|protein-coding	153.13	193.6	166.78	151.66	0.344335	0.0876766	0.246347
NR_033642	chr2	19655806	19657897	-	2091	1	Gm3230|-|-|2 A3|2|ncRNA	2.55	1.69	1.04	3.74	0.814021	0.552401	1
NM_019806	chr2	173737571	173784336	+	6961	1	Vapb|AI225786|AI840687|AI848259|D2Abb2e|R75548|VAP33b|Vamp33b|-|2 H4|2 97.37 cM|protein-coding	766.95	688.17	770.71	751.75	0.135032	0.303517	0.657882
NM_001039509	chr1	74285034	74353692	+	2944	1	Pnkd|2210013N15Rik|2810403H05Rik|AI854243|Brp17|MNCb-5687|MR-1|Tahccp2|-|1|1 C3|protein-coding	37.01	27.05	27.97	18.72	-0.25143	0.539251	0.99587
NM_009738	chr3	73635809	73708415	-	6203	1	Bche|C730038G20Rik|-|3|3 E3|protein-coding	86.78	146.26	74.58	114.21	0.932418	0.000120609	0.000720912
NM_001251916	chr17	40632075	40637060	+	1311	1	Esp3|Gm21945|-|17 B|17|protein-coding	0	0	0	0	0	1	1
NM_133969	chr8	45305802	45333196	-	2917	1	Cyp4v3|AU043077|AW111961|Cyp4v2|-|8|8 B1.1|protein-coding	71.46	80.31	78.73	76.77	0.293079	0.225508	0.528347
NM_178900	chr7	16843065	16870461	+	3605	1	Prkd2|AI325941|PKD2|-|7|7 A2|protein-coding	98.26	59.18	76.66	63.66	-0.270862	0.291769	0.640106
NM_008389	chr4	116507549	116538235	+	2107	1	Ipp|D4Jhu8|Mipp|-|4 D1|4 53.2 cM|protein-coding	17.87	36.35	21.75	33.7	1.04049	0.0078985	0.0313294
NM_144816	chr17	25834465	25837127	-	1533	1	Rhbdl1|Rhbdl|-|17 A3.3|17 12.93 cM|protein-coding	8.93	12.68	15.54	12.17	0.225639	0.739175	1
NM_001290299	chr9	21937010	21948907	+	2640	1	Plppr2|Lppr2|PRG-4|-|9|9 A3|protein-coding	81.67	83.7	91.16	112.34	0.401683	0.0978191	0.269452
NM_001254760	chr3	92806291	92807891	-	659	1	Lce1k|Gm7055|Sprrl6|-|3 F1|3|protein-coding	0	0	0	0	0	1	1
NM_175551	chr2	180657963	180702102	-	8458	1	Dido1|6720461J16Rik|D130048F08Rik|DATF-1|DIO-1|Datf1|dido|-|2|2 H4|protein-coding	908.59	426.09	1017.25	277.11	-1.21415	7.49247e-10	9.39074e-09
NM_027921	chr1	84906705	84935083	-	2342	1	Slc16a14|1110004H10Rik|-|1|1 C5|protein-coding	0	0	0	0	0	1	1
NM_201407	chr3	90266514	90280665	+	5389	1	Dennd4b|-|-|3|3 F1|protein-coding	37.01	26.21	51.79	31.83	-0.398342	0.292406	0.641102
NM_053146	chr18	37513652	37516363	+	2709	1	Pcdhb21|Pcdhb18|PcdhbU|-|18|18 B3|protein-coding	3.83	7.61	3.11	2.81	0.833242	0.410227	0.832196
NM_172921	chr9	48362041	48400025	+	3162	1	Nxpe4|C130036J11|D930028F11Rik|Fam55d|-|9|9 A5.3|protein-coding	48.49	70.17	49.72	75.83	0.79863	0.00293009	0.0130319
NM_009957	chr18	36973924	37187657	+	5209	1	Pcdha7|Cnr4|Crnr4|-|18|18 B2-B3|protein-coding	29.35	75.24	37.29	88.94	1.51257	2.69303e-07	2.51171e-06
NR_045322	chr19	47512982	47516578	+	2762	1	Gm19557|-|-|19|19 39.65 cM|ncRNA	8.93	2.54	7.25	3.74	-1.10665	0.190725	0.45931
NM_016673	chr4	41657498	41697091	-	1966	1	Cntfr|Cntfralpha|-|4 A5|4 21.81 cM|protein-coding	250.12	15.22	241.36	32.77	-3.14034	1.00124e-33	6.12086e-32
NM_001277259	chr15	101128522	101145336	+	3644	1	Acvrl1|AI115505|AI427544|Acvrlk1|Alk1|-|15|15 F3|protein-coding	238.63	156.4	316.98	171.32	-0.538238	0.00422171	0.0180573
NM_010823	chr4	118442415	118457513	-	2920	1	Mpl|CD110|TPO-R|c-mpl|hlb219|-|4 54.61 cM|4 D|protein-coding	0	0	0	0	0	1	1
NM_013543	chr17	34026033	34028055	-	953	1	H2-Ke6|D17H6S112E|H-2Ke6|Hsd17b8|Ke-6|Ke6|Ring2|-|17 B1|17 17.98 cM|protein-coding	33.18	40.58	20.72	47.74	0.958264	0.00799707	0.0316581
NM_009342	chr17	6430112	6436295	+	763	1	Dynlt1b|AGS2|Dynlt1|Tctex-1|Tctex1|-|17 A1|17 3.97 cM|protein-coding	0	0	1.04	0	-2.36493	1	1
NM_027908	chr10	93523338	93540033	-	2410	1	Amdhd1|1300019J08Rik|-|10|10 C3|protein-coding	0	8.45	1.04	0	2.91467	0.112241	0.301946
NM_009005	chr6	87999106	88045270	-	2151	1	Rab7|Rab7a|-|6 D1|6 39.13 cM|protein-coding	1077.04	1377.19	1086.66	1593.37	0.685962	1.57732e-07	1.51494e-06
NM_009301	chr2	164332765	164334394	+	596	1	Svs5|BB115186|Semg1|Svp-1|Svp1|Svp5|-|2 H3|2 85.16 cM|protein-coding	0	0	0	0	0	1	1
NM_146960	chr7	140646452	140652919	+	1159	1	Olfr53|IE12|MOR253-5|-|7|7 F4|protein-coding	0	0	0	0.94	2.27388	1	1
NM_001004468	chr7	130577484	130764782	+	9079	1	Tacc2|mKIAA4180|-|7|7 F4|protein-coding	432.6	331.4	487.91	324.85	-0.258554	0.0848966	0.239748
NM_001243040	chr7	106156536	106215337	-	8838	2	Gm4070|VLIG-1|-|7 E3|7|protein-coding	2.55	6.76	5.18	5.62	0.852792	0.329267	0.70209
NR_045732	chr6	143593353	143651288	-	640	1	1700060C16Rik|-|-|6|6|ncRNA	0	0	0	0	0	1	1
NM_009936	chr2	180598222	180622185	+	2812	1	Col9a3|AV006866|-|2 H4|2 103.14 cM|protein-coding	39.56	15.22	31.08	14.04	-1.02171	0.0122489	0.0459267
NM_010175	chr7	144578323	144582436	-	2867	1	Fadd|Mort1/FADD|-|7 F5|7 88.85 cM|protein-coding	67.63	35.51	50.76	33.7	-0.529499	0.100268	0.274902
NM_172798	chr11	85896765	85916097	+	2952	1	Tbx4|3930401C23|-|11 C|11 51.42 cM|protein-coding	28.07	32.13	43.51	34.64	0.111395	0.812569	1
NR_035452	chr10	93162785	93162903	+	118	1	Mir1931|mir-1931|mmu-mir-1931|-|10|10 47.89 cM|ncRNA	0	0	0	0	0	1	1
NM_022028	chr12	69965013	69987002	-	2516	1	Sav1|1700040G09Rik|Salv|Sav|WW45|Wwp3|Wwp4|-|12|12 C3|protein-coding	641.89	366.91	586.32	389.45	-0.467077	0.000845246	0.00426161
NM_021398	chr2	84936646	84958509	+	2586	1	Slc43a3|Eeg1|SEEEG-1|-|2|2 E1|protein-coding	187.59	98.07	164.71	110.47	-0.523109	0.0071866	0.0288089
NR_105949	chr18	61117468	61117531	+	63	1	Mir6983|Gm27496|mmu-mir-6983|-|-|ncRNA	0	0	0	0	0	1	1
NM_134175	chr6	57002355	57003266	+	910	1	Vmn1r6|V1rc20|-|6|6 B3|protein-coding	0	0	0	0	0	1	1
NM_001010830	chr10	24076500	24077534	+	1033	1	Taar8a|Gm230|taR-8a|-|10|10 A4|protein-coding	0	0	0	0	0	1	1
NM_028603	chr4	129353632	129378028	-	2222	1	Zbtb8a|2410081M15Rik|AI480941|-|4|4 D2.2|protein-coding	24.25	25.36	30.04	41.19	0.502245	0.212527	0.502457
NM_146390	chrX	50009306	50010235	-	928	1	Olfr1323|MOR216-1|-|X|X A4|protein-coding	0	0	0	0	0	1	1
NR_110475	chr5	116312360	116318274	+	592	1	B230112J18Rik|-|-|5|5|ncRNA	0	0	0	0.94	2.27389	1	1
NM_001220498	chrX	55430235	55446892	+	642	1	Gm14625|OTTMUSG00000017492|-|X A5|X|protein-coding	0	0	0	0	0	1	1
NM_001281955	chr4	127988044	128567656	+	13482	1	Csmd2|Gm139|-|4|4 D2.2|protein-coding	0	0.85	1.04	0.94	0.744298	1	1
NR_131069	chr8	110047432	110057176	+	899	1	8030455M16Rik|-|-|8|8|ncRNA	0	0	0	0	0	1	1
NM_198642	chr14	75016027	75052532	+	2635	1	5031414D18Rik|Gm744|Gm911|Kiaa0226l|-|14|14 D3|protein-coding	1.28	4.23	3.11	3.74	1.00194	0.322325	0.690357
NM_145547	chr4	49521176	49531558	+	3042	1	Zfp189|BB131811|C430015I23Rik|-|4|4 B1|protein-coding	44.66	69.32	53.87	65.53	0.676169	0.0151203	0.0549325
NM_175445	chr2	131992850	132029988	-	4772	1	Rassf2|3830431H01Rik|9030412M04Rik|AI852669|AW495050|-|2|2 F2|protein-coding	6.38	28.74	7.25	36.51	2.45287	4.56408e-07	4.10768e-06
NM_001243262	chr4	136622621	136638110	+	1944	1	Lactbl1|-|-|4|4 D3|protein-coding	0	0	0	0	0	1	1
NM_027244	chr17	56717762	56724248	+	2655	1	Ndufa11|2010012C24Rik|AV006275|B14.7|-|17|17 D|protein-coding	209.28	160.63	186.46	269.62	0.343944	0.126024	0.331646
NM_001009952	chr7	33364343	33366319	-	515	1	Scgb2b20|Abpbg20|Abpd|C2c|Scgb2b2|-|7|7 B1|protein-coding	0	0	0	0	0	1	1
NM_001162970	chr4	134068452	134092504	+	4739	1	Aim1l|-|-|4|4 D3|protein-coding	2.55	1.69	4.14	0.94	-1.06244	0.548309	1
NM_194268	chr18	64340364	64398488	+	13387	1	Onecut2|C730009D12|OC-2|Oc2|-|18|18 E1|protein-coding	5.1	13.53	8.29	3.74	0.596518	0.438259	0.87448
NM_010508	chr16	91485215	91510522	+	7000	1	Ifnar1|CD118|Ifar|Ifnar|Ifrc|Infar|-|16 C3.3|16 52.98 cM|protein-coding	507.89	510.63	570.78	488.68	0.120005	0.409189	0.83064
NR_045309	chr15	80691025	80697610	-	4438	1	A430088P11Rik|-|-|-|ncRNA	0	0	0	0	0	1	1
NM_015789	chr7	45207525	45211883	-	896	1	Dkkl1|AI414495|SGY|SGY-1|SGY1|Soggy|mSgy|-|7 B4|7 29.19 cM|protein-coding	14.04	0.85	13.47	0.94	-3.55509	7.62139e-05	0.000470384
NM_177088	chr11	106789252	106818861	+	2705	1	Cep95|4732496G21Rik|AI118346|AI448335|Ccdc45|D330027A14Rik|F630025I20Rik|-|11|11 E1|protein-coding	380.28	70.17	366.71	43.06	-2.47338	7.15035e-31	3.85977e-29
NM_172371	chr11	70216792	70220994	-	2522	1	Slc16a13|1700007D07Rik|-|11|11 B3|protein-coding	113.57	25.36	128.45	31.83	-1.85547	1.67897e-11	2.52651e-10
NM_001159908	chr5	139471216	139484491	-	3086	1	Zfand2a|AA407930|AU016206|Airap|-|5|5 G2|protein-coding	677.62	382.13	732.38	395.07	-0.629574	5.69799e-06	4.32442e-05
NM_011520	chr4	130792537	130826318	+	4965	1	Sdc3|Synd3|mKIAA0468|syn-3|-|4 D2.3|4 63.63 cM|protein-coding	879.24	1772	1079.4	1798.39	1.09478	3.62283e-14	6.88338e-13
NR_003373	chr11	68901589	68904534	+	516	1	Gm15772|ENSMUSG00000062353|OTTMUSG00000026108|-|5|5 A1|pseudo	357.31	470.9	397.78	636.6	0.775761	2.46341e-06	1.98608e-05
NR_033299	chr9	68765346	68773322	+	7976	1	9530091C08Rik|-|-|9|9 C|ncRNA	0	1.69	2.07	2.81	1.11489	0.494504	0.958774
NM_001011738	chr14	50618224	50619195	+	970	1	Olfr744|MOR106-13P|-|14|14 C1|protein-coding	0	0	0	0	0	1	1
NM_178657	chr12	87602665	87608845	+	1829	1	Oog1|Oog|c-1|-|12|12 D2|protein-coding	0	0	0	0	0	1	1
NM_080553	chr17	27057304	27122223	+	8930	1	Itpr3|Ip3r3|Itpr-3|-|17 A3.3|17 19.0 cM|protein-coding	209.28	202.9	236.18	180.68	0.0150375	0.935435	1
NR_030610	chr12	109729325	109729402	+	77	1	Mir544|Mirn544|mmu-mir-544|-|12|12|ncRNA	0	0	0	0	0	1	1
NM_146604	chr7	107147318	107148262	+	943	1	Olfr716|MOR260-2|-|7|7 E3|protein-coding	0	0	0	0	0	1	1
NM_007946	chr11	87863998	87875536	-	2676	1	Epx|EPO|-|11 C|11 52.25 cM|protein-coding	0	0	0	0	0	1	1
NM_001099319	chr4	127126043	127129660	+	1134	1	Gm12942|OTTMUSG00000009332|Zmym6nb|-|4|4 D2.2|protein-coding	39.56	16.91	46.62	18.72	-1.04699	0.00503944	0.0210973
NM_009000	chr13	55319223	55321980	-	1855	1	Rab24|6530406O07Rik|-|13 B1|13 29.8 cM|protein-coding	241.19	215.58	225.83	278.04	0.307591	0.0642591	0.190118
NM_011869	chr11	98704591	98729435	-	3382	1	Med24|911GSE|AU040102|AW547152|D11Ertd307e|DRIP100|Gse2|Pparb2|Pparbp2|R75526|Thrap4|Trap100|-|11 D|11 62.46 cM|protein-coding	357.31	191.91	441.29	182.55	-0.863814	2.33165e-07	2.19714e-06
NM_008918	chr11	102099931	102101300	-	475	1	Ppy|AV061413|IGSPP|PP|-|11|11 D|protein-coding	0	0	0	0	0	1	1
NM_183113	chr2	68657884	68748465	+	3612	1	4932414N04Rik|-|-|2|2 C2|protein-coding	0	0	0	0	0	1	1
NM_011581	chr17	14665500	14694262	-	5898	1	Thbs2|TSP2|Thbs-2|-|17 A3-B|17 8.95 cM|protein-coding	5612.36	11698	5560.69	10766.9	1.24086	7.4401e-21	2.22957e-19
NM_001083927	chr9	61372366	61418497	+	5180	1	Tle3|2610103N05Rik|ESG|Grg3a|Grg3b|mKIAA1547|-|9|9 C|protein-coding	191.42	251.09	211.32	232.17	0.492796	0.00317403	0.0139997
NM_172152	chr12	102129419	102266749	+	2073	1	Slc24a4|A930002M03Rik|AW492432|NCKX4|-|12|12 E|protein-coding	1.28	0.85	0	0	-0.122063	1	1
NM_001083318	chr3	87525578	87540158	+	5136	1	Etv3|AI414410|METS|Pe1|-|3|3 F1|protein-coding	187.59	196.98	186.46	190.04	0.281711	0.101919	0.278709
NM_146734	chr7	108031397	108032341	-	943	1	Olfr478|MOR204-13|-|7|7 E3|protein-coding	0	0	0	0	0	1	1
NM_001104615	chr3	64388621	64410057	-	2477	1	Vmn2r4|AW742767|EG637053|-|3|3 E1|protein-coding	0	0	0	0	0	1	1
NM_011862	chr15	83375607	83432850	-	3719	1	Pacsin2|AI197433|-|15|15 E1|protein-coding	750.36	643.36	850.47	622.56	-0.108249	0.443706	0.88353
NM_010050	chr12	90724552	90738438	-	5811	1	Dio2|5DII|AI324267|DIOII|-|12|12 D3|protein-coding	16.59	10.15	15.54	8.43	-0.544546	0.353777	0.742632
NR_033121	chr14	3412614	3433857	+	1983	2	Gm10409|EG666890|ENSMUSG00000072740|Gm8348|-|14|14 A1|pseudo	0	0	0	0	0	1	1
NM_025496	chr11	62951193	62993095	+	719	1	Cdrt4|1700019I23Rik|-|11|11 B2-B3|protein-coding	0	0	1.04	0	-2.36494	1	1
NM_147201	chr5	31240918	31251562	+	2125	1	Nrbp1|B230344L17Rik|Nrbp|-|5|5 B1|protein-coding	825.65	667.88	859.79	710.56	-0.0603328	0.651036	1
NM_177338	chr14	64822218	64949847	-	2919	1	Hmbox1|AI451877|AI604847|F830020C16Rik|-|14|14 D1|protein-coding	167.17	99.76	180.25	41.19	-1.05174	0.00195825	0.00910361
NM_029953	chr3	133159531	133234889	-	1904	1	Arhgef38|9130221D24Rik|D630013G24Rik|-|3|3 G3|protein-coding	0	0	0	0	0	1	1
NM_011829	chr6	29200437	29212297	-	2421	1	Impdh1|B930086D20Rik|IMPDH-I|-|6|6 A3|protein-coding	167.17	289.13	180.25	371.66	1.15036	1.12846e-11	1.72896e-10
NR_029591	chr19	22750605	22750672	+	67	1	Mir204|Mirn204|mir-204|mmu-mir-204|-|19|19|ncRNA	0	0	0	0	0	1	1
NM_018804	chr3	88744701	88772599	-	4561	1	Syt11|1500004A13Rik|3632445O20Rik|5430404N14Rik|6530420C11Rik|AI851970|-|3 F1|3 38.96 cM|protein-coding	116.13	136.11	117.06	146.04	0.504006	0.00814347	0.0321596
NM_145550	chr4	107314363	107359823	+	1310	1	Yipf1|C030002N13Rik|-|4|4 C7|protein-coding	375.18	247.71	349.1	281.79	-0.221192	0.128165	0.336339
NM_001195674	chr14	65605267	65648443	+	2545	1	Nuggc|Gm600|SLIP-GC|-|14|14 D1|protein-coding	0	4.23	2.07	0.94	1.36113	0.361637	0.755176
NR_028416	chr7	4467245	4470884	-	3639	1	D630041G03Rik|-|-|7|7|ncRNA	1.28	0.85	2.07	0	-1.48971	0.646783	1
NM_146407	chr2	86537966	86538913	-	946	1	Olfr1079|MOR189-1|-|2|2 E1|protein-coding	0	0	0	0	0	1	1
NM_016668	chr13	93616891	93637758	-	2061	1	Bhmt|-|-|13|13 D1|protein-coding	0	11.84	0	0	5.73967	0.0167893	0.0602421
NM_177715	chr14	102976581	102982637	-	6054	1	Kctd12|AU046135|AW538430|Pfet1|Pfetin|-|14|14 E2.3|protein-coding	1070.66	698.32	1010	687.15	-0.353697	0.00696533	0.0280392
NM_010475	chr11	101078411	101080505	+	1309	1	Hsd17b1|17HSDB1|17beta-HSD|E2DH|Hsd17ba|-|11 D|11 64.17 cM|protein-coding	1.28	2.54	2.07	0	-0.123093	1	1
NM_027977	chr2	150583081	150608523	-	2179	1	Apmap|2310001A20Rik|AI314817|-|2|2 G3|protein-coding	190.14	217.27	221.68	203.15	0.25805	0.137538	0.355897
NM_175274	chr5	140620577	140649031	-	4643	1	Ttyh3|2900029G13Rik|AI414930|TTY3|mTTY3|-|5|5 G2|protein-coding	267.98	503.87	284.87	667.49	1.30716	1.24169e-15	2.67281e-14
NM_019760	chr10	57515775	57532529	-	2867	1	Serinc1|1500011D18Rik|AI315070|AIGP-2|TMS-2|Tde1l|Tde2|Tms2|mKIAA1253|-|10|10 B4|protein-coding	3043.54	3976	2821.78	3254.14	0.537644	0.000329405	0.00180362
NR_029736	chr14	115043851	115043946	+	95	1	Mir18|Mirn18|mir-18a|mmu-mir-18|mmu-mir-18a|-|14|14|ncRNA	0	0	0	0	0	1	1
NM_147079	chr7	102534749	102535688	+	937	1	Olfr547|MOR31-4|-|7|7 E3|protein-coding	0	0	1.04	0	-2.36495	1	1
NM_022423	chr11	58932288	58938906	-	1933	1	Rnf187|2410016F01Rik|AB030190|RACO-1|-|11|11 B2|protein-coding	357.31	453.14	357.38	642.22	0.840514	6.95214e-07	6.10416e-06
NM_001159883	chr1	75236423	75245692	+	3042	1	Dnajb2|2700059H22Rik|Dnajb10|Hsj1|mDj8|-|1|1|protein-coding	302.44	161.47	323.2	243.41	-0.406387	0.0306651	0.101331
NR_073523	chr11	83028126	83040042	-	3620	1	Slfn10-ps|Slfn10|mFLJ00257|-|11|11 C|pseudo	91.88	5.92	87.02	0	-4.56504	8.60595e-23	2.9147e-21
NR_028341	chr12	24498581	24558571	+	1907	1	Taf1b|4930408G01Rik|A230108M10Rik|TAFI68|Tafi86|p63|-|12|12 A3|protein-coding	89.33	62.56	84.94	62.72	-0.242153	0.329756	0.702949
NR_105975	chr3	31038966	31039028	+	62	1	Mir7008|Gm27752|mmu-mir-7008|-|-|ncRNA	0	0	0	0	0	1	1
NM_001081151	chr8	117158135	117205186	+	2639	1	Gan|A330045G18|gigaxonin|-|8|8 E1|protein-coding	51.04	36.35	53.87	12.17	-0.855257	0.0711182	0.207252
NM_146942	chr2	36859414	36860346	-	931	1	Olfr351|MOR127-2|-|2|2 C1|protein-coding	0	0	0	0	0	1	1
NR_015585	chr11	59505685	59511067	+	1872	1	4933439C10Rik|2610028M21Rik|-|11|11 B1.3|ncRNA	79.12	21.14	75.62	22.47	-1.59055	3.69725e-07	3.37472e-06
NM_001033136	chr2	119136998	119157034	-	2237	1	Rmdn3|1200015F23Rik|AI131757|Fam82a2|Ptpip51|RMD-3|Rmd3|-|2|2 E5|protein-coding	141.65	146.26	119.13	151.66	0.428987	0.0264587	0.0891301
NR_029580	chr1	185313319	185313385	+	66	1	Mir194-1|Mirn194|Mirn194-1|miR-194|mir-194-1|-|1|1|ncRNA	1.28	0	0	0	-2.39012	1	1
NM_026716	chr7	28540885	28542210	+	553	1	Sycn|0910001K16Rik|1810038B08Rik|SYL|-|7|7 A3|protein-coding	0	0	0	0	0	1	1
NR_045867	chr6	148606786	148614309	-	2559	1	Gm6313|EG622319|-|6 G3|6|ncRNA	0	0	0	0	0	1	1
NM_146406	chr2	86508461	86509402	+	940	1	Olfr1076|MOR189-2|-|2|2 E1|protein-coding	0	0	0	0	0	1	1
NM_008989	chr18	36281162	36288244	+	1597	1	Pura|CAGER-1|Pur-alpha|ssCRE-BP|-|18|18 B3|protein-coding	29.35	35.51	31.08	44	0.61675	0.0706184	0.205992
NM_053107	chr1	42952872	43035449	+	3856	1	Gpr45|9230112G11Rik|AW046772|-|1|1 C1|protein-coding	0	0	0	0	0	1	1
NM_028813	chr17	78508063	78627409	+	2704	1	Vit|1700052E02Rik|1700110E08Rik|2810429K11Rik|-|17|17 E3|protein-coding	2.55	0	4.14	0.94	-2.42903	0.157271	0.393265
NM_015825	chr16	96200470	96228933	+	1311	1	Sh3bgr|5430437A18Rik|-|16|16 C4|protein-coding	5.1	31.28	5.18	22.47	2.59294	4.24762e-06	3.29842e-05
NM_001272076	chr6	37900487	37968445	+	5750	1	Trim24|A130082H20Rik|AI447469|D430004I05Rik|TIF1|TIF1-alpha|TIF1alpha|Tif1a|-|6|6 B1|protein-coding	534.69	422.71	449.58	340.77	-0.127251	0.443823	0.883611
NM_146524	chr9	19584511	19585502	+	989	1	Olfr855|MOR148-1|-|9|9 A2-A5|protein-coding	0	0	0	0	0	1	1
NM_001123371	chr14	50956141	50964749	+	1215	1	Pnp2|-|-|14|14 C1|protein-coding	15.31	6.76	15.54	10.3	-0.629472	0.280766	0.621095
NM_001099329	chr7	33743799	33745103	+	395	1	Scgb1b24|Abpa24|Gm12769|OTTMUSG00000008385|-|7|7 B1|protein-coding	0	0	0	0	0	1	1
NM_001310522	chr14	66344296	66361680	+	1383	1	Stmn4|Lagl|R75359|RB3|-|14|14 D1|protein-coding	1.28	5.07	1.04	14.04	3.1232	0.00177027	0.00832789
NM_010850	chrX	5466904	5469265	-	2359	1	Mycs|-|-|X A1.1|X 2.4 cM|protein-coding	0	0	0	0	0	1	1
NM_172451	chr15	100689915	100729376	-	5680	1	Galnt6|4632410F13|AW047994|GalNAc-T6|-|15|15 F3|protein-coding	0	0	0	0.94	2.27389	1	1
NM_027901	chr5	31156006	31180144	-	4530	1	Gtf3c2|1300004C11Rik|2610510G03Rik|AI225816|AU041069|TFIIIC110|mKIAA0011|-|5|5 B1|protein-coding	509.17	443.84	583.21	384.77	-0.166402	0.289046	0.634929
NM_023605	chr9	78081500	78108656	-	2139	1	Fbxo9|9030401P18Rik|AA986398|-|9|9 E1|protein-coding	47.22	92.15	59.05	97.36	1.05283	3.37892e-05	0.00022205
NM_013793	chr6	129972093	130380662	-	1067	1	Klra15|Ly49O|-|6|6 F3|protein-coding	7.66	5.07	13.47	3.74	-1.0266	0.154391	0.388248
NM_010739	chr16	33794037	33819927	+	2955	1	Muc13|114/A10|14/A10|AI159736|Lrrp|Ly64|NJ-1|-|16|16 B3|protein-coding	6.38	0.85	10.36	0.94	-2.87319	0.0071839	0.0288028
NM_144807	chr10	88473476	88503970	-	3229	1	Chpt1|-|-|10|10 C1|protein-coding	127.61	165.7	128.45	150.72	0.538517	0.00468723	0.0197717
NM_001190448	chr11	11814101	11898144	-	2001	1	Ddc|Aadc|-|11 7.09 cM|11 A1-A4|protein-coding	19.14	31.28	16.57	38.38	1.19139	0.00250293	0.0113194
NM_026432	chr8	34154563	34170847	+	1891	1	Saraf|1810045K07Rik|Tmem66|-|8|8 A4|protein-coding	1324.61	1177.67	1383.96	1499.75	0.209983	0.138093	0.357029
NM_007792	chr10	110920176	110939514	+	881	1	Csrp2|AW551867|Crp2|SmLim|-|10|10 D1|protein-coding	534.69	218.96	515.88	240.6	-0.962176	1.87895e-11	2.81015e-10
NR_105988	chr4	143136100	143136162	-	62	1	Mir7021|mmu-mir-7021|-|-|ncRNA	0	0	0	0	0	1	1
NM_133255	chr8	84990595	85003364	+	2593	1	Hook2|A630054I03Rik|-|8|8 C3|protein-coding	47.22	41.43	42.47	43.06	0.148698	0.656978	1
NM_177603	chr19	41845976	41848132	-	2154	1	Frat2|-|-|19 C3|19 35.33 cM|protein-coding	28.07	4.23	31.08	10.3	-1.80762	0.000353509	0.00192439
NM_147043	chr7	104938528	104939481	+	952	1	Olfr669|MOR34-6|-|7|7 E3|protein-coding	0	0	0	0	0	1	1
NR_033612	chr4	145837219	145837992	+	773	1	Gm13238|OTTMUSG00000011065|-|4|4 E1|pseudo	0	0	0	0.94	2.27388	1	1
NR_033340	chr12	110591374	110592679	+	1305	1	B930059L03Rik|-|-|12|12|ncRNA	6.38	1.69	5.18	1.87	-1.40029	0.227659	0.532315
NM_028390	chr9	22331214	22389206	-	5395	1	Anln|1110037A17Rik|2900037I21Rik|C78101|Scraps|-|9|9 A4|protein-coding	920.08	333.94	884.66	317.36	-1.2365	1.01439e-18	2.66433e-17
NM_001270555	chr8	21391811	21392792	+	423	1	Gm21002|-|-|8|8|protein-coding	0	0	0	0	0	1	1
NM_001205053	chr12	85600018	85639878	+	1553	1	Jdp2|Jundm2|Jundp2|TIF|-|12|12 D3|protein-coding	404.53	251.93	414.36	325.79	-0.277825	0.072922	0.211802
NM_001166672	chr7	3884214	3898092	-	2116	1	Gm14548|OTTMUSG00000017169|-|7|7 A1|protein-coding	0	0	0	0	0	1	1
NM_001113373	chr7	144175520	144422675	+	6341	1	Shank2|ProSAP1|mKIAA1022|-|7|7 F5|protein-coding	7.66	5.92	3.11	0	-0.524465	0.728111	1
NM_010935	chr18	44270127	44277700	+	2563	1	Npy6r|-|-|18 B3|18 23.74 cM|protein-coding	3.83	35.51	0	32.77	4.43403	9.2784e-12	1.43416e-10
NM_001195284	chr4	53631471	53707009	+	7452	1	Fsd1l|A230072O16Rik|Ccdc10|Csdufd1|Fsd1nl|OTTMUSG00000007002|-|4|4 B2|protein-coding	228.42	67.63	219.61	89.87	-1.28172	9.95164e-11	1.38109e-09
NR_035496	chr3	96080596	96148402	+	45	1	Mir1946b|mmu-mir-1946b|-|9|9 7.84 cM|ncRNA	0	0	0	0	0	1	1
NM_001291871	chr12	21323509	21373632	-	4449	1	Adam17|CD156b|Tace|-|12 A1.3|12 8.3 cM|protein-coding	1203.38	578.27	1168.49	589.79	-0.790028	1.144e-09	1.40999e-08
NM_016979	chrX	77762030	77795960	-	3198	1	Prkx|PKX1|Pkare|-|X|X A7.3|protein-coding	236.08	202.9	220.65	182.55	-0.00845923	0.966926	1
NM_053190	chr9	21242917	21248443	-	2490	1	S1pr5|Edg8|S1P5|lpB4|-|9|9 A4|protein-coding	0	0.85	0	0	2.26736	1	1
NM_001104578	chr17	22943184	22958814	+	2564	1	Vmn2r113|EG434701|V2Rp7|-|17|17 A3.3|protein-coding	0	0	0	0	0	1	1
NM_031189	chr1	134290004	134292548	+	1475	1	Myog|MYF4|bHLHc3|myo|-|1 E4|1 58.18 cM|protein-coding	0	0	0	0	0	1	1
NM_008243	chr9	108080436	108085027	+	2266	1	Mst1|D3F15S2h|D9H3F15S2|DNF15S2h|Hgfl|-|9 F2|9 59.07 cM|protein-coding	17.87	5.92	15.54	6.55	-1.17134	0.0419985	0.132944
NR_105901	chr11	120624823	120624876	-	53	1	Mir6936|Gm27574|mmu-mir-6936|-|-|ncRNA	0	0	0	0	0	1	1
NM_028945	chr14	27428847	27483554	+	7550	1	Fam208a|4732418E12|4933409E02Rik|D14Abb1e|MommeD6|-|14|14 B|protein-coding	330.51	288.29	296.27	267.75	0.0636926	0.680098	1
NM_022031	chr3	88021750	88027511	-	2046	1	Hapln2|4930401E20Rik|Bral1|-|3 F1|3 38.78 cM|protein-coding	0	0	0	0	0	1	1
NM_007410	chr3	138443093	138455499	+	1593	1	Adh5|Adh-5|Adh3|GSNOR|-|3|3 G3|protein-coding	646.99	662.81	603.93	721.79	0.377703	0.00453432	0.0192263
NR_038004	chr13	47960330	48018608	-	2004	1	4931429P17Rik|-|-|13|13 A5|ncRNA	0	0	0	0	0	1	1
NM_008153	chr5	113612355	113650390	-	2840	1	Cmklr1|ChemR23|DEZ|Gpcr27|mcmklr1|-|5|5 F|protein-coding	11.49	56.64	5.18	68.34	3.16089	8.07699e-14	1.48613e-12
NM_025882	chr6	82646712	82652865	-	1688	1	Pole4|2400007P05Rik|5830430F06Rik|-|6|6 D1|protein-coding	104.64	90.46	80.8	107.66	0.331748	0.170165	0.419207
NR_029770	chr12	109611500	109611595	+	95	1	Mir341|Mirn341|mmu-mir-341|-|-|ncRNA	0	0	0	0	0	1	1
NM_021541	chr1	74889934	74893143	-	713	1	Cryba2|E130107M19Rik|-|1 C3|1 38.54 cM|protein-coding	1.28	0	1.04	0	-3.23192	0.516843	0.981077
NM_175480	chr8	110079734	110092752	+	4895	1	Zfp612|B230354B21Rik|-|8|8 D3|protein-coding	29.35	21.98	20.72	11.23	-0.328268	0.542613	1
NM_026140	chr7	122034162	122067086	-	6517	1	Ears2|3230401I01Rik|mKIAA1970|-|7|7 F3|protein-coding	40.84	36.35	49.72	45.87	0.0778653	0.829316	1
NR_027974	chr13	119487257	119488384	-	1127	1	3110070M22Rik|-|-|13|13 D2.3|ncRNA	1.28	2.54	3.11	5.62	1.0079	0.33064	0.704586
NM_025516	chr2	156008125	156018279	+	1282	1	Ergic3|2310015B14Rik|AV318804|CGI-54|D2Ucla1|NY-BR-84|Sdbcag84|-|2 77.32 cM|2 H2|protein-coding	1100.01	832.74	1131.2	1139.32	0.0473474	0.757529	1
NM_146194	chr7	90130232	90209447	+	4151	1	Picalm|CALM|CLTH|PAP180|fit-1|fit1|mKIAA4114|-|7 E1|7 50.47 cM|protein-coding	5848.44	5447.03	5258.21	5451.34	0.205145	0.109076	0.2948
NM_027492	chr14	49172246	49190888	+	4422	1	Naa30|4930487N19Rik|5730533P17Rik|AI447922|AW322455|Nat12|-|14|14 C1|protein-coding	223.32	257.01	177.14	266.81	0.625416	0.000197166	0.00112568
NM_001252555	chr12	87147165	87164723	+	1958	1	Gstz1|MAAI|-|12|12 E|protein-coding	294.78	261.23	305.59	226.55	-0.0655682	0.695338	1
NM_010492	chr6	8630527	8778484	-	2059	1	Ica1|69kDa|ICA69|-|6 4.38 cM|6 A1-A2|protein-coding	70.19	50.73	65.26	49.62	-0.197236	0.487713	0.949793
NM_001284248	chr11	102195747	102230172	-	4283	1	Hdac5|AI426555|Hdac4|mHDA1|mKIAA0600|-|11|11 D|protein-coding	153.13	169.93	191.64	254.64	0.517456	0.0159209	0.0575312
NM_146917	chr2	88402009	88402932	-	922	1	Olfr1179|MOR225-2|-|2|2 D|protein-coding	0	0	0	0	0	1	1
NM_146910	chr11	50969020	50969967	+	946	1	Olfr1378|MOR129-2|-|11|11 B1|protein-coding	0	0	0	0	0	1	1
NM_023322	chr5	145194946	145201882	-	1976	1	Zkscan14|2310046C23Rik|2810437E14Rik|Zfp99|Znf394|-|5|5 G2|protein-coding	38.28	25.36	38.33	24.34	-0.389791	0.27899	0.617976
NM_001170955	chr8	21315546	21316387	+	279	1	Gm15299|ENSMUSG00000074438|OTTMUSG00000019793|-|8|8 A2|protein-coding	0	0	0	0	0	1	1
NM_026147	chr4	3834473	3835600	-	496	1	Rps20|4632426K06Rik|Dsk4|-|4|4 A1|protein-coding	543.63	869.09	527.27	1070.98	1.08528	1.63617e-14	3.18798e-13
NM_146171	chr6	125168007	125191586	-	4480	1	Ncapd2|2810406C15Rik|2810465G24Rik|CAP-D2|CNAP1|mKIAA0159|-|6|6 F2|protein-coding	149.31	105.68	149.17	103.92	-0.27756	0.155935	0.391385
NR_045812	chr7	75308696	75318485	+	608	1	1500012K07Rik|-|-|7|7 D2|ncRNA	0	0	0	0	0	1	1
NM_001162979	chr7	89866148	89903629	-	2674	1	Ccdc81|4921513D09Rik|-|7 50.38 cM|7 E1|protein-coding	7.66	5.07	12.43	4.68	-0.817303	0.264336	0.599501
NR_033784	chr9	57175275	57186110	+	391	1	1700041C23Rik|-|-|9|9 B|ncRNA	0	0	0	0	0	1	1
NM_001042659	chr1	64730558	64737750	-	6803	1	Fzd5|5330434N09Rik|AI427138|Fz-5|Fz5|mFz5|-|1 C2|1 32.74 cM|protein-coding	562.77	234.18	590.46	248.09	-1.02795	1.87776e-12	3.10431e-11
NM_019488	chr2	32972989	32982056	-	2071	1	Slc2a8|D2Ertd44e|GLUT8|GlutX1|-|2 B|2 22.09 cM|protein-coding	24.25	46.5	25.9	69.28	1.42102	4.34661e-05	0.000279337
NM_138951	chr9	44799400	44802951	-	759	1	Ttc36|-|-|9|9 A5.2|protein-coding	0	10.15	2.07	0	2.3337	0.157644	0.393875
NM_001085526	chr11	99590461	99591377	-	914	1	Krtap1-3|-|-|11|11 D|protein-coding	0	0	0	0	0	1	1
NR_130344	chr2	10491336	10491425	+	89	3	Gm25285|Mir466c-3|mmu-mir-466c-3|-|-|ncRNA	0	0	0	0	0	1	1
NM_029116	chr8	15011025	15033332	+	6968	1	Kbtbd11|2900016B01Rik|4930465M17Rik|mKIAA0711|-|8|8 A1.1-2|protein-coding	6.38	1.69	4.14	4.68	-0.483612	0.82906	1
NM_001110316	chr7	11397915	11402318	+	1823	1	Zscan4f|C330039H09Rik|-|7|7 A1|protein-coding	0	0	0	0	0	1	1
NM_026519	chr2	112363019	112368027	-	968	1	Emc4|2610318K02Rik|Tmem85|-|2|2 E4|protein-coding	248.84	142.88	200.96	182.55	-0.235155	0.214182	0.505735
NR_045857	chr11	24481909	24569951	+	739	1	4933430M04Rik|-|-|11|11|ncRNA	0	0	0	0	0	1	1
NM_001109684	chr4	142139240	142210208	-	3420	1	Kazn|2310007B04Rik|9030409G11Rik|AI256607|AI666764|AW061099|Kaz|Kazrin|-|4|4 E1|protein-coding	43.39	136.96	27.97	146.98	2.24062	1.30969e-17	3.19619e-16
NM_177570	chr4	120532231	120536661	+	1755	1	Slfnl1|4933406A14Rik|-|4|4 D2.2|protein-coding	2.55	0	4.14	0	-4.70119	0.0439371	0.137937
NM_001081280	chr16	3946933	3976632	-	4060	1	Nlrc3|CLR16.2|D230007K08Rik|mFLJ00348|-|16|16 A1|protein-coding	7.66	11.84	10.36	16.85	0.86641	0.13278	0.346039
NM_182990	chr2	85037120	85047114	+	2839	1	Ssrp1|C81323|Hmg1-rs1|Hmgi-rs3|Hmgox|T160|-|2 D|2 49.45 cM|protein-coding	1984.36	860.64	2264.47	689.02	-1.22012	2.11565e-14	4.08964e-13
NM_010517	chr11	99041260	99052643	+	2060	1	Igfbp4|AI875747|Deb2|IGFBP-4|-|11|11 D|protein-coding	196.52	538.53	195.78	703.07	1.8877	6.96224e-30	3.53945e-28
NM_020594	chr2	128926268	128944020	-	1556	1	Zc3h8|AU020882|E130108N08Rik|Fliz1|Zc3hdc8|-|2|2 F1|protein-coding	19.14	11.84	11.39	14.04	0.0127451	1	1
NR_046170	chr1	136127719	136131183	-	338	1	Gm15850|6530439I21|OTTMUSG00000026868|-|1|1 E4|ncRNA	0	0	1.04	0	-2.36496	1	1
NM_007417	chr19	54045182	54048982	+	3798	1	Adra2a|AW122659|Adra-2|Adra-2a|alpha(2A)AR|alpha2-C10|alpha2A|alpha2A-AR|-|19 D2|19 49.04 cM|protein-coding	14.04	24.52	11.39	36.51	1.48543	0.000839043	0.00423295
NM_001024702	chr15	99084754	99087728	-	714	1	C1ql4|C1qtnf11|CTRP11|-|15|15 F1|protein-coding	0	0	0	0	0	1	1
NM_008586	chr18	21072344	21100199	+	2269	1	Mep1b|Mep-1b|-|18 A2|18 11.81 cM|protein-coding	0	0	0	0	0	1	1
NM_013476	chrX	98148757	98323218	+	10053	1	Ar|AW320017|Tfm|-|X C3|X 42.82 cM|protein-coding	65.08	76.93	64.23	55.23	0.271085	0.371962	0.77139
NM_001005488	chr7	107814586	107815506	+	919	1	Olfr467|GA_x5J8B7W6B6J-2556603-2556836|MOR204-33P|-|7|7 E3|protein-coding	0	0	0	0	0	1	1
NM_001271709	chr12	41451668	41486057	-	3482	1	Lrrn3|NLRR-3|-|12|12 B3|protein-coding	285.85	275.61	247.58	246.21	0.206529	0.208171	0.494262
NM_001195726	chr12	103314959	103317065	+	1402	1	Fam181a|EG544888|-|12|12 E|protein-coding	0	0	0	0	0	1	1
NM_001142410	chr2	150257517	150270300	+	3012	1	Gm14124|EG640962|ENSMUSG00000074735|Gm10749|OTTMUSG00000015734|-|2|2 G3|protein-coding	1.28	1.69	0	0.94	1.25325	0.647686	1
NM_025424	chr1	191306797	191318118	-	652	1	Nenf|1110060M21Rik|SCIRP10|Spuf|-|1|1 H6|protein-coding	171	180.92	142.95	269.62	0.748748	0.000382382	0.00207142
NM_001039522	chr9	75441524	75466432	+	2178	1	Leo1|Gm185|-|9|9 D|protein-coding	338.17	227.42	339.77	212.51	-0.390467	0.00952094	0.0368204
NM_026752	chr12	111814170	111828388	+	1301	1	Zfyve21|1110013H04Rik|AW558780|C85416|-|12|12 F1|protein-coding	40.84	77.78	42.47	98.3	1.30081	2.62933e-06	2.10527e-05
NM_011945	chr13	111746435	111808983	-	6939	1	Map3k1|MAPKKK1|MEKK1|Mekk|-|13 D2.2|13 63.36 cM|protein-coding	213.11	60.87	276.58	59.92	-1.79105	3.60412e-16	8.02656e-15
NR_030496	chrX	7241243	7241351	-	108	1	Mir501|Mirn501|mir-501|mmu-mir-501|-|X|X|ncRNA	0	0	0	0	0	1	1
NM_133208	chr11	62711486	62729093	-	5014	1	Zfp287|B230333C16Rik|SKAT-2|Skat2|Znf287|mszf16|mszf74|-|11|11 B2|protein-coding	28.07	35.51	30.04	29.02	0.383326	0.319527	0.686167
NM_181753	chr17	42556783	42611313	-	1815	1	Opn5|Gpr136|Neuropsin|PGR12|TMEM13|-|17|17 B3|protein-coding	1.28	0	1.04	0	-3.23192	0.516841	0.981077
NM_001081308	chr5	117133588	117275098	+	4218	1	Taok3|2900006A08Rik|A130052D22|A430105I05Rik|-|5|5 F|protein-coding	165.9	222.34	139.85	176.94	0.626461	0.00200947	0.00931695
NM_001205386	chr1	125392905	125435727	-	2536	1	Actr3|1200003A09Rik|Arp3|-|1|1 E3|protein-coding	1484.12	1236.85	1439.9	1354.64	0.0561656	0.660034	1
NM_172530	chr3	89831370	89858846	+	5737	1	She|9430022A14|-|3|3 F1|protein-coding	1.28	0	0	0	-2.3901	1	1
NM_001111059	chr1	194938821	194961292	+	2611	1	Cd34|AU040960|-|1 H6|1 98.38 cM|protein-coding	26.8	144.57	23.83	157.28	2.80548	7.50332e-27	3.17437e-25
NR_002866	chr12	110275385	110278068	-	1275	1	Dio3os|AW556460|Dio3as|-|12|12 F1|ncRNA	1.28	0	4.14	0.94	-2.16687	0.262252	0.595916
NM_053138	chr18	37442517	37446209	+	3690	1	Pcdhb13|Pcdbh6|PcdhbM|-|18|18 B3|protein-coding	2.55	7.61	8.29	13.11	1.07516	0.122088	0.323238
NM_008730	chr11	119538719	119547820	-	5277	1	Nptx1|D11Bwg1004e|Np1|-|11 83.95 cM|11 E1-E2|protein-coding	7.66	9.3	15.54	4.68	-0.502071	0.524076	0.98172
NM_177074	chr2	65316633	65364026	-	1592	1	Slc38a11|9330158F14Rik|-|2|2 C1.3|protein-coding	1.28	0	0	0	-2.39008	1	1
NM_015782	chr7	27187006	27196271	-	1357	1	Snrpa|C430021M15Rik|Rnu1a-1|Rnu1a1|U1-A|U1A|-|7|7 A3|protein-coding	162.07	77.78	153.31	98.3	-0.612836	0.00321422	0.0141362
NM_198031	chr8	12614277	12672100	-	3625	1	Tubgcp3|GCP3|Spc98p|-|8|8 A1.1|protein-coding	293.51	212.2	297.3	221.87	-0.214449	0.158359	0.395299
NM_010404	chr11	100347327	100356141	-	3693	1	Hap1|HAP-1|-|11 63.47 cM|11 D|protein-coding	308.82	2.54	309.73	6.55	-5.85169	6.71665e-81	1.97882e-78
NR_035489	chr7	29083636	29083694	-	58	1	Mir1963|mir-1963|mmu-mir-1963|-|7|7 16.94 cM|ncRNA	0	0	0	0	0	1	1
NM_001163627	chr13	92449620	92484031	-	1375	1	Fam151b|4930405M20Rik|-|13|13 C3|protein-coding	35.73	9.3	33.15	10.3	-1.57033	0.000416266	0.00224058
NR_045157	chr12	40223364	40229183	+	398	1	Gm7008|EG629820|-|12|12 B1|ncRNA	0	0	0	0	0	1	1
NM_178244	chr1	153891646	153893060	+	1412	1	Teddm1a|Epdd1|Teddm1|e9-1|-|1|1 G3|protein-coding	0	0	0	0	0	1	1
NR_040634	chr2	155097791	155100079	-	1391	1	2310005A03Rik|-|-|2|2|ncRNA	1.28	0	0	0	-2.39009	1	1
NR_104416	chr19	8888883	8890759	+	810	1	1810009A15Rik|-|-|19|19 A|protein-coding	132.72	94.69	114.98	108.6	-0.0517263	0.802935	1
NR_106148	chrX	66822656	66822713	-	57	1	Mir465d|mmu-mir-465d|-|-|ncRNA	0	0	0	0	0	1	1
NM_001134460	chr6	92370892	92481392	-	8190	1	Prickle2|6230400G14Rik|6720451F06Rik|mpk2|-|6|6 D1|protein-coding	329.24	166.55	295.23	141.36	-0.781109	5.53058e-06	4.20479e-05
NM_145700	chr9	104098138	104126643	-	2104	1	Ackr4|A630091E18Rik|CCBP2|CCR11|CCX-CKR|CCX-CKR1|Ccrl1|Cmkbrl1|PPR1|VSHK1|-|9|9 F1|protein-coding	22.97	25.36	18.65	28.09	0.597047	0.156876	0.392599
NR_105775	chr18	70516786	70516889	+	103	1	Mir6357|Gm27333|mmu-mir-6357|-|-|ncRNA	1.28	0.85	1.04	0	-0.963832	1	1
NR_045279	chr15	63414397	63479608	-	626	1	Gm20740|-|-|15|15 D1|ncRNA	0	0	0	0	0	1	1
NM_033072	chr10	127281956	127288771	-	4031	1	Mbd6|D10Wsu93e|-|10 D3|10 74.5 cM|protein-coding	257.78	143.72	242.4	177.87	-0.408688	0.0171171	0.0612928
NM_146708	chr11	74155156	74156103	+	946	1	Olfr402|MOR255-4|-|11|11 B4|protein-coding	0	0	0	0	0	1	1
NM_011217	chr10	116018363	116274929	+	3450	1	Ptprr|Gmcp1|PTP-SL|PTPBR7|RPTPRR|mPTP213|-|10|10 A2|protein-coding	1.28	1.69	0	0.94	1.25325	0.64767	1
NM_025456	chr12	54673467	54695865	-	1035	1	Eapp|1810011O16Rik|-|12|12 C1|protein-coding	169.72	176.69	169.89	178.81	0.297049	0.0914069	0.254808
NM_011673	chr4	59189550	59222833	+	3708	1	Ugcg|AU043821|C80537|Epcs21|GlcT-1|Ugcgl|-|4 32.44 cM|4 B3|protein-coding	484.92	814.98	464.08	894.05	1.07924	1.03615e-15	2.24023e-14
NR_130958	chr11	86201360	86211192	+	4431	1	Brip1os|4632419I22Rik|-|11|11 C|ncRNA	390.49	492.03	411.25	493.36	0.527676	0.000190322	0.00109025
NM_015773	chr16	16753016	16829363	-	2453	1	Spag6|PF16|-|16|16 A3|protein-coding	225.87	0	176.1	0	-10.5201	1.24373e-55	1.78899e-53
NM_020583	chr7	78913765	78920396	+	1077	1	Isg20|1600023I01Rik|2010107M23Rik|20kDa|DnaQL|HEM45|-|7|7 D3|protein-coding	16.59	13.53	25.9	18.72	-0.192803	0.72771	1
NM_001008706	chr13	3854173	3854761	+	545	1	Calm5|AY314008|Scarf2|-|13|13 A1|protein-coding	0	0	0	0	0	1	1
NM_146863	chr10	129132831	129133766	-	934	1	Olfr770|MOR114-5|-|10|10 D3|protein-coding	0	0	0	0	0	1	1
NR_046161	chr3	54156057	54318471	+	3409	1	Trpc4|CCE1|STRPC4|Trp4|Trrp4|-|3 25.43 cM|3 D|protein-coding	0	0.85	2.07	1.87	0.428209	1	1
NM_147218	chr11	110176821	110251776	-	5198	1	Abca6|6330565N06Rik|-|11|11 E1|protein-coding	8.93	22.83	8.29	6.55	1.01979	0.163889	0.406489
NM_031391	chr12	91555262	91589649	-	5693	1	Gtf2a1|6330549H03Rik|AA536742|AA959775|AW060250|TfIIAa/b|Tfiia1|-|12|12 E|protein-coding	206.73	128.5	128.45	191.92	0.168013	0.522411	0.98172
NR_003961	chr7	66644567	66689561	-	5047	1	Asb7|AI449039|Asb-7|D030055C23Rik|-|7|7 C|protein-coding	90.6	120.05	100.48	123.57	0.576361	0.00630428	0.0256674
NM_001164173	chr15	76595808	76607591	-	4452	1	Cpsf1|-|-|15|15 D3|protein-coding	543.63	310.27	622.57	291.15	-0.72446	1.73829e-06	1.43992e-05
NM_144536	chr13	29325301	29855673	-	2611	1	Cdkal1|1190005B03Rik|6620401C13Rik|-|13|13 A3.3|protein-coding	67.63	72.71	67.33	57.11	0.181301	0.518785	0.98172
NR_045478	chr5	11749833	11769308	-	705	1	1700003C15Rik|-|-|5|5|ncRNA	0	0	0	0	0	1	1
NM_027159	chr1	34436670	34439672	-	1698	1	Ccdc115|2310061I09Rik|Ccp1|-|1|1 B|protein-coding	44.66	49.88	42.47	69.28	0.675358	0.0299993	0.0996227
NM_001195383	chr11	99837148	99838066	-	916	1	2300003K06Rik|-|-|11|11|protein-coding	0	0	0	0	0	1	1
NM_183406	chr7	4751792	4752902	-	459	1	Cox6b2|1700067P11Rik|BC048670|COXVIB2|-|7|7 A1|protein-coding	116.13	103.99	98.41	146.04	0.449649	0.0521341	0.159614
NM_001085538	chr4	73872220	73876234	-	1284	3	Gm11757|OTTMUSG00000004012|-|4|4 C3|protein-coding	0	0	0	0	0	1	1
NM_001004145	chr9	124348831	124354483	+	2391	1	Nlrp4g|nalp4g|-|9|9|protein-coding	0	0	0	0	0	1	1
NM_001011542	chr7	106914200	106915123	+	922	1	Olfr1532-ps1|MOR260-6P|MOR260-9P|Olfr708|-|7|7 E3|protein-coding	0	0	0	0	0	1	1
NM_023203	chr7	127256959	127260667	-	629	1	Dctpp1|2410015N17Rik|AI854235|RS21-C6|-|7|7 F3|protein-coding	39.56	26.21	29.01	37.45	0.127291	0.759577	1
NM_011887	chr9	119753765	119825456	-	5806	1	Scn11a|NSS2|NaN|NaT|NaV1.9|SNS2|-|9 71.33 cM|9 F3-F4|protein-coding	0	0	0	0.94	2.27388	1	1
NM_010049	chr13	92354783	92389053	+	5282	1	Dhfr|8430436I03Rik|AA607882|AI662710|AW555094|-|13 C3|13 47.64 cM|protein-coding	52.32	28.74	32.11	33.7	-0.189356	0.652939	1
NM_009819	chr6	76881637	77979667	-	4007	1	Ctnna2|AI481747|Catna|Catna2|cdf|chp|-|6 33.54 cM|6 B3-D|protein-coding	25.52	83.7	23.83	97.36	2.10075	3.15064e-12	5.07193e-11
NM_026720	chr19	4270180	4283137	-	2124	1	Ankrd13d|0710001P18Rik|AI430801|-|19|19 A|protein-coding	49.77	16.91	52.83	24.34	-1.09127	0.00254391	0.0114835
NM_199036	chr9	109552602	109568262	-	1483	1	Fbxw15|Fbxo12J|-|9|9 F2|protein-coding	0	0	0	0	0	1	1
NM_146251	chr2	24976033	25054072	+	4552	1	Pnpla7|BC027342|E430013P11Rik|Nre|-|2|2 A3|protein-coding	91.88	90.46	102.55	76.77	0.0143996	0.972773	1
NR_045302	chr17	3557824	3559863	+	560	1	1700102H20Rik|-|-|17|17 A1|ncRNA	0	1.69	0	0	3.10537	0.528619	0.98172
NM_021408	chr1	188262838	188965039	+	15816	1	Ush2a|A930011D15Rik|A930037M10Rik|Gm676|Gm983|Mush2a|Usherin|-|1 H6|1 92.29 cM|protein-coding	1.28	0	2.07	0	-3.75769	0.273984	0.613438
NM_007867	chr11	95140447	95145801	-	1815	1	Dlx4|Dlx-4|Dlx7|-|11 D|11 59.01 cM|protein-coding	0	0	0	0	0	1	1
NM_029381	chr12	113074502	113088914	+	1262	1	Tex22|1700028O09Rik|AV210422|Tep22|-|12|12 F1|protein-coding	0	0	2.07	0	-3.2069	0.527777	0.98172
NM_183204	chr13	43615797	43670944	+	3452	1	Rnf182|C630023L15Rik|-|13|13 A4|protein-coding	3.83	0.85	6.22	3.74	-0.930974	0.485848	0.94763
NM_024256	chr19	8920393	8927236	+	1577	1	B3gat3|2810405M13Rik|-|19|19 A|protein-coding	119.95	154.71	96.34	210.64	0.987802	4.29634e-06	3.33307e-05
NM_001310637	chr5	76312116	76331156	-	1064	1	Pdcl2|1700010B22Rik|1700016K07Rik|Mgcphlp|Tphlp|-|5|5 C3.3|protein-coding	0	0	0	0	0	1	1
NM_146688	chr19	12240721	12241659	-	937	1	Olfr262|MOR214-1|MOR214-9|-|19|19 C1|protein-coding	0	0	0	0	0	1	1
NM_023794	chr16	22381313	22439570	-	3807	1	Etv5|1110005E01Rik|8430401F14Rik|ERM|-|16|16 B1|protein-coding	225.87	122.59	204.07	115.15	-0.617737	0.000592377	0.0030866
NM_021409	chr2	168081004	168101203	+	3394	1	Pard6b|AV025615|Par6b|-|2|2 H3|protein-coding	8.93	19.44	12.43	36.51	1.57678	0.00181994	0.00853529
NM_177753	chr14	118233234	118237030	-	3794	1	Sox21|Sox25|-|14|14 E4|protein-coding	3.83	2.54	1.04	0	-0.537825	1	1
NM_001290651	chrX	161162750	161258213	+	4853	1	Scml2|4932420G07Rik|-|X|X F4|protein-coding	102.09	7.61	98.41	10.3	-3.24509	4.56221e-20	1.2927e-18
NR_108103	chr1	138977657	138979246	+	457	1	4930596I21Rik|-|-|1|1|ncRNA	0	0	0	0	0	1	1
NM_198249	chr14	51984833	52006247	+	5596	1	Arhgef40|E130112L23Rik|Gm669|Solo|-|14|14 C2|protein-coding	456.85	456.53	525.2	455.92	0.122688	0.404347	0.824645
NM_001166729	chr6	58471967	58472878	-	910	1	Vmn1r31|EG626828|Gm6709|-|6|6 B3|protein-coding	0	0	0	0	0	1	1
NR_033567	chr7	35802592	35838074	+	693	1	E130304I02Rik|-|-|7|7 A3|ncRNA	0	0	0	0	0	1	1
NM_013733	chr17	56040416	56068026	+	3292	1	Chaf1a|AL023013|AL024058|CAF-1|Cac1p|-|17|17 D|protein-coding	381.56	66.79	419.54	67.4	-2.3461	1.5181e-38	1.11814e-36
NR_003960	chr15	101643020	101647380	-	2953	1	Gm5478|EG432987|-|15 F2|15|pseudo	0	0	0	0	0	1	1
NM_177613	chr10	79682195	79688398	+	1259	1	Cdc34|AI327276|UBE2R1|-|10 C1|10 39.72 cM|protein-coding	333.07	328.02	390.53	394.13	0.220738	0.146027	0.372386
NM_013530	chr6	124834240	124840275	-	1834	1	Gnb3|Gnb-3|-|6 F2|6 59.17 cM|protein-coding	0	0	0	0	0	1	1
NM_001163610	chrX	101849385	102092055	+	12961	1	Nhsl2|1110062M06Rik|6430511F03|AI225852|AW488865|EG621083|ENSMUSG00000073037|Gm10456|-|X|X D|protein-coding	24.25	85.39	19.68	63.66	2.00438	1.14711e-08	1.26637e-07
NR_030251	chr7	142654924	142654996	-	72	1	Mir483|Mirn483|mir-483|mmu-mir-483|-|7|7|ncRNA	0	0	1.04	0	-2.36496	1	1
NM_011206	chr1	34459746	34473779	+	1556	1	Ptpn18|FLP1|HSCF|PTP-HSCF|PTP-K1|Ptpk1|-|1 B|1 13.25 cM|protein-coding	0	0	3.11	0	-3.7263	0.299904	0.653906
NM_007445	chr10	80805248	80807648	+	1659	1	Amh|MIS|-|10 C1|10 39.72 cM|protein-coding	1.28	0	1.04	0.94	-0.958988	1	1
NM_177596	chr17	22144359	22165977	-	2652	1	Zfp947|6720451E15|EG210853|Gm4769|-|17 A3.3|17|protein-coding	19.14	9.3	11.39	7.49	-0.594431	0.29606	0.648008
NM_001081230	chr3	82358072	82395268	+	6202	1	Map9|5033421J10Rik|5330427D05Rik|ASAP|Mtap9|-|3|3 E3|protein-coding	951.98	98.91	913.66	108.6	-2.9369	7.07758e-77	1.84115e-74
NR_027989	chr6	101774249	101801982	+	1554	1	Gm9871|0610005I04|EG207157|ENSMUSG00000052236|-|6 D3|6|ncRNA	0	0	0	0	0	1	1
NM_024210	chr11	59208361	59210734	+	1232	1	2310033P09Rik|Mmtag2|-|11|11 B2|protein-coding	38.28	25.36	58.01	24.34	-0.732594	0.0496007	0.152679
NR_040291	chr1	88263113	88269408	-	3633	1	6430706D22Rik|-|-|-|ncRNA	493.86	193.6	488.94	221.87	-1.01308	1.95164e-12	3.2137e-11
NM_177589	chr9	120964454	121277172	-	4039	1	Ulk4|4932415A06Rik|A730098P15|-|9|9 F4|protein-coding	172.28	9.3	185.43	7.49	-4.15684	2.92772e-39	2.24425e-37
NM_133937	chr6	113604772	113616951	+	1090	1	Brk1|6720456B07Rik|AW011779|-|6|6 E3|protein-coding	336.89	511.48	381.21	680.6	0.954245	5.48403e-09	6.26056e-08
NM_133847	chr2	153161301	153210463	+	3875	1	Tm9sf4|AA986553|AU045326|B930079E06|mKIAA0255|-|2|2 H1|protein-coding	1124.26	906.29	1166.42	892.17	-0.117491	0.368372	0.765319
NM_001122661	chr5	14933631	14938475	-	1232	1	Speer4e|-|-|5|5 A1|protein-coding	0	0	0	0	0	1	1
NM_080467	chr6	38048483	38124586	-	3262	1	Atp6v0a4|Atp6n1b|a4|-|6|6 B1|protein-coding	8.93	5.07	4.14	2.81	-0.429868	0.570663	1
NM_001101488	chr7	125878419	126082411	-	3915	1	Gsg1l|AI852434|C230098I05Rik|G630023A01Rik|Gm637|g1l|-|7|7 F3|protein-coding	8.93	0	18.65	0	-6.69993	5.10056e-06	3.89276e-05
NM_147037	chr1	92573125	92574206	+	1079	1	Olfr1413|MOR208-1|-|1|1 D-E1|protein-coding	0	0	0	0	0	1	1
NM_184088	chr4	86748555	86850602	+	7758	1	Dennd4c|1700065A05Rik|AA420392|-|4|4 C4|protein-coding	339.45	260.39	359.46	211.58	-0.331159	0.0453364	0.141657
NM_134139	chr19	8735839	8740624	+	1191	1	Wdr74|5730436H21Rik|AA407588|-|19|19 A|protein-coding	79.12	136.96	98.41	157.28	0.947161	7.62072e-06	5.65209e-05
NM_001313914	chr2	118111876	118127133	+	5821	1	Thbs1|TSP-1|TSP1|Thbs-1|tbsp1|-|2 59.34 cM|2 F1-F3|protein-coding	44417.8	109491	45015.9	103349	1.48352	2.5408e-30	1.32192e-28
NR_130992	chr10	97714772	97719363	+	463	1	4930525C09Rik|-|-|10|10|ncRNA	0	0	0	0	0	1	1
NM_198616	chr19	5453163	5457563	-	4398	1	Ccdc85b|AI842788|BB115872|-|19|19 A|protein-coding	399.42	326.33	468.23	432.51	0.0294989	0.862338	1
NR_033137	chr17	37003666	37010729	+	2691	1	Zfp57|G19|Zfp-57|-|17|17 B3|protein-coding	154.41	305.2	167.82	359.49	1.26848	3.84824e-15	7.97466e-14
NM_172497	chr17	53398889	53463321	-	2646	1	Efhb|4921525D22Rik|-|17|17 C|protein-coding	130.16	2.54	136.74	0.94	-5.91053	8.62245e-39	6.46763e-37
NM_008421	chr7	46396468	46433353	+	7784	1	Kcnc1|C230009H10Rik|KShIIIB|KV4|Kcr2-1|Kv3.1|NGK2|Shaw|-|7 B4|7 30.1 cM|protein-coding	0	0.85	0	0	2.26735	1	1
NM_033541	chr5	120800199	120812514	-	2277	1	Oas1c|Oasl2|Oasl5|-|5 F|5 60.64 cM|protein-coding	24.25	5.07	25.9	9.36	-1.57093	0.00199427	0.00925878
NM_023537	chr4	108879070	108943324	+	3313	1	Rab3b|2610528C18Rik|-|4|4 C7|protein-coding	1.28	4.23	3.11	3.74	1.00193	0.322292	0.690347
NM_026596	chr2	179414936	179416880	+	730	1	4930591A17Rik|-|-|2|2 H4|protein-coding	0	0	0	0	0	1	1
NR_027953	chr17	71588515	71598281	-	634	1	Trmt61b|1110039F03Rik|623451|Gm6431|-|17|17 E1.3|ncRNA	15.31	27.05	13.47	29.02	1.19134	0.00460467	0.0194773
NM_207541	chr17	33333728	33358878	-	2247	1	Zfp81|AA409460|AA409461|C330034P10Rik|D330034E10Rik|Hszfp36|KRAB13|Zfp78|-|17|17 B1|protein-coding	91.88	71.02	72.51	45.87	-0.243002	0.42564	0.854249
NM_207622	chr11	74195505	74196446	+	940	1	Olfr403|IA7|MOR125-5_p|Olfr43|-|11|11 B5|protein-coding	0	0	0	0	0	1	1
NM_177083	chr17	48316162	48326511	+	3454	1	B430306N03Rik|Treml6|-|17|17 C|protein-coding	0	0	0	0	0	1	1
NM_008990	chr7	19716644	19749573	-	2724	1	Pvrl2|AI325026|AI987993|Cd112|MPH|Pvr|Pvs|nectin-2|-|7 A3|7 9.94 cM|protein-coding	386.66	288.29	384.32	411.92	0.0854048	0.619927	1
NM_029021	chr2	165395450	165400394	-	1951	1	Ocstamp|4833422F24Rik|OC-STAMP|-|2|2 H3|protein-coding	0	0	0	0	0	1	1
NM_009854	chr11	121036749	121039478	-	1034	1	Cd7|-|-|11 E2|11 84.85 cM|protein-coding	0	0.85	0	0	2.26734	1	1
NR_004448	chr4	9915965	9917397	-	1432	1	4930448K20Rik|1700009K09Rik|-|4|4 A1|pseudo	0	0	0	1.87	3.12029	0.529154	0.98172
NM_145983	chr6	126532551	126535555	-	3002	1	Kcna5|Kv1.5|-|6 F3|6 61.35 cM|protein-coding	0	1.69	0	0	3.10537	0.528603	0.98172
NM_001003664	chr6	41415307	41419593	+	739	1	Gm5409|EG386551|Try10l|-|6 B1|6|protein-coding	0	0	0	0	0	1	1
NM_001014973	chr12	35047189	35147477	+	6198	1	Snx13|Rgs-px1|mKIAA0713|-|12|12 A3|protein-coding	653.37	616.31	638.11	549.53	0.0867881	0.545114	1
NM_053206	chrX	104854952	104857267	-	2313	1	Magee2|9630059J11Rik|BB131182|Mage-e2|-|X|X C3|protein-coding	2.55	0.85	3.11	2.81	-0.424058	1	1
NM_029689	chr17	48036745	48038293	-	766	1	1700122O11Rik|-|-|17|17 C|protein-coding	0	0	0	0	0	1	1
NM_001291079	chr2	154130336	154138359	+	1096	1	Bpifa3|1700058C13Rik|Splunc3|-|2|2 H2|protein-coding	0	0	0	0	0	1	1
NR_035410	chr2	10475300	10475426	+	126	1	Mir669k|Mirn669k|mir-669k|mmu-mir-669k|-|2|2 8.22 cM|ncRNA	0	0	0	0	0	1	1
NM_016710	chrX	109004537	109013380	-	1899	1	Hmgn5|GARP45|NBP-45|Nsbp1|-|X|X D|protein-coding	93.16	73.55	79.76	54.3	-0.191152	0.513963	0.981077
NM_153805	chr2	30078766	30091019	+	2907	1	Pkn3|AW209115|BC034126|-|2|2 B|protein-coding	35.73	23.67	39.36	25.28	-0.390167	0.275473	0.613438
NR_040626	chr10	120389523	120392793	+	2247	1	9230105E05Rik|-|-|10|10|ncRNA	0	0.85	0	0	2.26729	1	1
NR_040427	chr5	30573987	30588619	-	4819	1	Gm9899|ENSMUSG00000053214|-|5|5 16.67 cM|ncRNA	1.28	0.85	2.07	0	-1.48971	0.646782	1
NM_173425	chr1	80198699	80213944	-	2858	1	Fam124b|A830043J08Rik|-|1|1 C4|protein-coding	0	0	0	1.87	3.12028	0.529112	0.98172
NM_028658	chr17	88530124	88588367	+	3111	1	Ppp1r21|1110018J12Rik|AI426045|AW550781|Ccdc128|Klraq1|-|17|17 E4|protein-coding	113.57	101.45	123.27	131.06	0.195599	0.37706	0.780122
NM_138675	chr11	59948214	59963306	+	3009	1	Med9|BC019367|Med25|-|11|11 B1.3|protein-coding	102.09	43.12	106.7	69.28	-0.673793	0.0142622	0.0522791
NM_139220	chr8	19495097	19497775	+	302	1	Defb7|BD-7|Defb15|-|8|8 A1.3|protein-coding	0	0	0	0	0	1	1
NR_040598	chr3	13597139	13652865	-	1073	1	4930539N22Rik|-|-|3|3|ncRNA	0	0	0	0	0	1	1
NM_031381	chrX	140808307	140813433	-	2110	1	Tex13|4933403J23Rik|Tex13b|-|X|X F1|protein-coding	0	0	0	0	0	1	1
NM_028844	chr2	112492964	112631253	+	1407	1	Aven|1700013A01Rik|1700056A21Rik|mAven-L|mAven-S|-|2|2 E4|protein-coding	96.98	75.24	82.87	85.19	0.0694721	0.797634	1
NM_001270514	chrY	2900989	2912210	+	1569	4	Gm21693|-|-|Y|Y|protein-coding	0	0	0	0	0	1	1
NM_021423	chr15	89499857	89560260	+	7106	1	Shank3|AI841104|SHANK3c-3|SHANK3c-4|Shank3b|-|15|15 E3|protein-coding	11.49	15.22	14.5	11.23	0.25155	0.664333	1
NM_145835	chr9	64117147	64138118	+	2155	1	Lctl|E130104I05Rik|KLPH|-|9|9 C|protein-coding	48.49	11.84	52.83	9.36	-2.00896	3.68403e-07	3.36391e-06
NM_028075	chr15	82221744	82224336	-	1901	1	Tnfrsf13c|2010006P15Rik|BAFF-R|Baffr|Bcmd|Bcmd-1|Bcmd1|Lvis22|-|15|15 E1|protein-coding	2.55	0	0	0	-3.26013	0.529102	0.98172
NM_178743	chr11	119355557	119381076	+	2673	1	Slc26a11|F630021I08Rik|-|11|11 E2|protein-coding	53.6	40.58	61.12	28.09	-0.502062	0.136223	0.353428
NM_015790	chr10	78069368	78079525	+	2739	1	Icosl|AU044799|B7-H2|B7RP-1|B7h|BG071784|GI50|GL50|GL50-B|ICOS-L|Icoslg|LICOS|Ly115l|mKIAA0653|-|10|10 C1|protein-coding	10.21	3.38	9.32	0	-2.15539	0.0150257	0.0546191
NM_007999	chr19	10199132	10203943	-	2218	1	Fen1|AW538437|FEN-1|-|19|19 A|protein-coding	262.88	65.1	292.12	57.11	-1.94814	1.06646e-22	3.58709e-21
NM_013783	chr4	154869585	154895530	+	2911	1	Mmel1|Mell1|NEP2|NEPII|Nl1|SEP|-|4|4 E2|protein-coding	3.83	0.85	2.07	0.94	-1.35237	0.489914	0.952371
NM_011560	chr17	15027154	15041559	-	785	1	Tcte3|D17Leh117c|LC2|Tcte-3|Tctex-2|Tctex-4|Tctex2|Tctex4|-|17 A2|17 8.95 cM|protein-coding	0	0	0	0	0	1	1
NM_026415	chr2	25238819	25239897	-	777	1	Cysrt1|2310002J15Rik|AV023762|-|2|2 A3|protein-coding	0	0	0	0	0	1	1
NM_146315	chr4	118665519	118666466	+	946	1	Olfr62|H12|IH12|MOR258-5|-|4|4 D2|protein-coding	0	0	0	0	0	1	1
NM_145576	chr6	47920568	47932637	+	2700	1	Zfp212|Znf212|mKIAA3011|-|6|6 B2.3|protein-coding	154.41	106.52	149.17	101.11	-0.313445	0.106937	0.289995
NR_028524	chr4	117154516	117154574	-	58	1	Snord38a|MBII-329|-|4|4|snoRNA	0	0	0	1.87	3.12027	0.529071	0.98172
NM_019483	chr3	54755582	54801269	+	5372	1	Smad9|MADH6|Madh8|Madh9|Smad8|-|3|3 D|protein-coding	49.77	9.3	44.54	13.11	-1.83743	7.13165e-06	5.31354e-05
NM_025855	chr10	29313500	29346661	+	3040	1	Echdc1|1700028A24Rik|AI314462|AI930038|D10Ertd667e|MMCD|-|10 A4|10 16.59 cM|protein-coding	193.97	295.9	222.72	265.87	0.660224	6.90338e-05	0.000429683
NM_146383	chr6	40571388	40572332	+	943	1	Olfr460|MOR120-2|-|6|6 B2|protein-coding	0	0	0	0	0	1	1
NM_020282	chr13	33964659	33988465	+	3964	1	Nqo2|NMO2|Nmor2|Ox2|-|13 14.01 cM|13 A4|protein-coding	218.22	112.44	193.71	97.36	-0.733733	0.000140985	0.000830322
NM_177089	chr8	25154552	25201542	-	7773	1	Tacc1|4833447E04Rik|AA960202|B230378H13Rik|-|8|8 A2|protein-coding	883.07	380.44	859.79	396.94	-0.933281	5.07463e-12	8.04734e-11
NM_145442	chr12	56328307	56345894	-	1497	1	Mbip|4933408E06Rik|-|12|12 C1|protein-coding	86.78	72.71	54.9	96.43	0.494559	0.0925322	0.257592
NM_001015039	chr5	34194894	34288324	-	3965	1	Zfyve28|9630058O20Rik|Gm146|mKIAA1643|-|5|5 B2|protein-coding	5.1	6.76	4.14	7.49	0.846413	0.276479	0.613978
NM_023210	chr3	95929257	95947387	+	3251	1	Anp32e|2810018A15Rik|AI047746|AI326868|CPD1|LANP-L|LANPL|mLANP-L|-|3|3 F2.1|protein-coding	437.71	301.81	393.64	331.41	-0.160389	0.24786	0.56983
NM_153389	chr5	72203343	72298758	+	5996	1	Atp10d|9830145H18Rik|ATPVD|D5Buc24e|-|5|5 C3.2|protein-coding	53.6	38.04	75.62	42.13	-0.469917	0.151563	0.382987
NM_001034871	chr17	28549487	28552618	+	439	1	Clpsl2|Gm749|-|17|17 A3.3|protein-coding	0	0	0	0	0	1	1
NR_030500	chr5	136375716	136375803	-	87	1	Mir721|Mirn721|miRY|mir-721|mmu-mir-721|-|5|5|ncRNA	0	0	0	0	0	1	1
NM_001165934	chr11	109229856	109298181	-	7610	1	Rgs9|RGS9-1|Rgs9-2|-|11 E1|11 71.86 cM|protein-coding	11.49	1.69	14.5	0	-3.48877	0.00014964	0.000875605
NM_011596	chr5	124629052	124724455	+	5323	1	Atp6v0a2|8430408C20Rik|AI385560|ATP6a2|AW489264|Atp6n1d|Atp6n2|C76904|ISF|J6B7|SHIF|Stv1|TJ6M|TJ6s|Tj6|V-ATPase 116 kDa|V-ATPase a2|-|5|5 F|protein-coding	931.57	679.72	870.15	739.58	-0.113086	0.389073	0.800033
NM_001045542	chr11	58432559	58441622	+	1347	1	Gm12253|Gm248|OTTMUSG00000005737|-|11 B1.3|11|protein-coding	0	0	0	0	0	1	1
NR_024085	chr11	112663927	112711356	-	1946	1	BC006965|-|-|11|11 E2|ncRNA	0	0	1.04	0	-2.36499	1	1
NM_019479	chr1	91411483	91413222	-	1329	1	Hes6|AI326893|bHLHb41|-|1|1 D|protein-coding	159.51	46.5	161.6	60.85	-1.35493	2.86071e-09	3.38592e-08
NM_177740	chr7	73375520	73419899	+	3580	1	Rgma|BC059072|C230063O06|-|7|7 D1|protein-coding	104.64	97.22	108.77	152.6	0.447124	0.0677756	0.19891
NM_001289548	chr2	32606985	32620809	+	2371	1	St6galnac6|ST6GalNAcVI|Siat7f|-|2|2 B|protein-coding	128.89	196.14	130.52	228.43	0.937473	2.44592e-07	2.29421e-06
NM_011345	chr1	164048234	164057677	+	2896	1	Sele|CD62E|E-selectin|ELAM-1|Elam|LECAM2|-|1 H2.2|1 71.35 cM|protein-coding	38.28	10.99	35.22	4.68	-1.95417	3.89821e-05	0.000253182
NM_133806	chr1	170141223	170174964	-	3068	1	Uap1|AA420407|AA437972|AGX-1|AGX-2|AGX1|AgX|ESTM38|SPAG2|-|1|1 H3|protein-coding	533.42	400.73	626.72	450.3	-0.220669	0.142425	0.36591
NM_175466	chr2	114193461	114201432	-	4259	1	Zfp770|6430601A21Rik|Znf770|-|2|2 E4|protein-coding	91.88	87.92	76.66	78.64	0.223898	0.388149	0.79847
NM_008976	chr1	189728268	189876693	+	10723	1	Ptpn14|C130080N23Rik|OTTMUSG00000022087|PTP36|-|1 H6|1 95.03 cM|protein-coding	1402.45	1162.45	1447.15	955.83	-0.192779	0.194133	0.466183
NM_028938	chr3	155093434	155194278	+	2640	1	Lrriq3|4930438B07Rik|4930511J15Rik|4933403H06Rik|BB020367|Lrrc44|-|3|3 H4|protein-coding	25.52	6.76	22.79	1.87	-2.18198	0.000146645	0.00086055
NM_001048176	chr2	79332491	79428988	-	1744	1	Cerkl|Gm1958|Rp26|-|2|2 C3|protein-coding	22.97	5.07	11.39	0.94	-2.17583	0.00220984	0.0101345
NM_146410	chr19	11896023	11896952	+	928	1	Olfr1420|MOR266-4|-|19|19 C1|protein-coding	1.28	0.85	3.11	0.94	-1.02883	0.710206	1
NM_001166463	chr13	57426091	57908332	-	4653	1	Spock1|Spock|Ticn1|testican|-|13|13 B2|protein-coding	2.55	3.38	0	2.81	1.5497	0.227869	0.532704
NM_026879	chr16	65539133	65562697	-	1830	1	Chmp2b|1190006E07Rik|-|16|16 C1.3|protein-coding	669.96	579.96	616.36	693.7	0.21527	0.12393	0.326917
NR_105803	chrX	106309826	106309935	+	109	1	Mir6382|Gm27319|mmu-mir-6382|-|-|ncRNA	0	0	0	0	0	1	1
NR_028428	chr8	20385782	20424814	-	4003	1	2610005L07Rik|2810038F24Rik|6720476A01Rik|-|8|8 A1.3|pseudo	0	0	1.04	2.81	1.28833	0.664959	1
NM_001077421	chr17	23953085	23955273	-	870	1	Sbpl|2310068J22Rik|-|17|17 A3.3|protein-coding	0	0	0	0	0	1	1
NM_001310456	chrX	20687954	20699879	+	3251	1	Cdk16|Crk5|Pctaire1|Pctk1|-|X A1.3|X 16.18 cM|protein-coding	909.87	874.16	951.99	1070.98	0.290205	0.0361724	0.116923
NM_008644	chr5	88317312	88328817	+	1161	1	Prol1|Muc10|-|5|5 E1|protein-coding	0	0	0	0	0	1	1
NM_009797	chr3	104822785	104864505	-	3175	1	Capza1|CAPZ|CAZ1|Cappa1|-|3 F2.2|3 45.88 cM|protein-coding	148.03	133.58	129.49	128.26	0.153474	0.447759	0.889227
NM_028339	chr12	70453154	70467624	+	2310	1	Tmx1|2810425A04Rik|AI465319|Txndc1|-|12|12 C2|protein-coding	2346.78	683.94	1997.21	733.02	-1.38411	6.98784e-24	2.51655e-22
NM_001081075	chr19	38188479	38224132	-	1383	1	Fra10ac1|5730455O13Rik|AI448293|-|19|19 C3|protein-coding	49.77	40.58	50.76	44	-0.020533	1	1
NR_030150	chr14	112021430	112058438	+	40	1	Mir466|Mirn466|mmu-mir-466|-|2|2|ncRNA	0	0	0	0	0	1	1
NM_001081060	chr13	74121515	74166064	+	2473	1	Slc9a3|9030624O13Rik|AI930210|NHE-3|NHE3|-|13 C1|13 40.15 cM|protein-coding	0	0	0	0	0	1	1
NM_025884	chr11	82764345	82767622	+	3275	1	Zfp830|2410003C20Rik|AV301118|AW048207|Ccdc16|Omcg1|Znf830|-|11|11 C|protein-coding	119.95	105.68	97.37	117.02	0.271735	0.214578	0.506426
NM_027654	chr19	47033617	47050906	-	2149	1	Pcgf6|4933407A11Rik|AI604840|MBLR|Rnf134|-|19|19 C3|protein-coding	86.78	57.49	51.79	63.66	0.0510673	0.911399	1
NM_146429	chr11	59589128	59590087	-	958	1	Olfr223|MOR256-30|-|11|11 B1|protein-coding	0	0	0	0	0	1	1
NM_029211	chr7	102019872	102065132	-	1477	1	Rnf121|4930544L10Rik|-|7|7 F1|protein-coding	171	167.39	202	161.02	0.0437354	0.820827	1
NM_016791	chr18	80647435	80708173	-	4495	1	Nfatc1|2210017P03Rik|AI449492|AV076380|NF-ATc|NFAT2|NFATc|Nfatcb|-|18 53.66 cM|18 E4|protein-coding	52.32	71.02	47.65	91.75	0.930618	0.00077374	0.00393107
NM_153142	chr11	3907022	3914664	-	3055	1	Slc35e4|A330108F03Rik|AI414849|AI536442|-|11|11 A1|protein-coding	192.69	164.86	196.82	215.32	0.189632	0.302692	0.657882
NM_009503	chr4	42979964	43000507	-	3296	1	Vcp|3110001E05|CDC48|p97|p97/VCP|-|4 A5|4 22.95 cM|protein-coding	879.24	670.42	922.98	728.34	-0.136372	0.302211	0.657588
NM_177923	chr17	36284281	36286421	-	984	1	H2-M10.2|4.7H|-|17 B1|17 19.01 cM|protein-coding	0	0	1.04	0.94	-0.0917388	1	1
NM_207227	chr11	52144593	52145528	-	934	1	Olfr1373|GA_x6K02T2QP88-3283154-3284089|-|11|11 B1.3|protein-coding	0	0	0	0	0	1	1
NM_033145	chr2	25653118	25656216	+	643	1	Lcn8|9230106L18Rik|EP17|Lcn5|mEP17|-|2|2 A3|protein-coding	0	0	0	0	0	1	1
NM_178723	chr2	77410627	77816816	-	3195	1	Zfp385b|B830010L13Rik|C130013B13Rik|Zfp533|Znf385b|-|2|2 C3|protein-coding	17.87	11.84	16.57	13.11	-0.23114	0.752183	1
NR_028568	chr9	15326289	15326330	-	41	1	Scarna9|Z32|-|9|9|ncRNA	2.55	0	2.07	0	-4.15377	0.145896	0.37222
NM_001013012	chr7	6131489	6155971	-	1894	1	Zfp787|2210018M03Rik|Znf787|-|7|7 A1|protein-coding	38.28	34.66	40.4	50.55	0.333665	0.327773	0.699383
NR_045367	chrX	52575843	52619047	+	1967	1	A630012P03Rik|-|-|X|X A5|ncRNA	0	0	0	0	0	1	1
NM_201357	chr12	28751828	28867491	+	1681	1	Tssc1|D12Ertd604e|-|12 A2|12 11.26 cM|protein-coding	114.85	79.47	124.31	83.32	-0.326945	0.141525	0.364093
NM_146322	chr16	59035780	59039749	-	1083	1	Olfr187|MOR183-8|-|16|16 C2|protein-coding	0	0	0	0	0	1	1
NM_025974	chr9	120571517	120574653	+	927	1	Rpl14|3100001N19Rik|AA407502|AL022816|CAG-ISL-7|CTG-B33|L14|-|9|9 F4|protein-coding	236.08	328.87	204.07	467.15	1.08268	1.67528e-09	2.03707e-08
NM_009698	chr8	122574637	122576907	-	859	1	Aprt|C85684|-|8 E1|8 71.91 cM|protein-coding	310.1	290.82	261.05	425.96	0.555151	0.00240667	0.0109326
NM_001033302	chr3	95878505	95882228	-	1387	1	Ciart|Chrono|Gm129|-|3|3 F2.1|protein-coding	5.1	7.61	11.39	9.36	0.2229	0.777851	1
NR_045281	chr15	88314874	88372651	+	2775	1	B230214G05Rik|B230214G05|-|15|15 E3|ncRNA	0	0	0	0	0	1	1
NM_001164800	chr11	120103951	120151351	-	4547	1	Slc38a10|1810073N04Rik|-|11|11 E2|protein-coding	1712.55	1313.78	1714.41	1397.71	-0.107313	0.39466	0.80887
NM_001163314	chr1	54473000	54557684	-	10550	1	Pgap1|5033403E17Rik|9030223K07Rik|A530084K22|D230012E17Rik|oto|-|1|1 C1.1|protein-coding	57.43	88.77	41.44	64.6	0.882418	0.00500724	0.0209697
NM_013683	chr17	34187556	34197225	+	2937	1	Tap1|ABC17|APT1|Abcb2|Ham-1|Ham1|MTP1|PSF1|RING4|TAP|Tap-1|Y3|-|17 B1|17 17.98 cM|protein-coding	121.23	197.83	119.13	177.87	0.878377	2.90989e-06	2.3125e-05
NM_001033412	chr4	45683589	45723706	+	1085	1	Gm829|-|-|4|4 B1|protein-coding	0	0	0	0	0	1	1
NM_009862	chr16	18780447	18811972	-	2121	1	Cdc45|Cdc45l|-|16 A3|16 11.63 cM|protein-coding	61.25	37.2	61.12	34.64	-0.533205	0.0832047	0.23599
NM_001243258	chr9	46998741	47003860	+	1016	1	Gm4791|D930036J05|-|9 A5.3|9|protein-coding	0	0	0	0	0	1	1
NM_001048058	chr11	114668781	114672331	+	279	1	Rpl38|0610025G13Rik|Rbt|Ts|Tss|-|11 79.82 cM|11 G1|protein-coding	0	1.69	1.04	0	0.741528	1	1
NR_106097	chr8	11635694	11635736	-	42	1	Mir7238|mmu-mir-7238|-|-|ncRNA	0	0	0	0	0	1	1
NM_133683	chr10	115340740	115362262	-	3000	1	Tmem19|2810428F02Rik|AW125171|-|10|10 D2|protein-coding	292.23	362.68	278.66	421.28	0.687058	2.04464e-06	1.67048e-05
NM_009019	chr2	101638252	101649532	-	6665	1	Rag1|Rag-1|-|2 E2|2 53.88 cM|protein-coding	0	0	0	0	0	1	1
NM_207551	chr16	59361299	59362216	-	916	1	Olfr209|MOR182-6|-|16|16|protein-coding	0	0	0	0	0	1	1
NR_126476	chr13	63675756	63734298	-	754	1	1700024I08Rik|-|-|13|13|ncRNA	0	0	0	0	0	1	1
NM_024454	chr10	115289862	115315591	-	1815	1	Rab21|9630024B22|-|10|10 D1|protein-coding	844.79	690.71	693.01	754.56	0.143529	0.318494	0.684431
NM_007488	chr7	84246275	84410038	-	6052	1	Arnt2|Hif-2b|bHLHe1|mKIAA0307|-|7 D3|7 48.35 cM|protein-coding	225.87	64.25	220.65	80.51	-1.39733	1.47113e-12	2.45218e-11
NM_011933	chr17	26081211	26090164	-	2040	1	Decr2|-|-|17 13.06 cM|17 B1|protein-coding	160.79	173.31	149.17	195.66	0.482534	0.00616273	0.0251624
NM_133862	chr3	83007896	83015049	+	1511	1	Fgg|3010002H13Rik|AI256424|-|3 E3|3 36.94 cM|protein-coding	0	138.65	0	0	9.25754	6.11634e-05	0.000384283
NM_178118	chr9	50662753	50727984	-	5695	1	Dixdc1|4930563F16Rik|BC048182|Ccd1|Ccd1Aalpha1L|Ccd1Abeta1L|Ccd1BalphaL|Ccd1BbetaL|Ccd1CL|mKIAA1735|-|9|9 B|protein-coding	108.47	33.82	79.76	32.77	-1.25456	2.66603e-05	0.000179297
NM_138628	chr10	17796219	17845663	+	4445	1	Txlnb|2310001N14Rik|Mdp77|-|10|10 A2|protein-coding	5.1	6.76	6.22	6.55	0.446091	0.597022	1
NM_026457	chr14	75582834	75591985	-	1469	1	Spert|1700086N05Rik|AI596460|Nurit|-|14|14 D3|protein-coding	0	0	0	0	0	1	1
NR_004853	chr11	116216002	116220287	+	1420	1	Cdk3-ps|2310050O10Rik|Cdk3|-|11|11 E2|pseudo	2.55	1.69	1.04	1.87	0.256232	1	1
NM_146488	chr17	38304521	38305459	-	937	1	Olfr137|MOR256-18|-|17|17 B1|protein-coding	0	0	0	0	0	1	1
NM_009723	chr6	113745668	114042080	-	7070	1	Atp2b2|D6Abb2e|Gena300|PMCA2|Tmy|dfw|jog|wms|wri|-|6 E3|6 52.85 cM|protein-coding	0	0.85	0	0	2.26724	1	1
NM_144940	chr6	90333289	90364548	+	3340	1	Uroc1|AI265605|BC022133|-|6|6 D1|protein-coding	0	15.22	2.07	1.87	3.05079	0.0148807	0.0541728
NM_178278	chr10	112165676	112216555	+	2741	1	Caps2|D630005B03Rik|-|10|10 D2|protein-coding	35.73	0	30.04	1.87	-4.79856	7.69311e-11	1.07558e-09
NM_001100616	chrX	124127339	124135910	-	3054	1	Vmn2r121|EG625699|-|X|X E3|protein-coding	0	0	0	0	0	1	1
NM_007808	chr6	50562563	50566474	-	3054	1	Cycs|-|-|6 B2.3|6 24.32 cM|protein-coding	8.93	22.83	10.36	14.04	1.15944	0.0354223	0.114863
NM_010807	chr4	129513581	129515981	+	1597	1	Marcksl1|AL022768|AW215397|AW536807|D4Bc1|F52|MacMARCKS|Macs2|Macs3|Mlp|Mrp|-|4 D2.2|4 63.26 cM|protein-coding	1092.36	362.68	1123.95	526.13	-1.09404	1.97815e-11	2.94949e-10
NM_172844	chr1	166662055	166681845	-	3053	1	Fmo9|4831428F09Rik|-|1|1 H2.3|protein-coding	0	0	0	0	0	1	1
NR_037225	chr11	120014767	120014853	+	86	1	Mir3065|mir-3065|mmu-mir-3065|-|11|11 83.96 cM|ncRNA	0	0	0	0	0	1	1
NM_176979	chr9	103305327	103350427	+	5081	1	Topbp1|1110031N14Rik|2810429C13Rik|AI256758|D430026L04Rik|mKIAA0259|-|9|9 F1|protein-coding	816.71	396.5	830.79	325.79	-0.953683	5.19903e-10	6.63528e-09
NR_028433	chr12	109654627	109654697	+	70	1	AF357355|MBII-343|-|12|12 F1|snoRNA	0	0.85	0	0.94	3.11267	0.515326	0.981077
NM_019490	chr5	92137938	92202795	+	3872	1	Uso1|115kDa|TAP|Vdp|-|5|5 E3|protein-coding	1138.3	1181.89	1061.79	1087.83	0.279144	0.0385457	0.123501
NM_030231	chr4	110397698	111657519	+	1885	1	Agbl4|4930578N11Rik|4931433A01Rik|-|4|4 D1|protein-coding	16.59	0	8.29	0	-6.49814	1.40431e-05	9.93715e-05
NM_026987	chr17	35879778	35892668	+	3368	1	Dhx16|2410006N22Rik|DBP2|Ddx16|mKIAA0577|-|17|17 B3|protein-coding	371.35	175	406.07	161.96	-0.974068	5.31141e-10	6.77163e-09
NM_022891	chr11	97777526	97782439	-	1055	1	Rpl23|2810009A01Rik|-|11 D|11 61.1 cM|protein-coding	172.28	223.19	140.88	247.15	0.82281	2.9005e-06	2.30578e-05
NM_008321	chr4	136143822	136145392	+	948	1	Id3|Hlh462|Idb3|bHLHb25|-|4 D3|4 68.34 cM|protein-coding	349.66	664.5	362.56	1127.15	1.55203	4.16248e-14	7.84774e-13
NM_011968	chr12	55398825	55418459	+	988	1	Psma6|IOTA|-|12|12 C1|protein-coding	940.5	576.58	922.98	710.56	-0.306013	0.0274463	0.0919881
NM_021898	chrX	83486676	83487924	-	1068	1	Tsga8|Halap-X|Halapx|-|X C1|X 38.38 cM|protein-coding	0	0	0	0	0	1	1
NM_001033324	chr9	48654297	48835945	-	5105	1	Zbtb16|AI467657|PLZF|Zfp145|lu|-|9 A5.3|9 26.47 cM|protein-coding	0	2.54	1.04	0	1.26796	0.665348	1
NM_001109748	chr7	19701313	19715429	-	1655	1	Tomm40|AW539759|Mom35|Tom40|-|7|7 A3|protein-coding	381.56	205.44	418.5	283.66	-0.487218	0.00354727	0.0154207
NM_007572	chr4	136895916	136898844	-	1077	1	C1qa|AI255395|C1q|-|4 D3|4 69.05 cM|protein-coding	0	3.38	1.04	1.87	2.20892	0.159436	0.397461
NM_008392	chr14	103047012	103056573	+	2581	1	Irg1|AI323667|CAD|-|14 E2.3|14 51.67 cM|protein-coding	0	0	0	0	0	1	1
NR_105950	chr19	3288920	3288983	+	63	1	Mir6984|Gm27771|mmu-mir-6984|-|-|ncRNA	0	0	0	0	0	1	1
NM_146283	chr13	21536974	21538027	-	1051	1	Olfr1366|MOR130-2|-|13|13 A3-A4|protein-coding	0	0	0	0	0	1	1
NM_153125	chr2	26409431	26445216	-	8707	1	Sec16a|AU024582|C230052J16Rik|-|2|2 A3|protein-coding	1203.38	1011.12	1296.94	841.62	-0.198072	0.18398	0.446669
NM_134000	chr10	39612934	39655307	+	2856	1	Traf3ip2|AI429613|Act1|CIKS|-|10|10 B1|protein-coding	137.82	79.47	133.63	77.7	-0.554237	0.00944356	0.036579
NM_001256072	chr15	85492736	85503227	-	1154	1	7530416G11Rik|-|-|15|15 E2|protein-coding	0	0	0	0	0	1	1
NM_001282993	chr11	12236676	12464960	-	5527	1	Cobl|-|-|11 A1|11 7.3 cM|protein-coding	62.53	87.08	51.79	63.66	0.643455	0.0280561	0.0938773
NM_028705	chr6	58833700	58920396	+	4702	1	Herc3|5730409F18Rik|AI646603|mKIAA0032|-|6|6 B3|protein-coding	395.6	293.36	404	246.21	-0.332105	0.0330938	0.108347
NM_001011826	chr9	39750388	39751320	+	931	1	Olfr967|MOR171-30P|-|9|9 A5.1|protein-coding	0	0	0	0	0	1	1
NM_001163223	chr5	6769030	7344378	-	4027	1	Zfp804b|Gm441|-|5|5 A1|protein-coding	2.55	0	0	0	-3.2601	0.529068	0.98172
NM_172627	chr18	46239949	46280850	-	2725	1	Pggt1b|2010207C17Rik|2610100E13|AI451237|AI551093|BGG1|GGT1|-|18|18 C|protein-coding	317.75	292.51	294.19	151.66	-0.216942	0.406795	0.828576
NM_028725	chr8	117661399	117671515	-	2830	1	Sdr42e1|4632417N05Rik|AI117603|-|8|8 E1|protein-coding	8.93	15.22	9.32	12.17	0.811426	0.156383	0.391831
NR_040385	chr3	41487681	41493199	-	2166	1	Platr4|C430002E04Rik|-|3|3|ncRNA	0	0	0	0	0	1	1
NR_029642	chr7	3219189	3219270	+	81	1	Mir292|Mirn292|mir-292a|mmu-mir-292|mmu-mir-292a|-|7|7|ncRNA	0	0	0	0	0	1	1
NM_031165	chr9	40801273	40805199	+	2093	1	Hspa8|2410008N15Rik|Hsc70|Hsc71|Hsc73|Hsp73|Hspa10|-|9 A5.1|9 21.55 cM|protein-coding	218.22	190.22	216.5	181.62	0.00764552	0.982475	1
NM_144867	chr18	67464849	67480581	+	2158	1	Slmo1|A230074A19Rik|BC019561|-|18|18 E1|protein-coding	10.21	13.53	6.22	11.23	0.846015	0.168427	0.415805
NM_010904	chr11	4938756	4948064	-	3986	1	Nefh|NF-H|NF200|Nfh|mKIAA0845|-|11 3.12 cM|11 A1-A5|protein-coding	2.55	0	2.07	1.87	-1.03721	0.711264	1
NM_207029	chr6	132951102	132952064	+	961	1	Tas2r129|T2R29|Tas2r29|mGR29|mt2r60|-|6 G1|6 64.03 cM|protein-coding	0	0	0	0	0	1	1
NR_046044	chr12	76546972	76547925	-	537	1	AI463170|-|-|12|12|ncRNA	0	0	0	0	0	1	1
NM_009900	chr16	20702966	20716636	-	3619	1	Clcn2|AL118368|ClC-2|Clc2|nmf240|-|16 B1|16 12.5 cM|protein-coding	51.04	43.12	47.65	58.98	0.274533	0.381739	0.787803
NM_019716	chr8	85299632	85308279	+	1645	1	Orc6|6720420I10Rik|Orc6l|-|8|8 C3|protein-coding	252.67	162.32	257.94	142.3	-0.510452	0.00321175	0.0141279
NM_010564	chr1	75507077	75510354	+	1459	1	Inha|AW555078|-|1 39.16 cM|1 C5|protein-coding	10.21	14.37	9.32	28.09	1.32764	0.0157722	0.0570528
NM_001166601	chrX	54622211	54639016	+	692	2	Gm16430|EG666120|-|X|X A5|protein-coding	0	0	0	0	0	1	1
NM_001081635	chr17	47505051	47599688	+	2064	1	Ccnd3|9230106B05Rik|AA682053|AL024085|AW146355|C78795|-|17 C|17 23.37 cM|protein-coding	587.01	533.46	597.71	604.77	0.170894	0.212413	0.502286
NM_027941	chr3	30624267	30647818	-	1827	1	Lrrc34|1700007J06Rik|SPATA34|-|3|3 A3|protein-coding	132.72	0	108.77	0	-9.78598	2.62545e-37	1.8555e-35
NM_177262	chr8	83669762	83699179	-	3412	1	Pkn1|DBK|F730027O18Rik|PAK1|PRK1|Pkn|Prkcl1|Stk3|-|8 C2|8 40.22 cM|protein-coding	145.48	159.78	151.24	146.04	0.275812	0.143754	0.368819
NM_133836	chr2	11705293	11733985	+	1708	1	Il15ra|AA690181|IL-15RA|-|2 A1|2 8.97 cM|protein-coding	21.69	38.89	33.15	48.68	0.878755	0.0144694	0.0529276
NM_001039941	chrX	16522881	16523615	+	586	1	Cypt8|-|-|-|protein-coding	0	0	0	0	0	1	1
NM_146977	chr2	89816328	89817260	+	931	1	Olfr1255|MOR232-4|-|2|2 E1|protein-coding	0	0	0	0	0	1	1
NM_008777	chr10	87521795	87584137	+	2128	1	Pah|AW106920|-|10 43.64 cM|10 C2-D1|protein-coding	0	53.26	0	0.94	7.90629	0.000162981	0.000946872
NM_001289470	chr1	171839697	171890718	+	3278	1	Cd84|A130013D22Rik|CDw84|SLAMF5|-|1 H3|1 79.54 cM|protein-coding	0	0.85	0	0.94	3.11267	0.515315	0.981077
NR_073433	chr5	45668701	45669708	-	1007	1	1600023N17Rik|AV119442|-|5|5 B3|ncRNA	0	0.85	3.11	0.94	-0.625207	1	1
NM_183263	chr11	76243736	76250622	+	1486	1	Rnmtl1|4833420N02Rik|AI255153|HC90|-|11|11 B5|protein-coding	25.52	21.14	37.29	21.53	-0.34051	0.432164	0.864645
NM_001168346	chr14	55824795	55833943	+	4008	1	Nfatc4|3110041H08Rik|AW107667|AW546455|Nfat3|-|14|14 C1|protein-coding	316.48	437.08	301.45	559.83	0.917498	4.62931e-09	5.34217e-08
NM_001011873	chr1	13668771	13701723	+	1920	1	Xkr9|Gm1620|XRG9|-|1|1 A3|protein-coding	0	1.69	0	0	3.10538	0.528559	0.98172
NM_028132	chr4	99929451	99987294	+	2321	1	Pgm2|2610020G18Rik|AA407108|AI098105|Pgm-2|Pgm1|-|4 C6|4 45.71 cM|protein-coding	260.33	311.96	265.19	316.43	0.488344	0.000819073	0.0041416
NM_024233	chr9	48468514	48480611	-	1066	1	Rexo2|1810038D15Rik|AW107347|Sfn|Smfn|-|9|9 A5.3|protein-coding	611.26	572.35	555.24	614.13	0.256609	0.0613417	0.183037
NM_134123	chr17	3114972	3198859	+	4851	1	Scaf8|A630086M08Rik|A930036P18Rik|AA408306|AI447644|AI448652|AU015035|Rbm16|mKIAA1116|-|17|17 A1|protein-coding	626.57	430.32	705.45	328.6	-0.575893	0.000788298	0.00399508
NM_001159417	chr14	55603985	55610030	+	2533	1	Irf9|Irf-9|Isgf3g|p48|-|14 C3|14 28.19 cM|protein-coding	228.42	158.94	208.22	197.53	-0.0633453	0.733191	1
NM_001009547	chr8	43519864	43528137	-	2401	1	Adam26b|-|-|8|8 A4|protein-coding	0	0	0	0	0	1	1
NM_001270430	chr3	132630191	132644649	+	707	1	Gimd1|EG433653|Gm5549|-|3|3 G3|protein-coding	0	0	0	0	0	1	1
NM_199226	chr10	79576477	79587136	-	1168	1	Theg|-|-|10|10 B5-C1|protein-coding	0	0	0	0	0	1	1
NM_146269	chr10	129974605	129975549	-	943	2	Olfr247|GA_x5J8B7TSHCU-6-512|MOR265-1|-|10|10 D3|protein-coding	0	0	0	0	0	1	1
NM_007983	chr4	109676627	109963960	+	4408	1	Faf1|AA408698|Dffrx|Fam|-|4 C6|4 51.33 cM|protein-coding	595.95	432.01	556.28	440	-0.169233	0.22341	0.524134
NM_001081128	chr13	12186540	12258113	-	4449	1	Mtr|AI894170|D830038K18Rik|MS|-|13 A1|13 4.52 cM|protein-coding	677.62	140.34	660.9	97.36	-2.25086	8.0177e-36	5.29883e-34
NM_026816	chr14	75896937	76010865	-	1457	1	Gtf2f2|1110031C13Rik|AI326315|-|14|14 D3|protein-coding	247.57	147.95	238.26	153.53	-0.456065	0.00588803	0.0241861
NR_033506	chr4	41889795	42233950	+	3550	1	Gm3893|-|-|4 A5|4|ncRNA	0	0	0	0	0	1	1
NM_023755	chr1	118627945	118685168	+	9253	1	Tfcp2l1|1810030F05Rik|4932442M07Rik|AA575098|Cp2l1|Crtr-1|D930018N21Rik|LBP-9|Tcfcp2l1|-|1|1 E2|protein-coding	12.76	4.23	12.43	5.62	-1.11342	0.0744594	0.215576
NM_145137	chr11	70130357	70137542	+	1538	1	Mgl2|CD301b|-|11|11 B3|protein-coding	0	0	0	0	0	1	1
NM_001305982	chr11	101082565	101086619	+	2126	1	Coasy|1300003G02Rik|Dpck|Ppat|Ukr1|-|11|11 D|protein-coding	126.34	93	110.84	117.02	0.0550085	0.830679	1
NR_015543	chr16	77329328	77558428	+	3146	1	Mir99ahg|2810055G20Rik|D730043B02Rik|-|16|16 C3.1|ncRNA	8.93	5.07	2.07	7.49	0.469994	0.73765	1
NM_001165997	chr2	23510054	23572104	-	2844	1	Spopl|4921517N04Rik|AU014935|BB233739|E430033K04Rik|-|2|2 A3|protein-coding	141.65	106.52	132.59	106.72	-0.128727	0.51814	0.98172
NM_021050	chr6	18170687	18322769	+	6275	1	Cftr|AW495489|Abcc7|-|6 A3|6 8.1 cM|protein-coding	155.69	2.54	153.31	0.94	-6.11982	4.27194e-45	4.08054e-43
NR_035528	chrX	72589988	72590094	-	106	1	Mir767|mmu-mir-767|-|X|X 37.27 cM|ncRNA	0	0	0	0	0	1	1
NM_175930	chr12	117516479	117756978	+	3957	1	Rapgef5|4932413M22|C86120|D030051B22Rik|GFR|Mrgef|mKIAA0277|mmr-gef|-|12|12 F2|protein-coding	0	0	2.07	0	-3.2069	0.527787	0.98172
NM_001177523	chr8	21583027	21583867	+	282	1	Gm6696|EG626682|-|8|8 A2|protein-coding	0	0	0	0	0	1	1
NM_176996	chr6	29735497	29761366	+	3963	1	Smo|E130215L21Rik|Smoh|bnb|smoothened|-|6 A3.3|6 12.36 cM|protein-coding	481.1	436.24	446.47	513.02	0.263178	0.0668601	0.196766
NM_138301	chr10	77907722	77969872	-	7256	1	Trpm2|9830168K16Rik|C79133|LTRPC2|TRPC7|Trp7|Trrp7|-|10 C1|10 39.72 cM|protein-coding	2.55	2.54	2.07	0	-0.519187	1	1
NM_001177792	chr2	120567671	120600722	+	2212	1	Snap23|23kDa|AA408749|SNAP-23|Sndt|Syndet|-|2 60.37 cM|2 E5|protein-coding	273.09	385.51	250.69	362.3	0.749111	4.4056e-07	3.97089e-06
NM_011066	chr1	91415982	91459328	-	5812	1	Per2|mKIAA0347|mPer2|-|1|1 C5|protein-coding	29.35	36.35	42.47	44	0.371981	0.283453	0.625421
NM_001003953	chr5	122870676	122989099	-	5144	1	Kdm2b|Cxxc2|Fbl10|Fbxl10|Jhdm1b|PCCX2|-|5|5 F|protein-coding	196.52	49.88	194.75	57.11	-1.64036	4.73594e-15	9.67485e-14
NR_029727	chr15	85707319	85707403	+	84	1	Mirlet7b|Mirnlet7b|let-7b|mmu-let-7b|-|15|15|ncRNA	0	0	0	0	0	1	1
NM_019966	chr8	119394892	119411088	+	2093	1	Mlycd|AI324784|Mcd|-|8|8 E1|protein-coding	33.18	38.89	30.04	38.38	0.524353	0.132617	0.345761
NM_001004367	chr3	134236495	134262089	+	5612	1	Cxxc4|9330210J02Rik|C030003J12Rik|Idax|-|3|3 G3|protein-coding	12.76	16.06	10.36	16.85	0.74444	0.158857	0.39638
NM_146493	chr14	50186262	50187218	-	955	1	Olfr730|MOR247-1|-|14|14 C3-D1|protein-coding	0	0	0	0	0	1	1
NM_011329	chr11	82176666	82179812	-	500	1	Ccl1|BF534335|I-309|Scya1|Tca-3|-|11 C|11 49.99 cM|protein-coding	0	0	0	0	0	1	1
NM_001286558	chr19	3389378	3407823	+	2238	1	Mtl5|tesmin|-|19|19 B|protein-coding	21.69	4.23	11.39	3.74	-1.76236	0.0055556	0.0229905
NM_019916	chr11	33200752	33203588	-	1527	1	Tlx3|Hox11l2|Rnx|Tlx1l2|-|11|11 A5|protein-coding	0	0	0	0	0	1	1
NM_029478	chr11	86583865	86683822	-	2759	1	Vmp1|3110098I04Rik|4930579A11Rik|AI787464|Tango5|Tmem49|mir-21a|ni-2|-|11|11 C|protein-coding	1780.18	2008.71	1598.39	2272.09	0.572045	1.3127e-05	9.35029e-05
NM_016750	chr3	137864487	137866922	+	1062	1	H2afz|H2A.Z|H2a.z-1|-|3|3 G3|protein-coding	90.6	11.84	85.98	18.72	-2.30242	7.93592e-12	1.23289e-10
NM_019418	chr17	57189474	57194181	-	1863	1	Tnfsf14|HVEM-L|HVEML|LIGHT|LTg|Ly113|-|17|17 D-E1|protein-coding	0	0	0	0	0	1	1
NM_001297606	chr8	84834652	84840665	-	2090	1	Rad23a|2310040P19Rik|AL024030|HR23A|mHR23A|-|8|8 C3|protein-coding	169.72	249.4	188.53	274.3	0.772777	1.87111e-06	1.54054e-05
NM_001163457	chr3	138089855	138143388	-	4250	1	Mttp|1810043K16Rik|MTP|-|3 G3|3 64.06 cM|protein-coding	91.88	89.61	113.95	60.85	-0.21677	0.453498	0.897345
NM_001277954	chr7	82259908	82307420	+	1557	1	Sh3gl3|EEN-B2|SH3P13|Sh3d2c|Sh3d2c2|-|7 47.15 cM|7 D2-3|protein-coding	16.59	11.84	8.29	14.04	0.314204	0.584641	1
NR_035468	chr16	32267450	32267583	-	133	1	Mir1946a|mmu-mir-1946a|-|16|16 22.49 cM|ncRNA	0	0	0	0	0	1	1
NM_013563	chrX	101264385	101268255	-	1653	1	Il2rg|CD132|[g]c|gamma(c)|gc|p64|-|X D|X 43.9 cM|protein-coding	7.66	11.84	10.36	14.04	0.723735	0.223724	0.524791
NM_007696	chr3	105973802	105987423	+	2512	1	Ovgp1|120kDa|AU016433|AU019448|Chit5|MOGP|OGP|muc9|-|3|3 F3|protein-coding	25.52	16.06	35.22	10.3	-0.965764	0.0299467	0.0994821
NM_139311	chr11	97663412	97685458	+	7249	1	Mllt6|AI315037|Af17|-|11 D|11 61.05 cM|protein-coding	188.87	109.9	225.83	147.92	-0.465434	0.0212151	0.0738048
NM_181422	chr19	44147637	44192442	-	3304	1	Pkd2l1|B830002B15|BC046386|PCL|PKD2L|Pkdl|TRPP3|-|19 C3|19 36.91 cM|protein-coding	1.28	0	1.04	0	-3.23192	0.516831	0.981077
NM_001276278	chr16	89063410	89064002	-	590	1	1110025L11Rik|-|-|16|16 C3.3|protein-coding	0	0	0	0	0	1	1
NM_182808	chr6	96113154	96657198	+	3245	1	Fam19a1|C630007B19Rik|FAM19A1 TAFA-1|TAFA1|Tafa-1|-|6|6 D3|protein-coding	3.83	0	0	0.94	-1.52908	0.66502	1
NM_007813	chr7	26061495	26096196	+	1865	1	Cyp2b13|-|-|7 A3|7 14.11 cM|protein-coding	0	0	0	0	0	1	1
NM_009824	chr8	122625136	122699109	-	7636	1	Cbfa2t3|A630044F12Rik|AI465270|AW229127|Cbfa2t3h|ETO-2|Eto2|MTGR2|-|8|8 E1|protein-coding	1.28	0.85	0	0	-0.122069	1	1
NR_045506	chr11	54177772	54213288	-	1078	1	4933405E24Rik|-|-|-|ncRNA	0	0	0	0	0	1	1
NM_010266	chr19	21391307	21472661	-	5401	1	Gda|AU015411|AW047581|-|19 B|19 14.32 cM|protein-coding	56.15	21.14	54.9	13.11	-1.44481	0.000103702	0.000626285
NM_001081642	chrX	73074345	73082507	-	1180	1	Xlr4a|-|-|X|X A7.3|protein-coding	0	0.85	0	0	2.2672	1	1
NM_175669	chrX	13661363	13667433	+	2491	1	Gpr82|-|-|X|X A1.1|protein-coding	2.55	0.85	0	0	-0.990492	1	1
NM_175644	chr12	75411720	75416781	-	1609	1	Gphb5|OGH|Zlut1|-|12|12 C3|protein-coding	1.28	0	0	0	-2.39008	1	1
NM_198613	chr7	16738444	16749290	+	791	1	Ap2s1|AI043088|-|7|7 A2|protein-coding	246.29	194.45	260.01	308	0.20979	0.299813	0.653825
NM_016689	chr4	41092724	41098183	-	1755	1	Aqp3|AQP-2|-|4|4 B1|protein-coding	8.93	5.07	10.36	0	-1.59701	0.0700511	0.20463
NM_008101	chr11	120530727	120538984	+	1913	1	Gcgr|GR|-|11|11 E2|protein-coding	0	5.92	0	0	4.77352	0.0600834	0.179928
NM_175090	chr4	62360701	62391769	+	3737	1	Slc31a1|4930445G01Rik|AI787263|AU016967|Ctr1|-|4|4 C1-C2|protein-coding	875.42	541.91	813.18	536.43	-0.413754	0.00193053	0.00898674
NR_035433	chr3	34638464	34638542	+	78	1	Mir1897|Mirn1897|mmu-mir-1897|-|3|3 16.93 cM|ncRNA	0	0	0	0	0	1	1
NM_144860	chr18	10725625	10812217	+	3770	1	Mib1|DIP-1|E430019M12Rik|Mib|mKIAA1323|-|18|18 A1|protein-coding	354.76	258.7	328.38	207.83	-0.311577	0.0606364	0.181176
NM_146079	chr17	47385393	47392967	+	1662	1	Guca1b|BC018258|GCAP2|-|17|17 C|protein-coding	12.76	2.54	11.39	0.94	-2.45423	0.00289648	0.0128965
NM_001166752	chr7	20533837	20534760	+	922	2	Vmn1r152|EG667504|Gm8673|-|7|7 A3|protein-coding	0	0	0	0	0	1	1
NM_020016	chrX	155027201	155033292	-	1679	1	Magea2|Mage-a2|-|X F3|X 72.38 cM|protein-coding	0	0	0	0	0	1	1
NM_030250	chr10	52417547	52440192	+	4607	1	Nus1|1600027K07Rik|AU019165|AW538011|BC003223|D10Ertd438e|-|10 B3|10 26.64 cM|protein-coding	1458.6	1429.6	1351.84	1585.88	0.332243	0.00986238	0.0379847
NM_001037931	chr14	67304888	67314711	-	2012	1	Gm6878|EG628416|-|14 D1|14|protein-coding	0	0	0	0	0	1	1
NR_040749	chr7	104315031	104324838	+	825	1	Gm15133|OTTMUSG00000019186|-|7|7 E3|ncRNA	0	0	0	0	0	1	1
NM_001114131	chr17	65783355	65841926	+	3777	1	Ppp4r1|3110001J10Rik|Pp4r1|-|17|17 E1.2|protein-coding	1304.19	495.41	1296.94	547.66	-1.08838	9.44832e-17	2.18788e-15
NM_001166638	chr10	100351093	100352002	+	906.8	4	Gm4303|-|-|10 D1|10|protein-coding	0	0	0	0	0	1	1
NM_019635	chr15	34875499	35155806	-	2898	1	Stk3|0610042I06Rik|MST|Mst2|Mst3|Ste20|mess1|-|15|15 B3.3|protein-coding	521.93	322.95	481.69	306.13	-0.439103	0.00274114	0.0122854
NM_007882	chr18	19960930	20002097	-	5287	1	Dsc3|5430426I24Rik|-|18 A2|18 11.11 cM|protein-coding	54.87	3.38	43.51	1.87	-3.90962	2.18257e-13	3.85345e-12
NM_021434	chr14	118137127	118164232	+	2866	1	Gpr180|AB041545|E130016I23Rik|Itr|-|14|14 E4|protein-coding	109.75	164.86	96.34	194.72	1.03511	1.19062e-07	1.15993e-06
NM_176902	chr11	116434094	116439077	+	1477	1	Ubald2|1110014K08Rik|D030012E24Rik|Fam100b|-|11|11 E2|protein-coding	38.28	13.53	48.69	25.28	-0.953082	0.0210865	0.073399
NM_001013810	chr7	38518139	38528193	-	3436	1	Gm5591|EG434171|-|7 B2|7|protein-coding	0	0	0	0	0	1	1
NM_009026	chr11	59963181	59964944	-	1607	1	Rasd1|Dexras1|-|11|11 B2|protein-coding	6.38	3.38	5.18	0	-1.40742	0.246365	0.56716
NR_001581	chr13	3149475	3189678	+	974	1	Speer6-ps1|1700039A02Rik|SPEER-6|-|13|13 A1|pseudo	0	0	0	0	0	1	1
NM_022321	chr15	84324720	84342978	+	2640	1	Parvg|AI413459|-|15|15 E2|protein-coding	0	2.54	0	0	3.62921	0.303591	0.657882
NM_009120	chr10	61680321	61693297	+	2593	1	Sar1a|1600019H17Rik|Sara|Sara1|-|10|10 B4|protein-coding	1014.51	1810.89	1035.9	2100.77	1.16037	1.56713e-18	4.08105e-17
NM_008165	chr11	57011618	57330244	+	5720	1	Gria1|2900051M01Rik|Glr-1|Glr1|GluA1|GluR-A|GluRA|Glur-1|Glur1|HIPA1|gluR-K1|-|11 B1.3|11 34.51 cM|protein-coding	5.1	30.44	1.04	30.89	3.58331	2.62689e-09	3.11822e-08
NR_037233	chr12	109747878	109747960	+	82	1	Mir3072|mir-3072|mmu-mir-3072|-|12|12 60.56 cM|ncRNA	0	0.85	1.04	3.74	1.96962	0.267925	0.605897
NM_009243	chr12	103853295	103863619	-	1717	1	Serpina1a|Aat-2|Aat2|Dom1|PI1|Spi1-1|Spi1-3|-|12 E|12 52.98 cM|protein-coding	0	15.22	0	0	6.09453	0.00900761	0.0350514
NM_172301	chr13	100778739	100786486	-	2305	1	Ccnb1|Ccnb1-rs1|Ccnb1-rs13|CycB1|Cycb-4|Cycb-5|Cycb1-rs1|-|13 D1|13 53.23 cM|protein-coding	35.73	34.66	35.22	24.34	-0.024372	1	1
NM_010694	chr2	25765569	25768099	+	675	1	Lcn3|Vnsp1|-|2|2 A3|protein-coding	0	0	0	0	0	1	1
NR_045766	chr17	21690212	21692213	+	2001	1	Gm10509|ENSMUSG00000073448|-|17 A3.2|17 11.4 cM|pseudo	17.87	15.22	10.36	16.85	0.436398	0.484533	0.945744
NM_029937	chr3	90104132	90212017	+	5640	1	Nup210l|4930548O11Rik|R26-EGFP|Tg(Gt(ROSA)26Sor-EGFP)130910Eps|-|3|3 F2|protein-coding	25.52	16.91	27.97	21.53	-0.254841	0.568897	1
NM_031373	chr2	180589407	180595837	+	2279	1	Ogfr|2010013E17Rik|-|2|2 H4|protein-coding	635.51	393.12	668.15	457.79	-0.387865	0.00622348	0.0253807
NM_008704	chr11	93958925	93968521	-	1228	1	Nme1|AL024257|NDPK-A|NM23-M1|NM23A|-|11|11 D|protein-coding	566.6	632.37	598.75	738.64	0.4618	0.000785403	0.00398288
NM_009944	chr7	30184171	30186030	+	360	1	Cox7a1|COX7A|COX7AH|COX7AM|-|7 B1|7 17.31 cM|protein-coding	3.83	5.07	5.18	3.74	0.187026	0.83647	1
NM_001045484	chr8	70152761	70167488	+	1318	1	Mef2b|AI451606|-|8 34.15 cM|8 C1|protein-coding	0	0	2.07	0	-3.20691	0.527773	0.98172
NM_008065	chr16	84835124	84863778	+	4974	1	Gabpa|GABPalpha|-|16 C3-4|16 46.92 cM|protein-coding	909.87	666.19	887.76	615.07	-0.25477	0.0603721	0.18054
NM_022409	chr7	19577287	19580656	+	1525	1	Zfp296|2210018A16Rik|-|7|7 A3|protein-coding	6.38	1.69	8.29	7.49	-0.485428	0.737478	1
NM_152815	chr7	66689889	66717256	+	5233	1	Lins1|2700083B01Rik|AW547219|Lins|Lins2|Wins2|-|7|7 C|protein-coding	89.33	84.54	78.73	83.32	0.234997	0.333101	0.708042
NM_027513	chr6	35177616	35247598	+	6183	1	Nup205|3830404O05Rik|AV248391|mKIAA0225|-|6|6 B1|protein-coding	1703.62	461.6	1628.43	333.28	-1.82853	4.04468e-26	1.64293e-24
NM_011014	chr4	41738493	41741359	-	1634	1	Sigmar1|Oprs1|sigma1R|-|4|4 A5-B2|protein-coding	197.8	354.23	220.65	420.34	1.11187	6.26602e-13	1.07299e-11
NM_011707	chr11	78499120	78502325	+	1735	1	Vtn|AI256434|Vn|-|11 B5|11 46.74 cM|protein-coding	0	169.08	1.04	10.3	7.26609	6.31256e-08	6.34186e-07
NR_045849	chr8	123235091	123242359	+	1226	1	4933417D19Rik|-|-|8|8|ncRNA	6.38	2.54	3.11	0.94	-1.0996	0.447303	0.888538
NM_139308	chr2	127270229	127298934	+	3108	1	Stard7|AI852671|AL022671|AW544915|-|2 F1|2 61.88 cM|protein-coding	524.48	181.76	485.84	187.23	-1.21972	4.71422e-17	1.11919e-15
NM_026046	chr7	12803780	12818860	-	7927	1	Zfp329|2810439M05Rik|4632409L22Rik|ZNF329|-|7|7 A2|protein-coding	241.19	165.7	199.93	143.23	-0.273391	0.153696	0.386897
NM_010816	chr16	48431237	48630905	+	3021	1	Morc1|Morc|-|16 B5|16 30.75 cM|protein-coding	0	0.85	2.07	2.81	0.816257	0.716765	1
NM_021791	chr19	4003385	4007005	+	1384	1	Doc2g|D830013O18Rik|-|19|19 A|protein-coding	1.28	8.45	11.39	8.43	0.563701	0.508679	0.980586
NR_033636	chr6	147690241	147702374	+	917	1	1700049E15Rik|Gm15761|OTTMUSG00000026044|-|6 G3|6|ncRNA	0	0	0	0	0	1	1
NM_007405	chr15	98589986	98607633	-	6001	1	Adcy6|AC6|mKIAA0422|-|15|15 F|protein-coding	1246.77	741.43	1417.11	912.77	-0.4611	0.00137056	0.00662601
NM_198168	chr19	6227767	6235840	-	2692	1	Ppp2r5b|B'beta|BC026670|-|19|19 A|protein-coding	140.37	202.9	150.2	268.68	0.920923	9.15645e-07	7.92015e-06
NM_013702	chr5	139543898	139548178	+	2088	1	Uncx|Chx4|Uncx4.1|-|5 G2|5 78.75 cM|protein-coding	0	1.69	1.04	0	0.741521	1	1
NM_012021	chr19	6906819	6909645	-	680	1	Prdx5|AOEB166|AOPP|Pmp20|Prdx6|PrxV|-|19 A|19 5.08 cM|protein-coding	391.77	354.23	391.57	502.73	0.354049	0.0353246	0.114604
NM_178678	chr10	63928497	64090255	-	3847	1	Lrrtm3|9630044H04Rik|-|10|10 B4|protein-coding	14.04	20.29	10.36	37.45	1.46444	0.00237332	0.0107972
NM_021526	chr2	61711694	61800376	+	1527	1	Psmd14|2610312C03Rik|3200001M20Rik|AA986732|Pad1|Poh1|rpm11|-|2|2 C1.3|protein-coding	1047.69	683.94	1073.19	736.77	-0.348141	0.00730425	0.0292613
NM_153171	chr1	144138667	144177372	-	1489	1	Rgs13|-|-|1 F|1 62.56 cM|protein-coding	1.28	0	1.04	0	-3.23192	0.51682	0.981077
NM_011388	chr8	5085623	5105232	-	1621	1	Slc10a2|ASBT|ISBT|-|8 A1.1|8 2.16 cM|protein-coding	0	0.85	0	0	2.26715	1	1
NM_146807	chr17	38335159	38336097	+	937	1	Olfr136|MOR256-7|-|17|17 B1|protein-coding	0	0	0	0	0	1	1
NM_001313928	chr11	104132781	104175523	+	2400	1	Crhr1|CRFR1|Crhr|-|11 E1|11 67.77 cM|protein-coding	0	0	0	0.94	2.27388	1	1
NM_025680	chr2	157737401	157891903	+	2713	1	Ctnnbl1|5730471K09Rik|NAP|NYD-SP19|P14L|-|2 78.4 cM|2 H2|protein-coding	209.28	127.66	232.04	154.47	-0.42116	0.022229	0.0769269
NM_172711	chr5	69556924	69574652	+	4999	1	Guf1|4631409J12|AA407526|EF-4|-|5|5 C3.1|protein-coding	35.73	132.73	45.58	114.21	1.82241	5.87405e-12	9.23021e-11
NM_001167898	chr8	80611039	80695557	+	6616	1	Frem3|Gm795|NV2|-|8|8 C2|protein-coding	0	0	0	0.94	2.27388	1	1
NR_036591	chr3	83555367	83574118	-	463	1	1700028M03Rik|-|-|3|3 E3|ncRNA	0	0	0	0	0	1	1
NM_194348	chr19	6241668	6262304	+	6298	1	Atg2a|1810013C15Rik|A830054M12|BC023754|mKIAA0404|-|19|19 A|protein-coding	436.43	217.27	416.43	220.94	-0.727799	3.24655e-07	2.98339e-06
NM_001252530	chr7	99657804	99706842	-	4619	1	Slco2b1|AI060904|AI852653|OATP-B|Slc21a9|-|7|7 E2|protein-coding	0	9.3	0	1.87	5.64991	0.00426184	0.0182034
NR_045488	chr12	9565236	9570585	-	472	1	1700022H16Rik|-|-|12|12|ncRNA	0	0	0	0	0	1	1
NM_029682	chr19	34192270	34240328	+	1965	1	Stambpl1|1700095N21Rik|8230401J17Rik|ALMalpha|AMSH-FP|-|19|19 C1|protein-coding	438.98	234.18	409.18	258.38	-0.552626	0.000105865	0.000638717
NM_022995	chr2	173224465	173276533	-	4525	1	Pmepa1|2210418I02Rik|AW455466|Erg1.2|N4wbp4|Stag1|Tmepai|-|2|2 H3|protein-coding	589.57	1298.56	579.07	1574.64	1.52594	4.99487e-28	2.27025e-26
NM_008428	chr6	142564939	142571356	-	2183	1	Kcnj8|AI448900|Kir6.1|gnite|slmbr|sltr|-|6 G2|6 74.31 cM|protein-coding	7.66	5.92	11.39	7.49	-0.298627	0.658081	1
NR_110449	chr11	80850381	80858300	-	1149	1	4930507D10Rik|-|-|11|11|ncRNA	0	0	0	0	0	1	1
NM_026562	chr11	101279203	101288701	+	2219	1	Cntd1|1700051C09Rik|4921513J16Rik|5430417M23Rik|Cntd|-|11|11 D|protein-coding	181.21	196.14	159.53	191.92	0.423887	0.0176064	0.0628001
NM_199197	chr18	80192264	80200619	-	1331	1	Rbfa|1110032A13Rik|AI595940|-|18|18 E3|protein-coding	44.66	74.4	54.9	79.57	0.847893	0.00194188	0.00903439
NR_037689	chr16	29957927	29979124	-	976	1	Gm1968|-|-|16|16 B2|ncRNA	0	0	1.04	0	-2.36501	1	1
NM_182928	chr15	89322720	89324730	+	1292	1	Adm2|Am2|IMD|Imdn|-|15|15 E3|protein-coding	1.28	2.54	3.11	9.36	1.53407	0.110791	0.298796
NM_018814	chr12	81860030	82000924	+	12101	1	Pcnx|2900024E21Rik|3526401J03Rik|AF096286|AI327143|AI413187|Pcnxl1|-|12|12 D1|protein-coding	791.19	470.05	861.87	381.96	-0.721189	4.4284e-06	3.42141e-05
NR_104381	chr4	152086863	152115404	+	3800	1	Plekhg5|BC023181|Syx|-|4|4 E2|protein-coding	118.68	25.36	128.45	40.26	-1.69285	1.34741e-09	1.65072e-08
NM_178884	chr1	75485825	75506452	-	5748	1	Obsl1|AW822216|-|1|1 C4|protein-coding	99.54	116.67	102.55	173.19	0.741266	0.00133504	0.00648111
NR_015475	chr18	38238405	38250198	-	1560	1	1700086O06Rik|-|-|18|18 B3|ncRNA	26.8	16.06	24.86	11.23	-0.670287	0.132903	0.346321
NM_174876	chr16	56204313	56273753	+	6890	1	Impg2|IPM200|PG10.2|Rsbp|Spacrcan|-|16|16 C1.1|protein-coding	3.83	5.92	4.14	1.87	0.218767	0.831903	1
NM_172791	chr11	3488227	3494166	+	2614	1	Pla2g3|-|-|11|11 A1|protein-coding	2.55	1.69	2.07	0	-1.04504	0.711525	1
NM_026278	chr8	46010602	46029476	+	3409	1	Lrp2bp|1700113N17Rik|2310006J04Rik|4930479L12Rik|MegBP|-|8|8 B2|protein-coding	21.69	6.76	24.86	8.43	-1.38341	0.00751219	0.0300107
NR_040350	chr15	61699284	61774451	-	2508	1	D030024E09Rik|-|-|15|15 D1|ncRNA	0	0	2.07	0	-3.20693	0.527732	0.98172
NM_025826	chr7	131410601	131446211	+	3335	1	Acadsb|1300003O09Rik|2-MEBCAD|BB066609|SBCAD|-|7|7 F4|protein-coding	398.15	473.43	380.17	437.19	0.460813	0.00163165	0.00772933
NR_045049	chr12	61499660	61521820	-	1086	1	Gm20063|-|-|12 C1|12 26.43 cM|ncRNA	0	0	0	0	0	1	1
NM_199065	chr14	108909989	108914239	-	4248	1	Slitrk1|3200001I04Rik|-|14|14 E3|protein-coding	0	2.54	2.07	2.81	1.36366	0.336795	0.713908
NM_001135559	chr12	69583761	69681852	-	5587	1	Sos2|SOS-2|mSOS-2|-|12 28.93 cM|12 C3-D|protein-coding	371.35	255.32	355.31	244.34	-0.306215	0.0352087	0.114299
NM_001277149	chr4	8690406	8868449	+	11266	1	Chd7|A730019I05Rik|Cycn|Cyn|Dz|Edy|Flo|GENA 47|GENA 60|Gena 52|Lda|Mt|Obt|Todo|WBE1|Whi|metis|-|4 A1|4 3.68 cM|protein-coding	26.8	23.67	29.01	6.55	-0.623407	0.28083	0.621179
NR_001582	chr10	44170447	44219585	+	1425	1	Speer5-ps1|1700007C10Rik|SPEER-5|Speer5-ps|-|10|10 B2|pseudo	0	0	0	0	0	1	1
NM_028386	chr5	112385445	112392213	-	1582	1	Asphd2|2900006N09Rik|9230106G13Rik|-|5|5 F|protein-coding	1.28	1.69	2.07	5.62	1.22968	0.292059	0.64057
NM_010299	chr11	55097985	55113028	+	4250	1	Gm2a|AA408702|AW215435|GM2-AP|SAP-3|-|11 B1.3|11 32.13 cM|protein-coding	504.07	208.82	500.34	191.92	-1.09108	8.42929e-14	1.54514e-12
NM_001167161	chr7	20473960	20474925	-	964	2	Gm10670|ENSMUSG00000074330|Vmn1r102|-|7|7 A3|protein-coding	0	0	0	0	0	1	1
NM_009911	chr1	128588199	128592299	-	1810	1	Cxcr4|CD184|Cmkar4|LESTR|PB-CKR|PBSF/SDF-1|Sdf1r|b2b220Clo|-|1 E4|1 56.43 cM|protein-coding	25.52	20.29	21.75	22.47	0.0910915	0.869228	1
NM_026174	chr14	69337151	69366742	+	3069	2	Entpd4|1200014F22Rik|4930513O14Rik|A430102M06Rik|AI414893|Lysal1|mKIAA0392|-|14|14 D2|protein-coding	0	0	0	0	0	1	1
NM_001285923	chr4	147873586	147904698	-	4452	1	Mfn2|D630023P19Rik|Fzo|-|4|4 E2|protein-coding	1237.83	785.39	1238.93	737.7	-0.46841	0.000410543	0.00221124
NM_001163218	chr13	27198903	27203750	+	846	1	Prl3c1|Ghd7|PLP-J|Prlpi|Prlpj|decidualin|-|13 A3.1|13 12.32 cM|protein-coding	0	0	0	0	0	1	1
NM_001195338	chr19	53929659	53944627	-	2500	1	Bbip1|2310002J21Rik|2610002B11Rik|4930560M04Rik|Ncrna00081|-|19|19 D2|protein-coding	176.1	153.02	134.67	192.85	0.388764	0.0534134	0.162816
NR_040485	chr16	95831123	95898713	-	1850	1	1600002D24Rik|-|-|16|16 C4|ncRNA	1.28	0	0	0	-2.39006	1	1
NR_105896	chr11	102999848	102999921	-	73	1	Mir6931|Gm27303|mmu-mir-6931|-|-|ncRNA	0	0	0	0	0	1	1
NR_040480	chr1	165066617	165091930	-	993	1	4930568G15Rik|-|-|1|1|ncRNA	0	0	0	0	0	1	1
NM_010202	chr7	144861386	144865243	+	3025	1	Fgf4|Fgf-4|Fgfk|Hst1|Hstf-1|KS3|hst|hst-1|kFGF|-|7 F5|7 88.88 cM|protein-coding	0	0	0	0	0	1	1
NM_029336	chr1	191036822	191042941	+	423	1	Spata45|1700022P22Rik|-|1|1 H6|protein-coding	1.28	0	0	0	-2.39004	1	1
NM_028447	chr18	57354733	57392719	+	4790	1	Prrc1|1190002C06Rik|2310058D16Rik|3110038B19Rik|9430085A19Rik|-|18|18 D3|protein-coding	273.09	521.62	284.87	685.28	1.33766	1.22756e-16	2.82386e-15
NR_040602	chr1	44739675	44744949	-	903	1	4930521E06Rik|-|-|1|1|ncRNA	3.83	0	0	0	-3.81006	0.302764	0.657882
NM_027304	chr15	98255982	98257307	-	1323	1	H1fnt|1700026P10Rik|H1.7|H1t2|Hanp1|mH1t2|-|15|15 F1|protein-coding	0	0	0	0	0	1	1
NR_131074	chr12	79917019	79936264	-	1170	1	9430078K24Rik|-|-|12|12 C3|ncRNA	3.83	3.38	1.04	2.81	0.630302	0.593639	1
NM_177346	chr3	62529963	62605140	-	3330	1	Gpr149|9630018L10Rik|Ieda|PGR10|R35|-|3|3 E1|protein-coding	155.69	217.27	160.56	176	0.549433	0.00465291	0.0196541
NR_077226	chr4	40720154	40722841	-	1622	1	Gm6297|-|-|4 A5|4|ncRNA	2.55	3.38	8.29	1.87	-0.821253	0.52943	0.98172
NM_001281519	chr5	26000172	26004727	-	798	1	Gm1979|-|-|5 B1|5|protein-coding	0	0	0	0	0	1	1
NM_023248	chr5	130245732	130255462	-	1472	1	Sbds|4733401P19Rik|AI836084|CGI-97|SDS|-|5|5 G1.3|protein-coding	502.79	381.28	454.76	462.47	0.0471602	0.757523	1
NM_001076679	chr3	15296551	15332302	-	613	1	Gm9733|-|-|3 A1|3|protein-coding	1.28	0.85	2.07	0.94	-0.645897	1	1
NM_001173459	chr3	15795147	15848487	-	1448	1	LOC100038947|-|-|3|3 A1|protein-coding	0	0	0	0	0	1	1
NM_175176	chr3	154711133	154749012	+	2000	1	Erich3|1700013E18Rik|4922501L14Rik|5031409G23Rik|AI596448|Gm133|-|3|3 H4|protein-coding	0	0	1.04	0	-2.36503	1	1
NM_009910	chrX	101731535	101734147	-	1605	1	Cxcr3|Cd183|Cmkar3|-|X D|X 44.58 cM|protein-coding	0	0	0	0	0	1	1
NM_026234	chr1	172376531	172384099	+	7566	1	Pigm|4933437L05Rik|AI644422|AV302080|C920011G20Rik|-|1 H3|1 79.73 cM|protein-coding	442.81	249.4	383.28	252.77	-0.482919	0.000960863	0.00478826
NM_001114660	chr5	74204816	74531742	-	3654	1	Scfd2|E430013M20Rik|STXBP1L1|-|5|5 C3.3|protein-coding	34.46	44.81	19.68	51.49	1.08039	0.0029422	0.0130786
NM_133977	chr9	103208876	103230286	-	2313	1	Trf|AI266983|Cd176|HP|Tf|Tfn|hpx|-|9 55.03 cM|9 F1-F3|protein-coding	2.55	594.33	7.25	0.94	6.13151	0.000312322	0.00171545
NM_001081180	chr18	43963241	44022487	+	4731	1	Spink5|2310065D10Rik|AV238912|LEKT1|LETK1|VAKT1|-|18 B3|18 23.74 cM|protein-coding	0	2.54	4.14	0.94	-0.0964233	1	1
NM_133943	chr7	127800609	127803802	+	1814	1	Hsd3b7|AI195443|BB098564|-|7|7 F3|protein-coding	54.87	60.87	71.48	73.96	0.309921	0.273173	0.613438
NM_027373	chr5	35893319	36003922	+	6598	1	Afap1|2600003E23Rik|9630044L16Rik|AI848729|Afap|mKIAA3018|-|5|5 B1|protein-coding	690.38	878.39	682.66	913.71	0.615252	2.12351e-06	1.73088e-05
NM_027446	chr16	5244155	5255956	-	2130	1	Eef2kmt|5730409G15Rik|Fam86|Fam86a|eEF2-KMT|-|16 2.51 cM|16 A2|protein-coding	128.89	93	117.06	113.28	-0.0236482	0.925956	1
NM_024213	chr5	52834135	52866734	+	2638	1	Anapc4|2610306D21Rik|APC4|D5Ertd249e|-|5 C1|5 28.81 cM|protein-coding	921.36	667.88	798.68	673.11	-0.125306	0.358016	0.749183
NM_145536	chr2	153065955	153081735	+	2194	1	Ccm2l|-|-|2|2 H1|protein-coding	0	1.69	0	0	3.10539	0.528519	0.98172
NM_025845	chr3	108902807	108911704	-	2995	1	Prpf38b|1110021E09Rik|AU018955|-|3|3 G1|protein-coding	737.6	532.61	766.56	467.15	-0.355401	0.0133746	0.0495079
NM_001199351	chrX	73655992	73659854	-	1610	1	Pnck|Bstk3|CaMKIbeta2|CaMKlb2|Camk1b|Punc|caMKlb1|-|X A7.3|X 37.38 cM|protein-coding	3.83	3.38	6.22	6.55	0.164224	0.848344	1
NR_030565	chr2	10503565	10503645	+	80	1	Mir466b-3|Mirn466b-3|-|2|2|ncRNA	0	0	0	0	0	1	1
NM_023898	chr6	136954523	136963483	+	552	1	Pde6h|A930033D18Rik|PDEgamma|-|6|6 G1|protein-coding	3.83	0.85	1.04	0.94	-1.05415	0.71179	1
NM_145389	chr16	45626848	45654118	-	2184	1	BC016579|-|-|16|16 B5|protein-coding	1.28	0.85	2.07	0	-1.48972	0.646768	1
NM_020265	chr3	132085292	132180304	+	3699	1	Dkk2|-|-|3|3 H2|protein-coding	155.69	563.05	126.38	448.43	2.08438	4.72102e-29	2.28149e-27
NR_029527	chr10	122985640	122985724	-	84	1	Mirlet7i|Mirnlet7i|let-7i|mmu-let-7i|-|10|10|ncRNA	0	0	0	0	0	1	1
NM_009621	chr16	85793828	85803113	-	4872	1	Adamts1|ADAM-TS1|ADAMTS|ADAMTS-1|C3-C5|METH-1|METH1|-|16 48.2 cM|16 C3-C5|protein-coding	576.8	2800.87	592.53	1997.79	2.27389	8.98568e-35	5.70719e-33
NM_146619	chr7	86394537	86395496	-	958	1	Olfr303|MOR104-2|-|7|7 E1|protein-coding	0	0	0	0	0	1	1
NR_037145	chrX	144317966	144374448	+	4196	1	Alg13|2810046O15Rik|4833435D08Rik|Glt28d1|MDS031|OTTMUSG00000018917|-|X|X F2|protein-coding	80.4	51.57	98.41	29.02	-0.906979	0.00690719	0.0278302
NR_040326	chr2	168978269	168978906	+	470	1	1700017J07Rik|-|-|2|2|ncRNA	0	0	0	0	0	1	1
NM_001098636	chr7	139248482	139267253	+	2635	1	Pwwp2b|AI594893|D7Ertd517e|D930023J19Rik|Pwwp2|-|7 F4|7 84.39 cM|protein-coding	48.49	64.25	58.01	88.94	0.739628	0.00957457	0.0370044
NM_028716	chr2	34893755	34913976	-	3726	1	Phf19|3110009G19Rik|3321402G02Rik|-|2|2 B|protein-coding	5.1	5.07	12.43	3.74	-0.774798	0.326521	0.697389
NM_001033156	chr12	59200655	59219483	-	3440	1	Fbxo33|5730501N20Rik|AI642135|-|12|12 C1|protein-coding	334.34	391.43	312.84	305.19	0.344457	0.0437099	0.137454
NM_030560	chr2	77895653	77946356	-	3429	1	Cwc22|AA684037|AI173004|AL022752|B230213M24|mKIAA1604|-|2|2 C3|protein-coding	118.68	90.46	132.59	77.7	-0.347006	0.127334	0.334556
NM_207680	chr2	128126038	128162547	+	5031	1	Bcl2l11|1500006F24Rik|Bim|Bod|bcl2-L-11|-|2|2 F3-G1|protein-coding	358.59	159.78	380.17	182.55	-0.882385	1.00499e-08	1.11401e-07
NR_044989	chrX	36403477	36404654	+	297	1	Gm6268|EG621901|-|X|X A3.3|ncRNA	0	0	0	0	0	1	1
NM_025567	chr15	76343523	76345934	+	1185	1	Cyc1|2610002H19Rik|AA408921|-|15|15 D3|protein-coding	393.04	358.46	374.99	453.11	0.307201	0.0464971	0.144669
NM_025617	chr4	107134162	107178366	-	6236	1	Tceanc2|2210010B22Rik|2210012G02Rik|6330404A07Rik|AU015593|Tdeanc2|-|4|4 C7|protein-coding	98.26	70.17	93.23	77.7	-0.141732	0.547568	1
NM_010574	chr13	72628978	72634194	+	2456	1	Irx2|IRX6|-|13 C1|13 39.23 cM|protein-coding	99.54	108.21	98.41	115.15	0.404263	0.0588623	0.177108
NM_013782	chr7	141131286	141156154	+	2158	1	Ptdss2|AI481134|AI988017|PSS2|-|7|7 F5|protein-coding	266.71	151.33	284.87	175.06	-0.530456	0.00131288	0.00638248
NM_013637	chr16	10796332	10796823	-	396	1	Prm1|Prm-1|-|16 5.87 cM|16 cen-C3|protein-coding	0	0	0	0	0	1	1
NR_029443	chrX	75725458	75764699	-	3367	1	4933407K13Rik|A130080L05Rik|-|X|X|ncRNA	19.14	15.22	15.54	20.6	0.277814	0.643666	1
NM_016878	chr1	75308565	75317017	-	1627	1	Dnpep|AA407814|-|1|1 C3-C4|protein-coding	243.74	301.81	256.9	409.11	0.729287	1.19541e-05	8.56473e-05
NM_146236	chrX	136708065	136709866	+	1104	1	Tceal1|0610011M09Rik|BC011290|P21|SIIR|pp21|-|X|X F1|protein-coding	51.04	40.58	34.18	28.09	-0.0569215	0.916623	1
NM_001168514	chr17	28691342	28748405	+	3578	1	Mapk14|CSBP2|Crk1|Csbp1|Mxi2|PRKM14|PRKM15|p38|p38-alpha|p38MAPK|p38a|p38alpha|-|17 A3.3|17 14.85 cM|protein-coding	532.14	474.28	593.57	454.98	-0.0462245	0.759567	1
NR_132099	chr9	21955284	21956006	-	722	1	LOC100049077|-|-|-|ncRNA	2.55	0	0	0	-3.26008	0.529044	0.98172
NM_134188	chr12	83987861	83993875	+	2193	1	Acot2|AA571646|MTE-I|Mte1|-|12|12 D3|protein-coding	71.46	145.41	49.72	158.21	1.56877	2.16345e-11	3.21598e-10
NM_019499	chr6	66535468	66540991	+	1718	1	Mad2l1|AA673185|MAD2|-|6 C1|6 30.56 cM|protein-coding	188.87	65.1	159.53	70.21	-1.12822	1.14102e-07	1.11382e-06
NM_181858	chr2	104071010	104084957	+	790	1	Cd59b|-|-|2|2 E2|protein-coding	2.55	3.38	7.25	0.94	-0.928344	0.498732	0.964986
NM_001308449	chr8	120608600	120668142	-	1001	1	Emc8-1190005i06rik|-|-|-|protein-coding	1.28	6.76	3.11	4.68	1.51773	0.119047	0.316694
NM_175308	chr4	115828092	115836183	+	2876	1	Mob3c|AW822253|D130076I06Rik|Mobkl2c|-|4|4 D1|protein-coding	227.15	97.22	244.47	108.6	-0.968839	7.00905e-08	7.02139e-07
NR_106101	chr9	67729499	67729577	-	78	1	Mir7242|Gm27809|mmu-mir-7242|-|-|ncRNA	0	0	0	0	0	1	1
NM_007535	chr9	114330135	114330578	+	441	1	Bcl2a1c|A1-c|-|9|9 F3|protein-coding	0	0	0	0	0	1	1
NM_152800	chr2	32757234	32762244	+	1529	1	Tor2a|Prosalusin|-|2|2 B|protein-coding	176.1	116.67	153.31	156.34	-0.0420248	0.844502	1
NM_026360	chr6	135011612	135023776	+	1750	1	Ddx47|4930588A18Rik|C77285|-|6|6 G1|protein-coding	372.63	281.52	378.1	262.13	-0.232514	0.111745	0.300805
NM_029074	chr8	88118759	88135197	+	1824	1	Cnep1r1|5033428A16Rik|NEP1-R1|Tmem188|-|8|8 C4|protein-coding	557.66	400.73	515.88	499.92	-0.0247708	0.874325	1
NR_033470	chr2	6132869	6140570	+	2794	1	Gm10857|AU015850|ENSMUSG00000075545|-|2|2|ncRNA	0	0.85	1.04	0	-0.0992483	1	1
NM_001142968	chr15	76119518	76126556	-	2621	1	BC024139|6230424I18Rik|-|15|15 D3|protein-coding	0	0	0	0	0	1	1
NM_001288613	chr1	75180861	75192010	-	4086	1	Atg9a|AU019532|Apg9l1|Atg9|Atg9l1|-|1|1 C3|protein-coding	214.39	251.93	248.62	273.36	0.406839	0.0100452	0.0385735
NM_172525	chr3	121953326	122016153	+	5065	1	Arhgap29|6720461J18Rik|A830014I19|AU040217|B130017I01Rik|C76601|Parg1|-|3|3 G1|protein-coding	1365.44	2565.84	1364.28	2550.14	1.13796	4.9926e-19	1.32989e-17
NR_015496	chr15	98398445	98416135	+	813	1	1700031M16Rik|4930413L20Rik|-|15|15 F1|ncRNA	0	0	0	0	0	1	1
NM_172855	chr2	57998155	58039171	+	3235	1	Galnt5|4832424J23|-|2|2 C1.1|protein-coding	1.28	2.54	4.14	4.68	0.540505	0.629074	1
NM_009216	chr12	58211804	58216036	+	3865	1	Sstr1|SRIF-2|SS-1-R|SS1-R|SS1R|Smstr-1|Smstr1|sst1|-|12 C1|12 25.61 cM|protein-coding	0	0	0	0.94	2.27387	1	1
NM_001128132	chr16	44943678	44966290	+	1614	1	Cd200r3|4733401I18Rik|4833409J19Rik|AI505817|BB106877|mCD200RLb|-|16|16 B4-B5|protein-coding	0	0	0	0	0	1	1
NM_030210	chr5	125475873	125517403	+	3153	1	Aacs|2210408B16Rik|SUR5|-|5|5 F|protein-coding	478.54	357.61	452.69	450.3	0.0229986	0.892743	1
NM_011331	chr11	82101845	82103399	+	531	1	Ccl12|MCP-5|Scya12|-|11 C|11 49.9 cM|protein-coding	0	0.85	2.07	0	-0.942132	1	1
NM_207155	chr17	37659378	37660331	-	952	1	Olfr117|MOR256-33|-|17|17 B1|protein-coding	0	0	0	0	0	1	1
NM_010059	chr15	79561498	79605109	-	2203	1	Dmc1|Dmc1h|Lim15|Mei11|sgdp|-|15 E1|15 37.79 cM|protein-coding	0	0	3.11	1.87	-0.610774	1	1
NM_146515	chr17	37279501	37280418	-	916	1	Olfr99|MOR156-1|-|17|17 B1|protein-coding	1.28	0	0	0.94	-0.115119	1	1
NM_010380	chr17	35263094	35267497	+	1726	1	H2-D1|H-2D|H2-D|-|17 B1|17 18.61 cM|protein-coding	949.43	563.89	947.85	801.36	-0.249751	0.118176	0.314719
NM_009775	chr15	83563573	83574203	+	850	1	Tspo|Bzrp|IBP|PBR|Tspo1|-|15 E1|15 39.4 cM|protein-coding	204.18	147.1	232.04	266.81	0.141582	0.562813	1
NM_029873	chr13	70882948	70884503	+	864	1	8030423J24Rik|-|-|13|13 C1|protein-coding	0	0	0	0	0	1	1
NM_001033211	chrX	6081218	6083420	-	1836	1	AU022751|AU023811|-|X|X A1.1|protein-coding	0	0	0	0	0	1	1
NM_001113211	chr10	127677065	127701047	+	5990	1	Tmem194|Nemp1|Tmem194a|-|10|10 D3|protein-coding	262.88	51.57	295.23	50.55	-2.21801	1.1233e-27	4.95815e-26
NM_010187	chr1	170960559	170976071	-	1396	1	Fcgr2b|AI528646|CD32|F630109E10Rik|Fc[g]RII|FcgRII|Fcgr2|Fcgr2a|Fcr-2|Fcr-3|Ly-17|Ly-m20|LyM-1|Lym-1|fcRII|-|1 H3|1 78.02 cM|protein-coding	0	0	0	0	0	1	1
NM_001080972	chr13	22244215	22245105	+	889	1	Vmn1r194|Gm11294|OTTMUSG00000000480|-|13 A3.1|13|protein-coding	0	0	0	0	0	1	1
NM_207558	chr14	51070311	51071442	-	1129	1	Olfr750|GA_x5J8B7W5WBF-6267395-6266441|GA_x6K02T2PMLR-6808276-6807281|MOR103-18|-|14|14 C1|protein-coding	0	0	0	0	0	1	1
NM_001160141	chrY	21242966	21243823	+	856.8	4	Gm20865|-|-|Y|Y|protein-coding	0	0	0	0	0	1	1
NR_049190	chrX	20863126	20863182	-	56	1	Mir5617|Gm25192|mir-5617|mmu-mir-5617|-|X|X|ncRNA	0	0	0	0	0	1	1
NM_020274	chr9	48935008	48964990	-	2400	1	Htr3b|5-HT3B|-|9|9 B|protein-coding	0	0	0	0	0	1	1
NM_001011795	chr2	111230853	111231791	-	937	1	Olfr1275|MOR245-18|-|2|2 E3|protein-coding	0	0	0	0	0	1	1
NM_177910	chr9	108049290	108051936	+	1778	1	Gmppb|AI317178|E430010H19|-|9|9 F2|protein-coding	132.72	213.89	150.2	243.41	0.915887	2.38569e-07	2.24374e-06
NM_008011	chr13	55152818	55168759	+	3126	1	Fgfr4|Fgfr-4|-|13 B1|13 29.8 cM|protein-coding	1.28	1.69	1.04	0	-0.124252	1	1
NR_015523	chr2	130872541	130906396	-	2372	1	A730017L22Rik|-|-|2 F1|2|ncRNA	17.87	16.06	10.36	22.47	0.692948	0.198747	0.475441
NM_146200	chr7	126546911	126566366	-	2859	1	Eif3c|110kDa|3230401O13Rik|Eif3s8|NIPIL(A3)|NipilA3|Xs|Xsl|-|7 69.14 cM|7 F4|protein-coding	3268.13	2189.63	3198.85	2176.6	-0.334667	0.00756287	0.0301836
NM_001163386	chr3	138164135	138186713	-	1588	1	4930579F01Rik|-|-|3|3 H2|protein-coding	0	0	0	0	0	1	1
NM_146162	chr5	113793729	113800352	-	2074	1	Tmem119|AW208946|BC025600|obif|-|5|5 F|protein-coding	39.56	318.72	36.26	376.34	3.42456	4.92838e-60	8.25436e-58
NM_001301857	chr6	97183632	97205647	-	2815	1	Uba3|A830034N06Rik|AI256736|AI848246|AW546539|Ube1c|-|6|6 D3|protein-coding	769.5	842.04	688.87	890.3	0.480829	0.000298766	0.00164543
NM_027704	chr13	73963862	73992840	+	1289	1	Zdhhc11|4933421L13Rik|DHHC-11|Zdhhc20|-|13|13 C1|protein-coding	0	0	0	0	0	1	1
NM_001177524	chr15	74813455	74818815	-	888	1	Gml|EG625599|HemT|-|15|15 D3|protein-coding	0	0	0	0	0	1	1
NM_001024706	chr14	19594138	19602587	-	997	1	Gm5458|EG432825|-|14 A3|14|protein-coding	0	0	0	0	0	1	1
NM_026263	chr5	114853714	114883879	+	2027	1	4930519G04Rik|1700014B12Rik|-|5|5 F|protein-coding	0	0	0	0	0	1	1
NM_001033249	chr7	6315665	6330434	-	2758	1	Zfp583|BC056221|Znf583|-|7|7 A1|protein-coding	24.25	19.44	27.97	16.85	-0.293678	0.508033	0.979648
NM_177783	chr2	69897246	70024010	+	8028	1	Ubr3|1110059H15Rik|4833421P10Rik|A130030D10Rik|AA409735|AA414972|AA422631|AI646861|AU016126|Zfp650|Znf650|-|2|2 C2|protein-coding	700.59	908.82	674.37	722.73	0.483389	0.00208201	0.00961135
NR_040303	chr1	164863121	164871438	+	1583	1	Gm20743|-|-|1|1 H2.2|ncRNA	0	0	1.04	0	-2.36506	1	1
NM_008549	chr17	64601649	64755110	+	6054	1	Man2a1|Mana-2|Mana2|Map-2|-|17|17 E1.2|protein-coding	2729.61	2159.2	2653.97	1981.88	-0.145012	0.27106	0.611311
NM_001004140	chr8	22168152	22185819	-	2590	1	Ckap2|AI461656|AW228814|LB1|-|8|8 A2|protein-coding	276.92	239.25	220.65	217.19	0.115683	0.518671	0.98172
NM_021500	chr5	33335572	33373294	+	2117	1	Maea|1110030D19Rik|EMP|Gid9|-|5|5 B1|protein-coding	1179.13	818.36	1128.09	1092.51	-0.0451634	0.764169	1
NM_001081652	chr11	6597823	6606054	-	4883	1	Nacad|D230024G13Rik|mKIAA0363|-|11|11 A1|protein-coding	21.69	25.36	18.65	31.83	0.732777	0.0768918	0.221595
NR_105772	chr11	62960061	63386069	-	101	1	Mir6354|Gm27282|mmu-mir-6354|-|-|ncRNA	0	0	0	0	0	1	1
NM_178203	chr13	23752380	23752840	+	458	1	Hist1h3b|H3-53|-|13|13 A2-A3|protein-coding	2.55	2.54	2.07	1.87	0.176273	1	1
NR_046233	chr17	39842997	39848829	+	5832	1	Rn45s|-|-|-|rRNA	5820.37	175450	4912.22	8895.52	4.36595	8.67207e-07	7.5118e-06
NM_008795	chr1	132113547	132139685	-	3028	1	Cdk18|AA682070|Ctk18|Pctk3|-|1|1 E4|protein-coding	132.72	114.98	136.74	127.32	0.074546	0.720151	1
NM_001085508	chr4	43668971	43692667	+	4759	1	Tmem8b|4930500O05Rik|-|4|4 B1|protein-coding	38.28	60.87	39.36	60.85	0.876447	0.00264641	0.0119001
NM_021279	chr15	98789857	98793830	+	2365	1	Wnt1|Int-1|Wnt-1|sw|swaying|-|15 54.65 cM|15 F1-F3|protein-coding	0	0	0	0	0	1	1
NM_011460	chr13	33192959	33203980	+	2092	1	Serpinb9d|AT2|Spi9|ovalbumin|-|13 A3.3|13 13.83 cM|protein-coding	3.83	0	2.07	0	-4.46596	0.0803675	0.2294
NM_178610	chr10	111972695	111988430	+	4978	1	Krr1|2610511F02Rik|AI255219|AI428520|D10Ertd773e|Hrb2|-|10 D2|10 59.97 cM|protein-coding	327.96	248.55	301.45	291.15	0.00856914	0.973106	1
NM_001285843	chr15	44671856	44706488	-	2473	1	Sybu|Golsyn|-|15|15 B3.2|protein-coding	0	2.54	4.14	0.94	-0.0964403	1	1
NM_026021	chr2	24949777	24960870	+	2705	1	Zmynd19|2700064H14Rik|AA536891|AU014915|mizip|-|2|2 A3|protein-coding	197.8	93.84	217.54	92.68	-0.924849	1.0253e-06	8.8218e-06
NM_028491	chr10	68430956	68541875	-	1228	1	1700040L02Rik|-|-|10|10 B5.1|protein-coding	6.38	0.85	4.14	1.87	-1.64087	0.193216	0.464573
NM_001243067	chr10	81704825	81721976	+	2378	2	Zfp433|1700123A16Rik|-|10|10 C1|protein-coding	1.28	0.85	0	2.81	1.64486	0.414965	0.838436
NM_001206391	chr13	55005985	55020819	-	2873	1	Hk3|HK III|HK-III|-|13|13 B1|protein-coding	0	0.85	0	0.94	3.11267	0.515302	0.981077
NM_001256142	chr4	11579662	11587802	+	4568	1	Fsbp|-|-|4|4 5.11 cM|protein-coding	44.66	12.68	31.08	10.3	-1.46018	0.000721951	0.00369096
NM_010238	chr17	34112019	34121747	-	4472	1	Brd2|AW228947|D17H6S113E|Frg-1|Fsrg-1|Fsrg1|Nat|Ring3|Rnf3|mKIAA4005|-|17 B1|17 17.98 cM|protein-coding	2599.45	1517.53	2552.45	1316.26	-0.62779	6.56524e-06	4.92604e-05
NM_001080979	chr6	128227143	128300813	-	2934	1	Tead4|ETFR-2|Etfr2|FR-19|Rtef1|TEAD-4|TEF-3|Tcf13r1|Tef3|Tefr|Tefr1|Tefr1a|-|6 F3|6 62.92 cM|protein-coding	35.73	46.5	32.11	32.77	0.467694	0.195312	0.468462
NM_011055	chr7	114415254	114537937	+	5268	1	Pde3b|9830102A01Rik|AI847709|-|7 F1|7 59.46 cM|protein-coding	204.18	129.35	182.32	83.32	-0.617091	0.00907043	0.0352846
NM_010314	chr6	3994012	3997436	+	958	1	Gngt1|G(y)1|Gng1|-|6|6 A1|protein-coding	0	0	0	0.94	2.27387	1	1
NR_030446	chr12	109718754	109718816	+	62	1	Mir495|Mirn495|mir-495|mmu-mir-495|-|12|12|ncRNA	0	0	0	0	0	1	1
NM_001198984	chr18	60813756	60848964	-	4601	1	Tcof1|AA408847|AW209012|treacle|-|18 E1|18 34.41 cM|protein-coding	192.69	92.15	221.68	78.64	-1.04556	2.96877e-07	2.75295e-06
NM_025581	chr18	74195299	74207818	-	2660	1	Ska1|2810433K01Rik|AV117428|-|18|18 E2|protein-coding	5.1	6.76	4.14	5.62	0.655373	0.446686	0.887641
NM_009267	chr15	103895856	103899312	-	632	1	Mucl2|Spt-1|Spt1|-|15 F3|15|protein-coding	0	0	0	0	0	1	1
NM_138594	chr6	126939966	126975704	+	2222	1	D6Wsu163e|C12orf4|-|6 F3|6 61.92 cM|protein-coding	137.82	104.83	132.59	104.85	-0.133703	0.513159	0.981077
NM_053072	chr10	94036001	94145339	+	8021	1	Fgd6|AA123052|Etohd4|ZFYVE24|-|10|10 C3|protein-coding	137.82	76.09	155.38	79.57	-0.686023	0.00129584	0.00630465
NM_001289532	chr3	95559677	95587860	+	1637	1	Hormad1|4921522K05Rik|Nohma|-|3|3 F2|protein-coding	0	0	0	0	0	1	1
NM_173864	chr6	124624625	124636085	-	2649	1	C1s2|C1sb|EG317677|Gm5077|-|6|6 F2|protein-coding	1.28	0	2.07	3.74	0.280514	1	1
NM_001305800	chr2	69193895	69206213	-	1837	1	Spc25|2600017H08Rik|2610205L13Rik|Spbc25|-|2|2 C3|protein-coding	137.82	90.46	126.38	93.62	-0.287068	0.167306	0.413455
NM_010686	chr4	130913334	130936148	+	2388	1	Laptm5|E3|-|4|4 D2.3|protein-coding	2.55	4.23	3.11	6.55	1.09866	0.196961	0.471814
NM_001177756	chr2	11471431	11502090	-	5109	1	Pfkfb3|E330010H22Rik|iPFK-2|uPFK-2|-|2|2 A1|protein-coding	77.84	247.71	76.66	235.92	1.87765	8.3265e-23	2.82789e-21
NM_008162	chr10	80053488	80056439	+	950	1	Gpx4|GPx-4|GSHPx-4|PHGPx|mtPHGPx|snGPx|-|10 C1|10 39.72 cM|protein-coding	37.01	53.26	42.47	59.92	0.730092	0.0155517	0.0563471
NM_008129	chr3	122245557	122267215	+	2063	1	Gclm|AI649393|Gcmc|Glclr|-|3 52.94 cM|3 H1-3|protein-coding	653.37	172.47	631.9	167.58	-1.68434	4.22262e-29	2.04873e-27
NR_106035	chr8	71631047	71631106	-	59	1	Mir6769b|Gm27546|mmu-mir-6769b|-|-|ncRNA	0	0	1.04	0	-2.36507	1	1
NM_172308	chr10	3973075	4156130	+	3701	1	Mthfd1l|2410004L15Rik|AI647056|Fthfsdc1|-|10|10 A1|protein-coding	136.54	156.4	123.27	136.68	0.411984	0.0395854	0.126412
NR_027492	chr16	75755191	75766818	-	4155	1	Hspa13|1600002I10Rik|AV006182|B230217N24Rik|Stch|-|16 C3.2|16 43.36 cM|protein-coding	823.1	740.59	768.64	794.81	0.179439	0.171918	0.423055
NM_020487	chr17	23868072	23873113	+	1069	1	Prss21|1700023E12Rik|TESP5|mT4|testisin|-|17 A3.3-B|17 12.11 cM|protein-coding	0	0	0	0	0	1	1
NM_001033472	chrX	159532668	159593081	+	3352	1	A830080D01Rik|2310067E24Rik|Gm1146|-|X|X F4|protein-coding	151.86	168.24	142.95	126.38	0.238843	0.270987	0.611239
NM_026025	chr15	93386113	93398290	-	816	1	Zcrb1|2700088M22Rik|Madp-1|-|15|15 F1|protein-coding	219.49	128.5	218.57	128.26	-0.538387	0.00202756	0.00939015
NM_175306	chr4	132355925	132422446	-	4553	1	Phactr4|3110001B12Rik|AI527228|AW495572|C330013F19Rik|N28169|mKIAA4120|-|4|4 D2.3|protein-coding	881.8	348.31	925.06	378.21	-1.08494	3.24848e-15	6.78352e-14
NM_183022	chr1	75450510	75474340	+	2638	1	Asic4|Accn4|BNAC4|-|1|1 C4|protein-coding	0	0	0	0	0	1	1
NR_038183	chr4	5632328	5642284	+	1200	1	4930423M02Rik|-|-|4|4|ncRNA	0	0	0	0	0	1	1
NM_019996	chr18	56572871	56587712	+	1886	1	Phax|2810055C14Rik|4933427L19Rik|AU018701|AU018854|D18Ertd65e|Rnuxa|p55|-|18 D3|18 30.63 cM|protein-coding	162.07	192.76	223.75	219.06	0.313915	0.104131	0.283871
NR_033554	chr17	24409481	24414513	-	1478	1	D330041H03Rik|-|-|17|17 A3.3|ncRNA	57.43	57.49	52.83	73.96	0.481275	0.0882209	0.247535
NM_007608	chr8	121916138	121944912	-	1236	1	Car5a|CAV|Ca5a|Car5|-|8 E1|8 70.81 cM|protein-coding	0	3.38	0	0	4.01155	0.187094	0.452298
NR_040734	chr9	79793641	79803235	+	1517	1	4930429F24Rik|-|-|9|9|ncRNA	6.38	0	3.11	0	-5.1247	0.014739	0.053729
NM_029930	chr6	42672547	42693059	-	3728	1	Tcaf1|2810407D09Rik|3321401G04Rik|A230020K05Rik|AI848529|Fam115a|-|6|6 B2|protein-coding	488.75	548.68	546.95	451.24	0.182843	0.257179	0.585987
NM_019550	chr3	119718742	119783388	-	3348	1	Ptbp2|Ptb2|brPTB|nPTB|-|3|3 G1|protein-coding	479.82	217.27	431.97	217.19	-0.834763	8.23277e-09	9.22199e-08
NM_011894	chr14	31373964	31436033	-	2462	1	Sh3bp5|AI606498|SH3BP-5|Sab|-|14|14 B|protein-coding	70.19	96.38	54.9	124.51	1.05433	3.31047e-05	0.00021802
NM_146005	chr10	69533708	70027436	+	9980	1	Ank3|2900054D09Rik|AI314020|Ank-3|AnkG|Ankyrin-3|Ankyrin-G|-|10 B5.3|10 36.1 cM|protein-coding	228.42	224.88	219.61	161.96	0.0278979	0.915954	1
NM_028276	chrX	48256934	48282449	+	2414	1	Utp14a|2700066J21Rik|JsdX|NY-CO-16|SDCCAG16|T25628|mKIAA0266|-|X|X A3.2|protein-coding	255.22	169.08	250.69	152.6	-0.418175	0.0138708	0.0510297
NM_001025576	chr2	77009906	77170635	-	6303	1	Ccdc141|2610301F02Rik|CAMDI|ENSMUSG00000075261|-|2|2 C3|protein-coding	200.35	147.95	167.82	112.34	-0.25724	0.226207	0.52968
NM_028233	chr17	84705247	84790786	-	4581	1	Lrpprc|3110001K13Rik|C76645|Gp130|Lrp130|Lsfc|-|17|17 E4|protein-coding	539.8	430.32	495.16	413.79	-0.0596796	0.678248	1
NM_146666	chr14	50392758	50393696	+	937	1	Olfr736|MOR106-5|-|14|14 C3-D1|protein-coding	0	0	0	0	0	1	1
NM_008595	chr15	78755883	78773445	-	1824	1	Mfng|AW546563|-|15 E1|15 37.69 cM|protein-coding	0	1.69	0	0	3.1054	0.528479	0.98172
NR_049186	chr10	81104614	81104673	-	59	1	Mir5615-1|mir-5615-1|mmu-mir-5615-1|-|10|10|ncRNA	0	0	0	0	0	1	1
NM_172884	chr5	113086323	113163313	-	5828	1	2900026A02Rik|8430408O14Rik|A530094D01|AW539426|Gm449|Kiaa1671|mKIAA1671|-|5|5 F|protein-coding	174.83	224.04	169.89	205.96	0.553131	0.00132545	0.00643846
NM_025956	chr14	49226359	49245428	-	1158	1	1700011H14Rik|-|-|14|14 C1|protein-coding	0	0	0	0	0	1	1
NM_021565	chr10	80148272	80158368	+	3716	1	Midn|3000003C15Rik|-|10|10 C1|protein-coding	814.16	716.07	918.84	819.15	0.0523434	0.705242	1
NR_028577	chr12	84875802	84879755	+	3953	1	D030025P21Rik|-|-|12|12|ncRNA	11.49	17.75	9.32	19.66	1.07694	0.035056	0.113917
NM_001252577	chr6	130044017	130067271	-	950	1	Klra4|Chok|Klra32|Klra33|Ly-49d|Ly49d|ly49r<129>|-|6 F3|6 63.44 cM|protein-coding	14.04	10.99	19.68	6.55	-0.703261	0.226236	0.529697
NM_178939	chr2	153008890	153015383	-	1222	1	Pdrg1|1110004D19Rik|AU020945|AV006589|Pdrg|-|2|2 H1|protein-coding	856.27	1009.43	876.37	1199.24	0.578118	1.75031e-05	0.000121696
NM_011508	chr11	100319996	100322096	+	1205	1	Eif1|Sui1-rs1|-|11|11 D|protein-coding	778.43	596.87	870.15	712.43	-0.105988	0.46066	0.908722
NM_028525	chr14	64104323	64113751	+	1016	1	Prss52|1700049K14Rik|Tesp3|-|14|14 D1|protein-coding	0	0.85	0	0	2.26711	1	1
NM_030248	chr11	96907425	96916514	-	2253	1	Cdk5rap3|1810007E24Rik|BC002318|C53|C81486|HSF-27|IC53|LZAP|MST016|-|11|11 D|protein-coding	206.73	212.2	175.07	267.75	0.56134	0.001513	0.00723735
NM_001290345	chr17	80580513	80728025	-	4120	1	Map4k3|4833416M01Rik|4833416M07Rik|9530052P13Rik|Glk|MAPKKKK3|MEKKK 3|MEKKK3|RAB8IPL1|-|17|17 E3|protein-coding	759.29	1066.92	742.74	964.26	0.669273	1.20428e-06	1.02393e-05
NM_172925	chr9	77636732	77660122	+	6252	1	Klhl31|9830147P19Rik|D930047P17Rik|Kbtbd1|-|9|9 E1|protein-coding	0	0	1.04	0	-2.3651	1	1
NR_029649	chr2	174267504	174267585	-	81	1	Mir298|Mirn298|mir-298|mmu-mir-298|-|2|2|ncRNA	0	0	0	0	0	1	1
NM_139051	chr2	38692660	38714542	-	2938	1	Nr5a1|Ad4BP|ELP|ELP-3|Ftz-F1|Ftzf1|SF-1|SF1|STF-1|-|2 B|2 24.42 cM|protein-coding	2.55	0	1.04	0	-3.77363	0.276104	0.613444
NM_009638	chr17	40293758	40319207	-	1406	1	Crisp1|AW324342|Aeg1|CRISP-1|-|17 B2|17 19.47 cM|protein-coding	0	0	0	0.94	2.27386	1	1
NR_045052	chr12	27090237	27114995	-	1970	1	Gm20187|-|-|12 A2|12 9.85 cM|ncRNA	0	0	0	0	0	1	1
NM_027394	chr9	86307234	86464916	-	1816	1	Ube2cbp|2610018I03Rik|Ube3d|-|9|9 E3.2|protein-coding	12.76	10.99	8.29	10.3	0.269628	0.70744	1
NM_016780	chr11	104608000	104670471	+	5762	1	Itgb3|CD61|GP3A|INGRB3|-|11 E1|11 67.84 cM|protein-coding	100.81	168.24	124.31	140.43	0.68317	0.00152534	0.00729069
NM_172566	chr11	101425085	101435665	+	3208	1	Rundc1|AW125546|D930024B17|-|11|11 D|protein-coding	199.07	103.99	214.43	119.83	-0.659324	0.000362218	0.00196786
NM_011814	chr11	69632971	69653297	+	2951	1	Fxr2|Fxr2h|-|11 B3|11 42.86 cM|protein-coding	971.12	683.1	1059.72	709.62	-0.314465	0.018246	0.0647184
NM_181072	chr9	70207350	70400067	+	4914	1	Myo1e|2310020N23Rik|9130023P14Rik|AA407778|myosin-1e|myr 3|-|9 D|9 39.41 cM|protein-coding	1046.42	931.65	1093.91	865.02	-0.0199579	0.887048	1
NM_001199966	chr4	42156750	42158846	+	707	4	Gm2506|-|-|4 A5|4|protein-coding	0	0	0	0	0	1	1
NM_001253386	chr4	130253497	130275220	-	1869	1	Serinc2|2310004K20Rik|AW121759|FKSG84|TDE2|Tde2l|-|4|4 D2.2|protein-coding	21.69	60.02	30.04	71.15	1.54826	1.66233e-06	1.38261e-05
NM_001123368	chr17	14995783	15010184	-	783.3	3	Gm3417|-|-|17|17 A2|protein-coding	0	0	0	0	0	1	1
NM_010153	chr10	128569368	128589501	-	3991	1	Erbb3|C76256|Erbb-3|Erbb3r|Her3|-|10 D3|10 77.1 cM|protein-coding	1.28	3.38	2.07	0	0.260756	1	1
NM_021519	chr2	25557900	25562082	+	662	1	Edf1|0610008L11Rik|AA409425|-|2|2 A3|protein-coding	149.31	148.79	140.88	247.15	0.670424	0.00414612	0.0177557
NM_019949	chr2	84798828	84810003	+	1381	1	Ube2l6|2810489I21Rik|RIG-B|UBCH8|Ubce8|Ubcm8|-|2|2 E1|protein-coding	316.48	112.44	362.56	146.04	-1.17054	5.95975e-11	8.44834e-10
NM_053077	chr15	11000721	11029233	+	2974	1	Slc45a2|Aim-1|Aim1|Dbr|Matp|Oca4|blanc-sale|bls|uw|-|15 A1|15 5.4 cM|protein-coding	1.28	0.85	0	0	-0.122051	1	1
NM_001166733	chr7	5610411	5611313	-	901	1	Vmn1r61|Gm7186|-|7 A1|7|protein-coding	0	0	0	0	0	1	1
NM_010730	chr19	20373434	20390671	-	1380	1	Anxa1|Anx-1|Anx-A1|C430014K04Rik|Lpc-1|Lpc1|-|19 B|19 13.83 cM|protein-coding	7185.81	7765.16	7108.32	7275.94	0.306419	0.0173628	0.0620629
NM_008950	chr11	106256185	106263112	+	1264	1	Psmc5|mSUG1|-|11|11 E1|protein-coding	663.58	568.12	668.15	649.7	0.0997581	0.460731	0.908788
NR_040256	chr2	176289943	176301588	+	1696	2	Gm14405|OTTMUSG00000016573|-|2|2 H4|pseudo	0	0	0	0	0	1	1
NM_018754	chr4	133600556	133602168	-	1610	1	Sfn|Er|Mme1|Ywhas|-|4 D3|4 66.25 cM|protein-coding	76.57	22.83	82.87	22.47	-1.58099	3.43579e-07	3.14429e-06
NM_138748	chr2	30416050	30447807	+	2565	1	Ppp2r4|2610042B21Rik|C77440|N28142|PR53|-|2 B|2 21.71 cM|protein-coding	1121.71	565.58	1198.53	684.34	-0.665301	1.62503e-06	1.35482e-05
NR_045390	chr18	74017907	74020088	+	1266	1	D730045A05Rik|-|-|18|18|ncRNA	0	0.85	0	0	2.26706	1	1
NR_040447	chr15	11967062	11970083	+	837	1	1700047G03Rik|-|-|15|15|ncRNA	0	0	0	0	0	1	1
NM_001111314	chr1	87476829	87573870	-	3097	1	Ngef|Tims2|ephexin|-|1 D|1 44.42 cM|protein-coding	16.59	6.76	8.29	1.87	-1.21209	0.0966477	0.266681
NM_010494	chr11	106377656	106382641	-	1136	1	Icam2|CD102|Icam-2|Ly-60|-|11 E1|11 69.09 cM|protein-coding	5.1	0	1.04	0	-4.48605	0.0899604	0.251348
NM_011767	chr15	12117851	12185449	+	4574	1	Zfr|C920030H05Rik|-|15|15 A|protein-coding	1625.77	1440.59	1306.27	1381.79	0.179821	0.215229	0.507717
NM_001004176	chr3	51687613	52105006	-	6505	1	Maml3|AV234550|BC049812|Mam-2|mKIAA1816|-|3|3 C|protein-coding	51.04	27.9	43.51	31.83	-0.42668	0.20905	0.495915
NM_001033364	chr13	54701463	54736662	+	4093	1	Cdhr2|Gm624|PC-LKC|Pcdh24|-|13|13 B1|protein-coding	1.28	0	0	0	-2.39002	1	1
NM_001105056	chr7	42011792	42058981	-	2591	1	Vmn2r59|EG628444|-|7|7 B3|protein-coding	0	0	0	0	0	1	1
NM_009204	chr11	69942286	69948190	-	2809	1	Slc2a4|Glut-4|Glut4|-|11 42.93 cM|11 C-E1|protein-coding	19.14	16.06	21.75	14.04	-0.210876	0.705702	1
NM_138956	chr10	121410351	121476250	-	3417	1	Rassf3|AW212023|AW322379|-|10|10 D2|protein-coding	72.74	121.74	90.12	120.77	0.796375	0.000420386	0.00226176
NM_146672	chr10	129911338	129912276	-	937	1	Olfr816|MOR113-1|-|10|10 D3|protein-coding	0	0	0	0	0	1	1
NM_001034876	chr4	117869260	117872470	-	1271	1	Ccdc24|Gm1028|-|4|4 D2.1|protein-coding	38.28	10.99	46.62	18.72	-1.29849	0.00145091	0.00696353
NR_030719	chr7	106075731	106079148	-	3417	1	Gm8979|EG668108|Gm21884|-|7|7 E3|pseudo	0	0	0	0	0	1	1
NM_028762	chr5	120116513	120198971	+	3926	1	Rbm19|1200009A02Rik|AV302714|NPO|-|5|5 F|protein-coding	126.34	100.6	174.03	101.11	-0.351464	0.122924	0.324959
NM_001163243	chr5	136953275	136966234	+	943	1	Fis1|2010003O14Rik|Ttc11|-|5|5 G1|protein-coding	372.63	295.9	392.6	387.58	0.0615148	0.692452	1
NM_173741	chr17	25823627	25828730	+	3088	1	Wdr24|BC037651|-|17|17 A3.3|protein-coding	118.68	72.71	82.87	78.64	-0.172064	0.508646	0.980586
NM_177304	chr8	46986925	47094895	+	3055	1	Enpp6|4833421B01Rik|B830047L21Rik|D8Ertd514e|E-NPP 6|Npp6|-|8 B1.1|8 26.48 cM|protein-coding	2.55	4.23	5.18	6.55	0.638764	0.425327	0.853805
NM_001177812	chr19	46599106	46657389	+	3919	1	Wbp1l|D19Wsu162e|Opal1|-|19 C3|19 38.97 cM|protein-coding	701.86	576.58	733.41	595.41	-0.0621571	0.646395	1
NM_001081017	chr12	102948859	103183997	+	8819	1	Unc79|9030205A07Rik|Mlca3|-|12|12 E|protein-coding	5.1	0	2.07	0.94	-2.45201	0.162772	0.404046
NM_001003960	chr2	153649449	153687730	+	4239	1	Dnmt3b|MmuIIIB|-|2|2 A2-A3|protein-coding	20.42	7.61	16.57	11.23	-0.736424	0.157371	0.393477
NM_029413	chrX	139821635	139871654	-	4391	1	Morc4|1600017G11Rik|5630401M14Rik|AA117449|Zcwcc2|-|X|X F1|protein-coding	48.49	84.54	44.54	94.55	1.17526	6.38473e-06	4.79944e-05
NR_131084	chr12	11185993	11204502	-	1290	1	9530020I12Rik|-|-|12|12 A1.1|ncRNA	0	0.85	0	0.94	3.11267	0.515287	0.981077
NM_001136069	chr7	46847082	46855627	+	1806	1	Ldha|Ldh1|Ldhm|l7R2|-|7 B4|7 30.6 cM|protein-coding	2964.42	2388.31	3283.79	2677.46	-0.0738764	0.576583	1
NM_001081144	chr5	38668484	38684826	-	6876	1	Zfp518b|6820424L24Rik|AA410078|AI661722|Znf518b|-|5|5 B3|protein-coding	218.22	298.43	224.79	315.49	0.699593	2.82656e-06	2.2492e-05
NM_008193	chr11	59183855	59191952	-	1088	1	Guk1|AA409738|AL033299|AL033300|AV026611|Gmk|Guk-1|-|11|11 B1.3|protein-coding	58.7	128.5	35.22	151.66	1.82409	7.35384e-12	1.14537e-10
NM_198300	chr19	37021291	37207471	-	5957	1	Cpeb3|4831444O18Rik|CPE-BP3|mKIAA0940|-|19|19 C2|protein-coding	28.07	39.73	25.9	17.79	0.342581	0.494253	0.95867
NR_002900	chrX	37082912	37083033	-	121	1	Snora69|MBI-134|Rnu69|-|X|X A3.3|snoRNA	0	0.85	1.04	1.87	1.27471	0.648604	1
NR_029755	chr2	131288052	131288137	+	85	1	Mir103-2|Mirn103-2|mir-103-2|-|2|2|ncRNA	0	0	1.04	0	-2.36512	1	1
NM_028243	chr7	92875253	92934581	+	2953	1	Prcp|2510048K03Rik|2610104A14Rik|AI451719|HUMPCP|PCP|-|7|7 E2|protein-coding	146.75	313.65	140.88	322.04	1.37583	4.58814e-18	1.1507e-16
NM_026893	chr4	41291300	41314901	-	3443	1	Dcaf12|1500001L20Rik|5830424K06Rik|AA420338|AI851081|Wdr40a|-|4|4 B1|protein-coding	847.34	669.57	955.1	633.79	-0.236627	0.0917793	0.2557
NR_029581	chr11	70235042	70235135	+	93	1	Mir195a|Mir195|Mirn195|mir-195a|mmu-mir-195|mmu-mir-195a|-|11|11|ncRNA	0	0	0	0	0	1	1
NR_046179	chr6	55396887	55412285	+	3147	1	6430584L05Rik|6430584L05|-|6|6 B3|ncRNA	1.28	0	0	0	-2.39001	1	1
NM_007987	chr19	34290659	34327770	+	1475	1	Fas|AI196731|APO1|APT1|CD95|TNFR6|Tnfrsf6|lpr|-|19 C1|19 29.48 cM|protein-coding	94.43	310.27	93.23	327.66	1.99441	9.26074e-31	4.94439e-29
NM_010275	chr15	7810048	7837580	+	4472	1	Gdnf|AI385739|-|15|15 A1|protein-coding	56.15	49.88	58.01	42.13	-0.076174	0.845005	1
NR_045570	chr4	117873000	117883476	-	2478	1	B4galt2|Ggtb2|-|4|4 D1|protein-coding	91.88	175.85	104.63	230.3	1.26659	6.13101e-10	7.74789e-09
NM_025334	chr4	108834678	108862119	+	1265	1	Txndc12|0610040B21Rik|ERp16|ERp19|-|4|4 C7|protein-coding	395.6	286.6	421.61	285.53	-0.284103	0.0473703	0.147003
NM_011374	chr6	142821541	142964452	-	8988	1	St8sia1|9330109E03Rik|GD3S|Sia-T|Siat8|Siat8a|-|6 G3|6 74.78 cM|protein-coding	2.55	0.85	0	0	-0.990474	1	1
NR_033794	chr5	135009456	135012175	+	1473	1	Abhd11|1110054D16Rik|A630008N09Rik|Wbscr21|-|5|5 G2|protein-coding	65.08	81.16	64.23	116.09	0.831535	0.00141877	0.00683744
NM_028873	chr10	128805676	128819446	+	4220	1	Dnajc14|5730551F12Rik|DNAJ|DRIP78|HDJ3|LIP6|-|10|10 D3|protein-coding	615.09	516.55	617.39	569.19	0.0466742	0.735035	1
NR_033575	chr4	115582038	115583127	-	561	1	Cyp4b1-ps2|Gm12839|OTTMUSG00000008630|-|4|4 D1|pseudo	0	0	0	0	0	1	1
NM_026734	chr7	90468829	90475995	-	855	1	Tmem126b|1110001A23Rik|-|7|7 E1|protein-coding	71.46	57.49	47.65	55.23	0.167089	0.611848	1
NM_011907	chrX	73433705	73435343	-	1012	1	Trex2|-|-|X|X A6|protein-coding	0	0	0	0	0	1	1
NM_011134	chr6	5168090	5193946	-	1502	1	Pon1|Pon|-|6 1.99 cM|6 A2|protein-coding	0	30.44	0	0	7.08074	0.00187054	0.00873909
NM_007977	chrX	75172715	75380041	-	7481	1	F8|Cf-8|Cf8|FVIII|-|X 38.17 cM|X A7-B|protein-coding	67.63	48.19	71.48	26.21	-0.656275	0.059573	0.178895
NM_172534	chr11	89390223	89418948	-	2659	1	4932411E22Rik|-|-|11|11 C|protein-coding	0	0	1.04	0	-2.36514	1	1
NR_106132	chr14	26669547	26669608	-	61	1	Mir7672|Gm27314|mmu-mir-7672|-|-|ncRNA	0	0.85	0	0	2.26702	1	1
NM_001172055	chr3	135281221	135304425	+	1159	1	Bdh2|1810026B04Rik|Dhrs6|-|3|3 H2|protein-coding	12.76	20.29	13.47	25.28	1.01183	0.0262926	0.0886804
NM_023220	chr2	126890395	126933235	-	5595	1	Sppl2a|2010106G01Rik|C130089K23Rik|-|2|2 F3|protein-coding	565.32	692.4	559.38	690.9	0.53036	6.6866e-05	0.000417324
NM_027868	chr6	90604880	90646412	+	2244	1	Slc41a3|1010001P06Rik|AI480742|SLC41A1-L2|-|6|6 D2|protein-coding	112.3	107.37	98.41	123.57	0.365088	0.0884456	0.24808
NM_007380	chr2	22939989	23040241	-	3475	1	Abi1|E3B1|NAP1|Ssh3bp1|abi-1|-|2 A3|2 15.18 cM|protein-coding	1033.65	687.32	1012.07	727.41	-0.301149	0.0195386	0.0687253
NM_016853	chr9	111561434	111690216	-	2502	1	Stac|-|-|9 F3|9 61.81 cM|protein-coding	1.28	3.38	5.18	3.74	0.289373	0.816927	1
NM_178918	chr13	98246845	98262992	-	4056	1	Utp15|AW544865|-|13|13 D1|protein-coding	391.77	200.36	358.42	183.49	-0.730114	2.12909e-06	1.73427e-05
NM_177793	chr10	40683282	40811083	+	1522	1	Mettl24|9030224M15Rik|-|10|10 B1|protein-coding	6.38	3.38	8.29	3.74	-0.807484	0.445129	0.885515
NM_008333	chr4	88819919	88820565	+	644	1	Ifna11|IFN-[a]11|-|4 C4|4 42.03 cM|protein-coding	0	0	0	0	0	1	1
NM_009150	chr3	94933083	94944758	+	1671	1	Selenbp1|Lp56|Lpsb|SBP56|-|3 F2.1|3 40.74 cM|protein-coding	1.28	10.99	0	0.94	3.35068	0.0261853	0.0883915
NM_001001309	chr2	12106660	12301920	-	5750	1	Itga8|AI447669|-|2 A1|2 9.12 cM|protein-coding	89.33	463.29	79.76	392.26	2.57705	5.09847e-43	4.56677e-41
NR_027874	chr5	143329308	143332704	+	438	1	0610040B10Rik|-|-|5|5 G2|ncRNA	8.93	6.76	15.54	6.55	-0.661742	0.28696	0.631368
NM_139270	chr1	65311257	65389244	+	2399	1	Pth2r|Pthr2|-|1 C2|1 33.05 cM|protein-coding	0	0.85	1.04	1.87	1.2747	0.648585	1
NR_035416	chr2	10477910	10478030	+	120	1	Mir669j|Mirn669j|mmu-mir-669j|-|2|2 8.22 cM|ncRNA	0	0	0	0	0	1	1
NM_207667	chr14	123978291	124677127	-	3217	1	Fgf14|FHF-4|Fhf4|mFHF-4(1B)|-|14 E5|14 66.18 cM|protein-coding	10.21	15.22	8.29	17.79	1.06344	0.0537731	0.163697
NM_133717	chr6	87788853	87809757	-	4306	1	Rab43|1810048P08Rik|2500004H21Rik|AW490415|-|6|6 D1|protein-coding	721.01	431.16	713.73	417.53	-0.524716	0.000124674	0.000743027
NM_001162863	chr14	51007751	51010758	+	1517	1	Rnase10|4930474F22Rik|Rah1|-|14|14 C1|protein-coding	7.66	1.69	7.25	2.81	-1.46327	0.101486	0.277711
NM_001205282	chr2	181991226	182001087	+	2543	1	Gm14496|OTTMUSG00000016837|-|2 H4|2|protein-coding	0	0	0	0	0	1	1
NM_001005423	chr1	72159233	72212307	-	2486	1	Mreg|Gm974|Wdt2|dsu|-|1|1 C3|protein-coding	11.49	24.52	9.32	17.79	1.264	0.0121737	0.0456852
NR_045933	chr13	26283159	26312406	-	1638	1	1700092E19Rik|-|-|13|13|ncRNA	0	0	0	0	0	1	1
NM_001093753	chr3	158010493	158031754	-	3054	1	Srsf11|0610009J05Rik|2610019N13Rik|BF642805|Sfrs11|-|3|3 H4|protein-coding	1496.88	1131.17	1463.72	1109.37	-0.169666	0.185223	0.449197
NM_001111277	chr4	117019408	117086852	+	1535	1	Eif2b3|1190002P15Rik|-|4|4 D1|protein-coding	125.06	140.34	191.64	138.55	0.0378766	0.86268	1
NM_178111	chr2	155381856	155389847	+	3928	1	Trp53inp2|1110029F20Rik|Tp53inp2|-|2|2 H1|protein-coding	523.21	1185.28	538.67	1222.64	1.41127	1.11473e-26	4.69165e-25
NM_011372	chr3	153202509	153725133	-	3878	1	St6galnac3|Siat7c|-|3|3 H4|protein-coding	3.83	10.99	11.39	2.81	0.08041	1	1
NR_106161	chr10	93433107	93433162	+	55	1	Mir7688|Gm27874|mmu-mir-7688|-|-|ncRNA	2.55	2.54	3.11	3.74	0.342444	0.797396	1
NM_027162	chr11	115607919	115612503	-	1648	1	Mif4gd|1110014L05Rik|2310075G12Rik|-|11|11 E2|protein-coding	119.95	38.89	124.31	39.32	-1.40996	1.86292e-08	1.99448e-07
NM_001012520	chr6	129697218	129717132	-	830	1	Klri1|-|-|6|6 F3|protein-coding	0	0	0	0	0	1	1
NM_027089	chr4	94907267	94928843	-	1277	1	Eqtn|1700028B15Rik|4930579C15Rik|Afaf|C81058|Eqtl|Eqts|-|4|4 C5|protein-coding	1.28	0.85	6.22	0	-2.62462	0.115753	0.309277
NM_029141	chr5	3657004	3679544	+	1667	1	Tmbim7|4930403J02Rik|4930500J03Rik|4930511M11Rik|Lgf5|Tmbim1b|-|5|5 A1|protein-coding	1.28	0	0	0	-2.39004	1	1
NM_001204912	chr12	4234027	4240123	+	4009	1	Ptrhd1|2410017P09Rik|-|12|12 A1.1|protein-coding	44.66	32.13	47.65	44.94	-0.0403224	0.95643	1
NM_026510	chr5	140327674	140331898	-	1438	1	Ftsj2|2310037B18Rik|-|5|5 G1|protein-coding	17.87	8.45	23.83	13.11	-0.738767	0.164494	0.407618
NM_001033161	chr8	105258575	105264594	-	1378	1	Tradd|9130005N23Rik|AA930854|-|8 D3|8 53.04 cM|protein-coding	59.98	31.28	51.79	55.23	-0.146577	0.690096	1
NM_172146	chr5	76913249	76951578	-	3995	1	Ppat|5730454C12Rik|AA408689|AA675351|AI507113|C79945|-|5|5 C3.3|protein-coding	289.68	91.31	311.8	96.43	-1.45029	3.5918e-16	8.00642e-15
NM_029104	chr14	20482864	20496901	-	1820	1	Mss51|4833444M15Rik|Zmynd17|-|14|14 B|protein-coding	21.69	3.38	16.57	6.55	-1.69944	0.00312845	0.0138229
NM_172768	chr9	40297907	40455764	-	2792	1	Gramd1b|3222402H23|A930008A22Rik|AI593249|mKIAA1201|-|9|9 B|protein-coding	31.9	29.59	32.11	28.09	0.0819666	0.83726	1
NM_027360	chr12	111961376	111966977	-	360	1	2010107E04Rik|9430003J03Rik|AU043134|AV124504|Mp68|-|12|12 F1|protein-coding	228.42	266.31	217.54	311.75	0.603585	9.52584e-05	0.000578578
NM_009870	chr10	127063603	127067282	+	1336	1	Cdk4|Crk3|-|10|10 D3|protein-coding	1824.85	1870.06	1824.21	2348.86	0.436873	0.00156864	0.00746991
NM_173027	chr17	27143971	27167764	-	2297	1	Ip6k3|D830007E07Rik|Ihpk3|-|17|17 A3.3|protein-coding	1.28	0	0	0	-2.39006	1	1
NM_001102670	chr6	95117880	95129793	+	4516	1	Kbtbd8|AU040152|SSEC-51|SSEC51|Takrp|mKIAA1842|-|6|6 D2|protein-coding	24.25	12.68	12.43	7.49	-0.585211	0.32914	0.701941
NR_029765	chr12	109585789	109585885	+	96	1	Mir337|Mirn337|mir-337|mmu-mir-337|-|12|12|ncRNA	0	0	0	0	0	1	1
NR_039546	chr9	3038669	3038743	-	74	1	Mir101c|mir-101c|mmu-mir-101c|-|9|9 1.84 cM|ncRNA	0	0	0	0	0	1	1
NM_175152	chr4	151982638	151988986	-	1108	1	Thap3|2010013E08Rik|2210418H06Rik|-|4|4 E2|protein-coding	8.93	9.3	18.65	21.53	0.341819	0.539638	0.996426
NM_008688	chr10	81396191	81427173	-	6283	1	Nfic|1110019L22Rik|1500041O16Rik|AA589446|AI746521|NF1-C|-|10 C1|10 39.72 cM|protein-coding	555.11	363.53	512.77	412.85	-0.229251	0.107908	0.291986
NM_134009	chr10	81486459	81496363	-	2863	1	Ncln|3100002P13Rik|AW120537|-|10|10 C1|protein-coding	544.9	388.05	546.95	534.56	-0.0178649	0.92099	1
NM_025380	chr13	38645691	38659028	-	1033	1	Eef1e1|1110003A02Rik|-|13|13 A5|protein-coding	200.35	169.93	159.53	159.15	0.111188	0.585111	1
NR_040709	chr14	64588115	64593961	+	4035	1	Mir124a-1hg|A930011O12Rik|Rncr3|mir-124-1|mir-3078|-|14|14 D1|ncRNA	0	0	0	0	0	1	1
NR_034153	chr17	33629092	33631714	+	1200	1	Zfp414|0610030H11Rik|Znf414|-|17|17 B2|protein-coding	43.39	53.26	35.22	66.47	0.840184	0.00664134	0.0269009
NR_130974	chr7	142575530	142578146	-	2279	1	H19|AI747191|-|7 F5|7 87.97 cM|ncRNA	676.34	5138.45	677.48	6839.68	3.37158	1.08439e-96	5.19931e-94
NM_146454	chr2	89302649	89303590	-	940	1	Olfr1231|MOR235-2|-|2|2 E1|protein-coding	0	0	0	0	0	1	1
NM_133657	chr7	27029090	27036815	+	1653	1	Cyp2a12|-|-|7|7 A3|protein-coding	0	13.53	0	0	5.92801	0.0119741	0.0450118
NR_073549	chr3	95160420	95174050	+	4014	1	Sema6c|Semay|mKIAA1869|-|3|3 F2|protein-coding	10.21	20.29	7.25	18.72	1.39944	0.007735	0.0307801
NR_045844	chr12	25129174	25132274	+	1112	1	Gm17746|-|-|12|12 A1.3|ncRNA	0	0.85	2.07	0	-0.942144	1	1
NM_026042	chr7	28385247	28392690	-	2156	1	Med29|2810405O22Rik|AU020902|Ixl|-|7|7 A3|protein-coding	29.35	22.83	40.4	37.45	-0.00330207	1	1
NR_040391	chr3	102262405	102288771	+	1860	1	A230001M10Rik|-|-|3|3|ncRNA	1.28	0	1.04	0	-3.23192	0.516812	0.981077
NM_010072	chr2	168209048	168230379	-	2282	1	Dpm1|AI118379|AI194292|-|2|2 H3|protein-coding	219.49	208.82	203.04	213.45	0.232749	0.157061	0.392901
NM_009212	chr19	3259076	3283010	-	5545	1	Ighmbp2|AEP|Catf1|RIPE3b1|Smbp-2|Smbp2|Smubp2|nmd|sma|-|19 A|19 3.03 cM|protein-coding	62.53	40.58	63.19	34.64	-0.504033	0.0958649	0.265089
NM_001164263	chr19	56461637	56486729	+	2370	1	Plekhs1|9930023K05Rik|-|19|19 D2|protein-coding	2.55	3.38	3.11	0.94	-0.127743	1	1
NM_011010	chr7	98143359	98145447	-	2086	1	Omp|-|-|7 E2|7 53.59 cM|protein-coding	1.28	0	2.07	1.87	-0.640457	1	1
NM_146075	chr17	27189600	27204438	-	2585	1	Lemd2|BC026588|Lem2|NET25|-|17|17 A3.3|protein-coding	174.83	224.04	227.9	249.02	0.453396	0.0107606	0.0410051
NM_001160215	chr1	170917594	170927583	-	1654	1	Fcrla|BB219290|FCRL|FCRL1|FREB|Fcrlm1|Fcrx|Freb1|mFREB|mFcrX|-|1|1 H3|protein-coding	0	0	0	0	0	1	1
NR_075094	chr6	83702127	83710806	-	1840	1	Vax2os|Vas2os|Vax2os1|Vax2os2|-|6|6 C3|ncRNA	1.28	3.38	0	0	1.61916	0.448433	0.88972
NR_105914	chr14	56082401	56082468	-	67	1	Mir6949|Gm27697|mmu-mir-6949|-|-|ncRNA	0	0	0	0	0	1	1
NM_177805	chr12	64965742	65022573	+	6412	1	Fam179b|A430041B07Rik|BC062107|C130034K06|mKIAA0423|-|12|12 C1|protein-coding	544.9	309.42	601.86	278.98	-0.730223	1.40853e-06	1.18564e-05
NM_011608	chr16	11313809	11320068	+	807	1	Tnfrsf17|BCM|BCMA|Tnfrsf13|Tnfrsf13a|-|16|16 B3|protein-coding	0	0	0	0	0	1	1
NM_010460	chr11	96286646	96290163	+	1265	1	Hoxb7|AI325018|Hox-2.3|-|11 D|11 59.82 cM|protein-coding	31.9	46.5	36.26	35.57	0.499195	0.1522	0.384041
NM_001286013	chr17	46297928	46303271	+	1520	1	Dlk2|AI413481|DLK-2|Egfl9|-|17|17 C|protein-coding	15.31	5.92	13.47	4.68	-1.1781	0.0523937	0.160248
NM_146620	chr7	86688341	86695384	+	1074	1	Olfr292|MOR220-2|-|7|7 E1|protein-coding	0	0	0	0	0	1	1
NM_008142	chr4	155491361	155559269	+	3129	1	Gnb1|AA409223|C77571|Gnb-1|-|4 E2|4 86.17 cM|protein-coding	3254.1	3035.05	3439.18	3366.48	0.165078	0.194982	0.467853
NM_001081664	chr2	85484092	85518935	-	1671	1	4833423E24Rik|Fads2p1|Gm113|-|2|2 D|protein-coding	0	0	0	0	0	1	1
NM_013580	chr7	46861263	46878142	+	1300	1	Ldhc|LDH-C4|Ldh-3|Ldh-x|Ldh3|Ldhc4|-|7 B4|7 30.6 cM|protein-coding	1.28	0	0	0	-2.39004	1	1
NM_010259	chr3	142594847	142619176	+	2807	1	Gbp2b|Gbp-1|Gbp1|Mag-1|Mpa-1|Mpa1|-|3 H1|3 66.69 cM|protein-coding	85.5	137.8	79.76	151.66	1.03965	4.97146e-07	4.4442e-06
NM_134058	chr13	115088355	115090158	-	1568	1	Pelo|AA409897|AI852218|-|13|13 D2.2|protein-coding	139.1	85.39	129.49	132.94	-0.0753998	0.775476	1
NR_037304	chr5	23813938	24129968	-	99	1	Mir3471-1|mmu-mir-3471-1|-|4|4 4.83 cM|ncRNA	0	0	0	0	0	1	1
NM_013571	chr11	79014801	79146354	-	4061	1	Ksr1|AW492498|B-KSR1|D11Bhm183e|D11Bhm184e|Ksr|RSU2|hb|-|11 B5|11 46.74 cM|protein-coding	40.84	9.3	45.58	9.36	-1.97033	3.57939e-06	2.80535e-05
NR_039594	chrX	74023528	74023598	-	70	1	Mir5132|mir-5132|mmu-mir-5132|mu-mir-5132|-|X|X 37.63 cM|ncRNA	0	0	0	0	0	1	1
NM_013595	chr10	80392539	80399531	-	1634	1	Mbd3|AI181826|AU019209|-|10 C1|10 39.72 cM|protein-coding	313.92	301.81	309.73	437.19	0.468965	0.00686714	0.0276871
NR_105947	chr18	37974503	37974617	-	114	1	Mir6981|Gm27609|mmu-mir-6981|-|-|ncRNA	0	0	0	0	0	1	1
NM_001242372	chr3	88835231	88910099	+	7549	1	Gon4l|1500041I23Rik|2610100B20Rik|3632445O20Rik|5430404N14Rik|AA387005|-|3|3 F1|protein-coding	310.1	175	309.73	177.87	-0.581023	0.000146989	0.000862349
NR_105819	chr8	111450200	111450322	+	122	1	Mir1957b|Gm27725|mmu-mir-1957b|-|-|ncRNA	0	2.54	3.11	1.87	0.585988	0.756313	1
NM_207575	chr19	13529675	13530622	+	946	1	Olfr1480|MOR202-44|-|19|19 A|protein-coding	0	0	0	0	0	1	1
NR_003523	chr15	62217541	62219451	-	1910	1	H2afy3|4933432H23Rik|-|15|15 D1|pseudo	5.1	12.68	8.29	11.23	1.02924	0.0792569	0.22742
NR_131123	chr17	21528196	21535878	-	2473	1	9330136K24Rik|-|-|17|17|ncRNA	14.04	5.07	14.5	2.81	-1.57969	0.0124121	0.04643
NM_175229	chr17	23803187	23824743	+	8584	1	Srrm2|5033413A03Rik|AA410130|SRm300|mKIAA0324|-|17|17 A3.3|protein-coding	3223.47	2488.07	3584.2	1980.01	-0.372452	0.0178885	0.0637093
NM_019731	chr17	26091745	26095470	-	856	1	Nme4|2610027N22Rik|2810024O08Rik|5730493H09Rik|NM23-M4|Nm23M4|-|17|17 B1|protein-coding	103.37	143.72	112.91	195.66	0.870495	3.15548e-05	0.000209052
NM_001085502	chr4	123201553	123216207	+	1096	1	Nt5c1a|Cn1a|Gm49|-|4|4 D2.2|protein-coding	0	0	0	0	0	1	1
NM_001162433	chr4	129548344	129573641	-	2101	1	Lck|Hck-3|Lsk|Lskt|p56<lck>|p56Lck|-|4 D2.2|4 63.26 cM|protein-coding	0	0.85	3.11	0	-1.4638	0.664637	1
NR_105784	chr16	13471080	13471180	-	100	1	Mir6365|Gm27683|mmu-mir-6365|-|-|ncRNA	0	0	0	0	0	1	1
NM_007455	chr14	55098835	55106593	-	2664	1	Ap1g2|Adtg2|G2ad|-|14|14 C3|protein-coding	86.78	27.9	69.41	29.02	-1.21464	7.35813e-05	0.00045563
NM_001284402	chr5	122650424	122684289	+	4749	1	P2rx7|AI467586|P2X(7)|P2X7R|-|5|5 F|protein-coding	15.31	10.15	11.39	16.85	0.245222	0.669369	1
NM_009105	chr2	13076967	13271415	-	1580	1	Rsu1|RsuI|rsp-1|-|2|2 A1|protein-coding	964.74	967.16	1039	1048.51	0.237535	0.0693054	0.202791
NM_008232	chr13	26768172	26770165	-	1991	1	Hdgfl1|4921520N01Rik|HRP-1|Hdgfrp1|Pwwp1|-|13|13 A3.1|protein-coding	0	0	0	0	0	1	1
NM_007531	chr6	124712289	124716945	+	1349	1	Phb2|AU044498|BAP|Bap37|Bcap37|REA|-|6 F2|6 59.17 cM|protein-coding	801.4	595.17	761.38	718.98	-0.0212559	0.882957	1
NM_178619	chr9	21592722	21595970	+	3166	1	1810026J23Rik|-|-|9|9 A3|protein-coding	543.63	328.87	537.63	346.38	-0.448275	0.00133725	0.00648935
NM_001100606	chr10	80602880	80607654	+	1407	1	Adat3|A430024H01Rik|-|10|10 C1|protein-coding	10.21	5.07	12.43	14.98	0.0201823	1	1
NM_011886	chr3	89177391	89182770	+	1565	1	Scamp3|Sc3|-|3|3 F2|protein-coding	330.51	358.46	327.34	528	0.654192	0.00024093	0.00135374
NM_024185	chr2	12347264	12419460	-	2316	1	Fam188a|1810041E18Rik|2310047O13Rik|5830410F13Rik|AI447827|AW111958|-|2|2 A1|protein-coding	335.62	430.32	322.16	454.04	0.658397	4.66479e-06	3.59491e-05
NM_177465	chr17	30954683	31010710	+	5019	1	Umodl1|D17Ertd488e|-|17 A3.3|17 15.8 cM|protein-coding	0	0.85	0	0	2.26698	1	1
NM_011036	chr6	78370885	78373466	+	751	1	Reg3b|HIP|PAP1|Pap|REG-III|-|6|6 C|protein-coding	0	0	0	0	0	1	1
NR_105816	chr15	84168270	84168377	+	107	1	Mir6392|Gm27431|mmu-mir-6392|-|-|ncRNA	0	0	0	0	0	1	1
NM_053224	chr6	90269106	90270053	+	946	1	Vmn1r54|V1ra9|VN7|-|6|6 D1|protein-coding	0	0	0	0	0	1	1
NM_001166841	chr7	22789859	22790782	-	922	1	Vmn1r158|EG667554|Gm16455|-|7|7 A3|protein-coding	0	0	0	0	0	1	1
NM_012056	chr6	56832059	56879360	+	2999	1	Fkbp9|1810014L23|AW549641|FKBP-63|FKBP-9|FKBP60|FKBP63|FKBP65RS|-|6 B3|6 27.74 cM|protein-coding	6394.62	6048.97	7073.1	6682.41	0.148155	0.25454	0.582115
NM_001204129	chr11	118428457	118451782	+	4387	1	C1qtnf1|1600017K21Rik|CTRP1|Zsig37|-|11|11 E2|protein-coding	72.74	260.39	62.15	305.19	2.30121	3.86532e-31	2.10979e-29
NM_001039087	chr2	29619720	29740363	+	6223	1	Rapgef1|4932418O06Rik|C3G|Grf2|-|2 B|2 20.32 cM|protein-coding	943.05	782.86	955.1	750.81	-0.0752465	0.572329	1
NM_008939	chr3	123446913	123506602	+	2594	1	Prss12|Bssp-3|motopsin|-|3|3 G3|protein-coding	19.14	19.44	25.9	26.21	0.227797	0.579679	1
NM_029310	chr3	10244209	10301183	-	2504	1	Fabp12|1700008G05Rik|-|3|3 A1|protein-coding	0	0	0	0	0	1	1
NR_040401	chr9	78175914	78178882	+	1443	1	C920006O11Rik|-|-|9|9 E1|ncRNA	5.1	9.3	6.22	9.36	0.924408	0.159488	0.397509
NM_054051	chr11	97715157	97744704	-	5041	1	Pip4k2b|AI848124|PI5P4Kbeta|Pip5k2b|c11|-|11 D|11 61.07 cM|protein-coding	544.9	574.88	576.99	536.43	0.21823	0.122399	0.323802
NM_008751	chr6	8950019	9248578	+	1779	1	Nxph1|C130005L03Rik|-|6|6 A1|protein-coding	0	0	0	3.74	4.04229	0.185086	0.44891
NR_049195	chr2	152865067	152865126	+	59	1	Mir5622|Gm24421|mmu-mir-5622|-|2|2|ncRNA	0	0	0	0	0	1	1
NM_009940	chr7	118525062	118533356	-	906	1	Coq7|clk-1|-|7 F2|7 63.44 cM|protein-coding	88.05	43.96	92.19	53.36	-0.663027	0.0126556	0.0472179
NM_028767	chr17	47867133	47924632	-	3967	1	Foxp4|1200010K03Rik|2310007G05Rik|mFKHLA|-|17|17 C|protein-coding	94.43	117.51	94.27	193.79	0.942246	0.000184299	0.00105865
NM_146926	chr7	107990367	107991299	+	931	1	Olfr477|MOR204-1|-|7|7 E3|protein-coding	0	0	0	0	0	1	1
NM_001031622	chr5_JH584299_random	797891	809724	+	2031	7	Gm16367|-|-|-|protein-coding	0	0	0	0	0	1	1
NM_001289686	chr14	27143993	27403911	+	3761	1	Arhgef3|1200004I24Rik|9830169H03Rik|C76747|Xpln|-|14 A3|14 16.09 cM|protein-coding	25.52	23.67	33.15	11.23	-0.504662	0.300866	0.655536
NM_001102615	chr11	114765389	114790575	+	3411	1	Kif19a|Kif19|-|11|11 E2|protein-coding	31.9	0	18.65	0.94	-5.25157	1.34043e-08	1.46263e-07
NR_106084	chr3	97690509	97690562	-	53	1	Mir7225|Gm27499|mmu-mir-7225|-|-|ncRNA	0	0.85	3.11	0	-1.46381	0.664612	1
NM_001085527	chr11	99948475	99949551	+	1075	1	Krtap9-5|-|-|11|11 D|protein-coding	0	0	0	0	0	1	1
NR_040594	chr3	45416584	45439309	-	579	1	1700027H10Rik|-|-|3|3|ncRNA	1.28	2.54	0	0.94	1.6367	0.414459	0.837792
NM_007750	chr19	7215158	7217616	-	541	1	Cox8a|COX8L|-|19|19 A|protein-coding	211.84	170.77	180.25	179.75	0.0739396	0.702222	1
NM_001011761	chr2	89282196	89283131	-	934	1	Olfr1229|MOR233-19|MOR233-22|-|2|2 E1|protein-coding	0	0	0	0	0	1	1
NM_012032	chr2	163623273	163645143	-	3682	1	Serinc3|AA959945|AA960047|AIGP1|DIFF33|TMS-1|Tde1|-|2|2 H3|protein-coding	4659.1	4678.54	4315.54	4983.25	0.337602	0.00704473	0.0283237
NM_146991	chr16	59344779	59345699	-	919	1	Olfr206|MOR182-4|-|16|16 C2|protein-coding	0	0	0	0	0	1	1
NM_146217	chr8	111033842	111055569	+	3692	1	Aars|AI316495|C76919|sti|-|8|8 E1|protein-coding	2356.99	2118.62	2687.12	1996.86	-0.0618899	0.655204	1
NM_001101483	chr9	100552188	100571085	-	1581	1	Slc35g2|Gm519|Tmem22|-|9|9 E3.3-E4|protein-coding	3.83	0.85	5.18	0.94	-1.99198	0.146742	0.37374
NM_001081235	chr5	111418166	111457025	+	6124	1	Mn1|AA003644|AA009236|-|5 F|5 53.86 cM|protein-coding	49.77	86.23	64.23	132.94	1.15407	5.52154e-05	0.000349948
NR_033138	chr4	152697540	152700922	+	1288	1	Gm833|-|-|4|4 E2|ncRNA	0	0	0	0	0	1	1
NM_145621	chr9	107935920	107949691	+	3018	1	Camkv|1G5|BB074618|BC017634|-|9|9 F1|protein-coding	1.28	0	1.04	0	-3.23192	0.516797	0.981077
NM_001033489	chr4	152307023	152318625	-	2460	1	Rnf207|D330010C22Rik|Gm143|-|4|4 E2|protein-coding	10.21	10.15	11.39	11.23	0.205108	0.802386	1
NM_008984	chr17	66666848	67354459	-	5536	1	Ptprm|RPTPmu|mKIAA4044|-|17 E1.1|17 37.88 cM|protein-coding	843.51	545.29	929.2	445.62	-0.604476	9.7279e-05	0.000590118
NM_001142322	chr8	71272714	71360712	+	7255	1	Myo9b|-|-|8 B3.3|8 34.43 cM|protein-coding	1254.42	946.87	1404.68	817.28	-0.358642	0.0144166	0.0527739
NM_007522	chr19	6941861	6951905	+	1452	1	Bad|AI325008|Bbc2|-|19|19 A|protein-coding	245.01	105.68	202	156.34	-0.543129	0.0103997	0.0397535
NM_022311	chr17	13716436	13761394	-	1403	1	Tcte2|AI429268|Tcte-2|-|17 A1|17 8.9 cM|protein-coding	29.35	5.92	24.86	4.68	-2.08442	7.09498e-05	0.000440786
NM_001128625	chrX	57409149	57488771	+	2146	1	Gm364|-|-|X|X A5|protein-coding	0	0	3.11	0	-3.72633	0.299851	0.653849
NR_131003	chr10	71201745	71204488	+	428	1	1700113B09Rik|-|-|10|10|ncRNA	0	0	0	0	0	1	1
NM_001267847	chr2	63971508	64098038	-	9792	1	Fign|fi|fidget|-|2 C1.3|2 37.19 cM|protein-coding	12.76	5.92	7.25	3.74	-0.762727	0.272247	0.612945
NM_172599	chr14	47540893	47568434	-	3439	1	Atg14|4832427M01|Atg14L|D14Ertd114e|D14Ertd436e|-|14 C1|14 24.6 cM|protein-coding	91.88	87.92	84.94	88	0.22706	0.32442	0.693994
NM_054087	chr1	164249046	164265385	+	3563	1	Slc19a2|AV276020|AW322295|DDA1|THTR1|TRMA|-|1 H2.2|1 71.56 cM|protein-coding	419.84	463.29	433	458.73	0.343506	0.0147877	0.0538661
NM_207000	chr10	61738647	61783864	-	1899	1	H2afy2|macroH2A2|-|10|10 B4|protein-coding	47.22	103.99	59.05	113.28	1.24882	4.76764e-07	4.27514e-06
NM_001163688	chr2	130450278	130554300	+	3478	1	Ptpra|Ptpa|Ptpalpha|Rptpalpha|Rptra|Rptralpha|-|2 63.23 cM|2 G|protein-coding	953.26	706.77	914.7	752.68	-0.12492	0.336052	0.712849
NR_029540	chr16	77646273	77646343	+	70	1	Mir125b-2|Mirn125b-2|mir-125b-2|-|16|16|ncRNA	0	0	0	0	0	1	1
NM_198599	chr16	20233309	20241358	-	3269	1	Map6d1|A330066I15Rik|-|16|16 A3|protein-coding	30.63	5.07	41.44	1.87	-3.08143	2.61909e-08	2.75461e-07
NM_010089	chr7	103416696	103419174	+	1693	1	Usp17lc|Dub-2|Dub2|Dub2b|Usp17l5|-|7 E3|7 54.85 cM|protein-coding	0	0	0	0	0	1	1
NM_011545	chr10	22817275	22820128	-	1223	1	Tcf21|Pod-1|Pod1|bHLHa23|capsulin|epc|epicardin|-|10 A3|10 10.33 cM|protein-coding	0	1.69	0	1.87	4.02685	0.146871	0.373835
NM_145582	chr7	43672031	43678297	+	2454	1	Ctu1|Atpbd3|BC005752|-|7|7 B4|protein-coding	31.9	34.66	35.22	53.36	0.605712	0.0907509	0.253297
NM_199158	chr2	51627511	51628407	+	895	1	Tas2r134|T2R134|Tas2r34|-|2|2 C1.1|protein-coding	0	0	0	0	0	1	1
NM_018796	chr1	63176831	63180486	+	1925	1	Eef1b2|2810017J07Rik|Eef1b|-|1|1 C2|protein-coding	1336.09	2552.32	1301.09	2920.86	1.28284	6.35428e-23	2.18232e-21
NR_036689	chrX	86345475	86354994	-	529	1	Gm41|-|-|X|X C1|pseudo	0	0	0	0	0	1	1
NM_001080940	chr9	21835510	21837347	+	859	1	Angptl8|EG624219|Gm6484|Rifl|-|9|9 A3|protein-coding	0	2.54	1.04	0	1.26795	0.665314	1
NM_021384	chr12	26442743	26456452	-	3777	1	Rsad2|2510004L01Rik|Vig1|cig5|-|12|12 A3|protein-coding	75.29	54.95	68.37	14.98	-0.779167	0.11856	0.315604
NR_001462	chr17	35064437	35065596	+	1159	1	G6bos|G6b|NG31|-|17 B1|17 18.59 cM|ncRNA	0	0	1.04	0	-2.36513	1	1
NM_027346	chr11	106066107	106073612	+	1330	1	Taco1|2310066I18Rik|Ccdc44|-|11|11 E1|protein-coding	39.56	28.74	37.29	27.15	-0.222672	0.556415	1
NM_001033352	chr4	152008891	152017677	+	3889	1	Klhl21|1810045K06Rik|D330008A20|mKIAA0469|-|4|4 E2|protein-coding	751.63	437.93	845.29	563.58	-0.448172	0.00306717	0.0135823
NM_001310770	chr5	145140437	145148078	+	905	1	Bud31|C77604|EDG-2|EDG2|G10|-|5|5 G2|protein-coding	1027.27	473.43	1053.51	578.56	-0.756632	4.81992e-08	4.90885e-07
NR_028515	chr17	24719676	24719832	-	156	1	Snora78|ACA64|-|17|17 A3.3|snoRNA	1.28	0	0	0.94	-0.115112	1	1
NM_025280	chr2	10080612	10092701	+	1372	1	Kin|Kin17|-|2|2 A1|protein-coding	197.8	120.05	168.85	130.13	-0.316343	0.085434	0.240904
NM_177712	chr13	67440431	67451624	-	3234	1	Zfp874a|C330011K17Rik|Rslcan15|Zfp874|-|13|13 B3|protein-coding	34.46	50.73	32.11	52.43	0.863311	0.00567506	0.0234254
NM_007563	chr6	34476356	34505610	+	2063	1	Bpgm|AI323730|AL022789|C86192|-|6|6 B1|protein-coding	163.34	159.78	160.56	165.7	0.238191	0.177322	0.433648
NM_001081449	chr7	12615233	12636134	-	2415	1	Vmn2r54|EG666085|Gm1496|Gm470|-|7 A1|7|protein-coding	0	0	0	0	0	1	1
NM_027073	chr6	30509849	30520253	+	1335	1	Ssmem1|1700016K02Rik|1700025E21Rik|-|6|6 A3.3|protein-coding	3.83	0.85	5.18	0	-2.83558	0.0599145	0.179655
NM_001163731	chr3	93960292	93961314	-	1021	2	Gm10697|ENSMUSG00000074425|-|3 F2.1|3|protein-coding	0	0	0	0	0	1	1
NM_001081427	chr14	7817957	7951587	+	9051	1	Flnb|AL024016|Fln-b|-|14|14 A1|protein-coding	6741.72	9644.53	7908.03	7894.75	0.493924	0.00175217	0.0082491
NR_033445	chr1	31141078	31222656	-	1091	1	4931428L18Rik|4930563O14Rik|-|1|1 A5-B|ncRNA	0	0	0	0.94	2.27385	1	1
NM_001011536	chr7	102856321	102857271	-	949	1	Olfr566|GA_x5J8B7W5P47-379997-380552|MOR14-7P|-|7|7 E3|protein-coding	0	0	0	0	0	1	1
NM_013883	chr4	120405281	120530199	+	3375	1	Scmh1|AI315320|AI851618|Scml1|Scml3|-|4 56.52 cM|4 D1-D2|protein-coding	324.13	197.83	321.13	220.94	-0.394294	0.00895061	0.0348851
NM_019588	chr19	38524197	38785100	+	9475	1	Plce1|4933403A21Rik|PLCepsilon|Plce|mKIAA1516|-|19|19 D1|protein-coding	151.86	121.74	130.52	70.21	-0.309792	0.26891	0.607564
NM_026272	chr11	121237236	121255856	+	4399	1	Narf|4430402O11Rik|-|11|11 E2|protein-coding	233.53	185.99	241.36	165.7	-0.199634	0.247653	0.569517
NM_008289	chr8	105518746	105523988	+	1842	1	Hsd11b2|11HSD2|-|8 D3|8 53.04 cM|protein-coding	2.55	4.23	2.07	2.81	0.826385	0.440259	0.87804
NR_029645	chr7	3220773	3220841	+	68	1	Mir295|Mirn295|mir-295|mmu-miR-295|-|7|7|ncRNA	0	0	0	0	0	1	1
NM_146772	chr2	88591806	88592726	+	919	1	Olfr1189|MOR237-2|-|2|2 D|protein-coding	0	0	0	0	0	1	1
NM_021395	chr9	44379490	44392369	+	4404	1	Hyou1|AI415631|CBP-140|Cab140|Grp170|Orp150|-|9|9 B|protein-coding	1893.76	1189.5	1911.23	1232	-0.420994	0.000831679	0.004201
NM_201637	chr14	52198151	52237572	-	8152	1	Chd8|5830451P18Rik|AU015341|Duplin|HELSNF1|mKIAA1564|-|14|14 C2|protein-coding	667.41	481.04	709.59	425.96	-0.369022	0.0113814	0.0430754
NM_029632	chr17	36948355	36951792	-	1674	1	Ppp1r11|1500041B02Rik|AV117883|Hcgv|Tcte5|Tctex-5|Tctex5|-|17 B1|17 19.16 cM|protein-coding	468.33	291.67	478.58	310.81	-0.422416	0.00320514	0.0141051
NM_133981	chr9	50775225	50843639	+	2761	1	Alg9|8230402H15Rik|AI747665|B430313H07Rik|Dibd1|-|9|9 A5.3|protein-coding	191.42	128.5	170.92	132.94	-0.235971	0.19791	0.47395
NM_024251	chr6	87628429	87672168	-	3136	1	Aplf|2010301N04Rik|AI452191|-|6|6 D1|protein-coding	80.4	35.51	72.51	41.19	-0.762229	0.00805292	0.0318412
NR_029551	chr3	118433857	118433929	+	72	1	Mir137|Mirn137|mir-137|mmu-mir-137|-|3|3|ncRNA	0	0	0	0	0	1	1
NR_106057	chr9	109889643	109889710	+	67	1	Mir7089|Gm27418|mmu-mir-7089|-|-|ncRNA	0	0	0	0	0	1	1
NR_037666	chr16	4935164	4939585	-	1528	1	Gm16861|-|-|16|16 2.48 cM|ncRNA	17.87	10.99	20.72	17.79	-0.210191	0.777981	1
NM_021415	chr17	25374287	25433783	-	8191	1	Cacna1h|Cav3.2|MNCb-1209|alpha13.2|-|17 A3.3|17 12.53 cM|protein-coding	11.49	13.53	11.39	25.28	0.969537	0.0712095	0.207494
NM_008275	chr2	74668310	74671599	+	2479	1	Hoxd13|Hox-4.8|spdh|-|2 C3|2 44.13 cM|protein-coding	282.02	233.34	290.05	269.62	0.0415661	0.78566	1
NM_030564	chr5	122850188	122868945	+	1946	1	Rnf34|AW061037|AW536122|BC004042|C88279|RIFF|-|5|5 F|protein-coding	387.94	307.73	384.32	313.62	-0.0821417	0.564292	1
NM_008915	chr14	70217865	70289497	-	2013	1	Ppp3cc|Calnc|PP2BA gamma|-|14|14 D2|protein-coding	72.74	27.05	56.97	34.64	-0.836385	0.00922999	0.0358255
NM_016876	chr9	20894349	20898590	-	1055	1	Eif3g|44kDa|D0Jmb4|Eif3s4|TU-189B2|eIF3-p44|p44|-|9|9 A3|protein-coding	576.8	376.21	582.17	444.68	-0.269601	0.0592342	0.17815
NM_027090	chr9	63394447	63399244	-	594	1	2300009A05Rik|-|-|9|9 D|protein-coding	8.93	5.07	6.22	11.23	0.329494	0.772777	1
NM_205820	chrX	106143275	106160493	+	4009	1	Tlr13|AI666735|Gm713|-|X|X D|protein-coding	2.55	1.69	4.14	0	-1.59191	0.339417	0.71791
NR_040656	chr4	26635820	26705449	-	558	1	4930548K13Rik|-|-|4|4|ncRNA	0	0	0	0	0	1	1
NM_027759	chr2	118204888	118256966	-	1660	1	Fsip1|1700012M13Rik|4933432K11Rik|-|2|2 E5|protein-coding	45.94	0	32.11	0.94	-5.88236	4.32684e-13	7.49321e-12
NM_172784	chr10	7589800	7625477	+	3388	1	Lrp11|1700034J19Rik|6330533B21|9830160H19Rik|-|10|10 A1|protein-coding	52.32	137.8	66.3	138.55	1.4385	3.60052e-10	4.70067e-09
NM_001081173	chrX	147471694	147554081	-	3593	1	Lrch2|AI316885|mKIAA1495|-|X|X F2|protein-coding	188.87	145.41	162.64	132	-0.102506	0.600882	1
NM_022025	chr17	54273590	54299034	-	5169	1	Slc5a7|CHT1|-|17|17 D|protein-coding	22.97	199.52	19.68	177.87	3.38016	1.34414e-36	9.18107e-35
NM_029376	chr5	26034270	26039505	-	1496	1	Speer4a|1700027N01Rik|SPEER-4A|-|5|5 B1|protein-coding	1.28	0	0	0	-2.39005	1	1
NM_133256	chr5	75075601	75077893	+	1661	1	Gsx2|Gsh-2|Gsh2|-|5 C3.3|5 39.55 cM|protein-coding	0	0	0	0	0	1	1
NM_001177871	chr16	57549242	57572804	+	3249	1	Filip1l|4631422O05Rik|Doc1|-|16|16 C1.1|protein-coding	2183.44	2572.61	1901.91	1892.01	0.366322	0.0339736	0.110901
NR_106002	chr5	136105522	136105603	+	81	1	Mir7035|Gm27661|mmu-mir-7035|-|-|ncRNA	0	0.85	1.04	1.87	1.27469	0.648565	1
NM_007496	chr8	108714644	108961636	+	16427	1	Zfhx3|A230102L03Rik|Atbf1|Sci|WBP9|mKIAA4228|-|8|8 E1|protein-coding	191.42	199.52	232.04	192.85	0.116589	0.514071	0.981077
NM_008499	chr5	120431886	120441457	+	2729	1	Lhx5|Lim2|-|5 F|5 60.62 cM|protein-coding	0	0	1.04	0	-2.36514	1	1
NM_001160152	chr3	113279837	113291449	-	3711	3	Amy2a2|ENSMUSG00000074265|OTTMUSG00000022431|mAmy2-5|-|3 F3|3|protein-coding	0	0	0	0	0	1	1
NM_001251849	chr19	10997025	11017963	-	1376	1	Ms4a18|5033428B15Rik|-|19|19 A|protein-coding	0	0	0	0	0	1	1
NM_011023	chr11	21994764	22001651	-	2818	1	Otx1|A730044F23Rik|jv|-|11 A3.2|11 14.1 cM|protein-coding	0	0	0	0	0	1	1
NM_170778	chr3	118562178	119432918	+	4412	1	Dpyd|AI315208|DPD|E330028L06Rik|-|3|3 G1|protein-coding	167.17	109.06	162.64	71.15	-0.628857	0.00897254	0.0349506
NM_182994	chr2	52397951	52424874	-	5204	1	Arl5a|2410015N24Rik|2810410P22Rik|AA408731|AW610751|Arl5|T25534|-|2|2 C1.1|protein-coding	862.65	1465.95	840.11	1164.6	0.863632	3.05964e-08	3.18507e-07
NM_013792	chr11	101070094	101077671	+	2469	1	Naglu|-|-|11|11 D|protein-coding	136.54	190.22	139.85	283.66	0.999482	1.57007e-06	1.31168e-05
NM_016896	chr11	103219764	103267401	-	4155	1	Map3k14|Nik|aly|-|11 E1|11 66.8 cM|protein-coding	77.84	64.25	61.12	101.11	0.479263	0.107894	0.291979
NM_027069	chr5	145042990	145045678	+	1112	1	1700018F24Rik|AV045857|-|5|5 G2|protein-coding	1.28	0	1.04	0	-3.23191	0.516784	0.981077
NM_199447	chr19	41862851	41896153	-	4284	1	Rrp12|AA408556|AA536972|mKIAA0690|-|19|19 C3|protein-coding	393.04	137.8	434.04	127.32	-1.40896	3.02992e-18	7.67779e-17
NM_201368	chr4	132724904	132732546	-	4233	1	Xkr8|4931440N07Rik|AI597014|Gm1031|XRG8|mXkr8|-|4|4 D2.3|protein-coding	72.74	56.64	113.95	58.98	-0.47183	0.115234	0.30816
NM_001160415	chr15	79892408	79908429	+	2448	1	Apobec3|Apobec|Arp3|BC003314|Cem15|Rfv3|-|15 48.6 cM|15 E2|protein-coding	151.86	76.93	138.81	55.23	-0.893156	0.000248925	0.00139444
NM_001007570	chr8	70184340	70212281	-	3162	1	Slc25a42|2900084M01Rik|-|8|8 B3.3|protein-coding	45.94	91.31	52.83	87.06	1.07682	3.55724e-05	0.000232964
NM_146652	chr6	43173988	43174920	+	931	1	Olfr13|K7|MOR261-6|-|6|6 B2|protein-coding	0	0	0	0	0	1	1
NM_010780	chr14	55941451	55944661	-	1069	1	Cma1|MMCP-5|Mcp-5|Mcp5|Mcpt5|-|14 C3|14 28.19 cM|protein-coding	12.76	2.54	12.43	8.43	-0.98589	0.12882	0.337516
NM_134185	chr6	57070895	57071945	+	1048	1	Vmn1r9|V1rc30|-|6|6 B3|protein-coding	0	0	0	0	0	1	1
NM_001253819	chr15	79360684	79403278	-	3345	1	Tmem184b|2610507A11|4732495E13Rik|-|15|15 E1|protein-coding	228.42	548.68	231	667.49	1.63099	5.4587e-26	2.19542e-24
NM_026864	chr5	146845071	146847726	+	1120	1	Rasl11a|1110065D03Rik|AI852031|-|5|5 G3|protein-coding	66.36	14.37	91.16	25.28	-1.77607	1.2516e-06	1.06158e-05
NM_008490	chr8	105939551	105943402	-	1354	1	Lcat|AI046659|D8Wsu61e|-|8 D3|8 53.06 cM|protein-coding	38.28	43.12	33.15	33.7	0.347951	0.322967	0.691431
NM_175180	chrX	23693051	23806001	+	4156	1	Wdr44|2610034K17Rik|RAB11BP|RPH11|-|X|X A2|protein-coding	377.73	238.41	367.74	253.7	-0.368055	0.00994457	0.038235
NM_053139	chr18	37447657	37451094	+	3435	1	Pcdhb14|2210006M07Rik|Pcdhb17|PcdhbN|-|18|18 B3|protein-coding	11.49	27.9	6.22	19.66	1.6841	0.00152308	0.00728273
NM_146270	chr8	83541093	83542188	+	1093	1	Olfr370|MOR267-16|MOR26716|-|8|8 C1|protein-coding	0	0	0	0	0	1	1
NM_001287172	chr4	137741731	137766475	-	2535	1	Alpl|APTNAP|Akp-2|Akp2|TNAP|TNSALP|-|4 D3|4 70.02 cM|protein-coding	0	0.85	0	0	2.26694	1	1
NM_001039071	chr14	34526699	34588681	-	4839	1	Ldb3|AW742271|PDLIM6|ZASP|-|14|14 B|protein-coding	22.97	56.64	8.29	49.62	2.03763	2.0907e-06	1.70527e-05
NM_001013783	chr11	46404728	46407985	+	2186	1	Fam71b|Gari-l3|OTTMUSG00000005491|-|11 B1.1|11|protein-coding	0	0	0	0	0	1	1
NM_146893	chr2	89013127	89014062	-	934	1	Olfr1216|MOR233-9|-|2|2 E1|protein-coding	0	0	0	0	0	1	1
NR_003508	chr16	97536081	97560901	+	2408	1	Mx2|AI528743|Mx-2|-|16 C4|16 57.51 cM|protein-coding	56.15	25.36	36.26	14.98	-0.933526	0.0226527	0.0781499
NM_009947	chr14	55511360	55517431	+	1985	1	Cpne6|AU067659|BB076446|-|14|14 C3|protein-coding	0	0	0	0	0	1	1
NM_153131	chr13	54949432	55006018	+	3956	1	Unc5a|Unc5h1|mKIAA1976|-|13|13 B1|protein-coding	2.55	1.69	6.22	1.87	-1.06805	0.446986	0.888052
NR_024590	chr1	52630705	52651919	+	3339	1	Tmem194b|5330401P04Rik|9830163O08|Nemp2|-|1|1 C1.1|protein-coding	6.38	16.06	13.47	16.85	0.912888	0.0835683	0.236749
NM_007557	chr2	172868012	172940321	-	3661	1	Bmp7|OP1|-|2 H3|2 95.54 cM|protein-coding	5.1	0	9.32	0	-5.77972	0.000964236	0.00480409
NM_001278272	chrX	74367447	74373349	-	1142	1	SlcUbl4a|Gm38419|Slc10a3-ubl4|Tu11|-|X A7.3|X|protein-coding	201.63	101.45	196.82	102.98	-0.729961	6.49381e-05	0.000406017
NM_133945	chr7	44748629	44777514	+	1735	1	Vrk3|AI428238|-|7|7 B4|protein-coding	156.96	91.31	220.65	111.4	-0.677955	0.00275586	0.0123423
NR_045712	chr14	90126891	90269760	+	1470	1	4930474H20Rik|-|-|14|14 E2.1|ncRNA	0	0	0	0	0	1	1
NM_001045531	chr11	73329741	73346044	+	1263	1	Spata22|Gm882|-|11|11 B4|protein-coding	0	0.85	0	0	2.26691	1	1
NM_029536	chrX	96713468	96719388	+	3187	1	Gpr165|6530406P05Rik|-|X|X C1|protein-coding	0	3.38	1.04	5.62	2.92638	0.0233377	0.0802528
NM_146965	chr2	89656495	89657439	-	943	1	Olfr1250|MOR231-7|-|2|2 E1|protein-coding	0	0	0	0	0	1	1
NR_045070	chr15	33593881	33653436	-	1000	1	4930592A05Rik|-|-|15|15 B3.1|ncRNA	16.59	32.97	14.5	40.26	1.4614	0.000268729	0.00149414
NM_133215	chr11	87592217	87616296	+	5671	1	Mtmr4|AA596759|ESTM44|FYVE-DSP2|ZFYVE11|mKIAA0647|-|11|11 C|protein-coding	227.15	374.52	209.25	349.19	0.965273	2.07059e-10	2.7683e-09
NM_001164286	chr1	32543546	32547293	-	3745	1	Gm5415|EG408191|Senp14|-|1|1 B|protein-coding	0	0	0	0	0	1	1
NR_015455	chr6	128993020	129006649	+	837	1	BC064078|-|-|6 F3|6|ncRNA	2.55	0	3.11	0	-4.45389	0.0793631	0.22747
NM_001289599	chr13	38500271	38527914	-	2576	1	Txndc5|AL022641|ERp46|PC-TRP|-|13|13 A3.3|protein-coding	2866.16	2746.76	2945.05	3295.33	0.284395	0.0315958	0.104083
NR_036451	chr13	93073304	93074755	+	904	1	Gm4814|C920025J10|EG218444|-|13|13 C3|ncRNA	0	0	0	0.94	2.27385	1	1
NR_037288	chr7	62046181	62046248	-	67	1	Mir344f|mir-344f|mmu-mir-344f|-|7|7 34.32 cM|ncRNA	0	0	0	0	0	1	1
NM_001024512	chr14	20348162	20383491	+	2414	1	Fam149b|AA536717|AI428773|Fam149b1|mKIAA0974|-|14|14 A3|protein-coding	103.37	100.6	91.16	94.55	0.242429	0.278496	0.617245
NM_001293650	chr9	22002988	22014245	+	2066	1	Prkcsh|80K-H|PKCSH|-|9 A3|9 8.04 cM|protein-coding	2021.37	1104.12	2156.74	1290.05	-0.575147	1.51369e-05	0.000106577
NM_010579	chr2	155819837	155826925	-	1487	1	Eif6|1110004P11|AA408895|CAB|Itgb4bp|eIF-6|imc-415|p27(BBP)|p27BBP|-|2|2 H1|protein-coding	472.16	250.24	568.71	325.79	-0.63049	0.000173168	0.00100106
NM_146587	chr2	85886802	85887737	+	934	1	Olfr1023|MOR196-3|-|2|2 E1|protein-coding	0	0	0	0	0	1	1
NM_001252464	chr17	24473550	24479078	-	3330	1	Mlst8|0610033N12Rik|AA409454|AI505104|AI851821|Gbl|-|17|17 A3.3|protein-coding	151.86	103.14	147.1	104.85	-0.290677	0.145132	0.371809
NM_173748	chr11	6105692	6200451	-	3954	1	Nudcd3|AI427847|BC024322|mKIAA1068|-|11|11 A1|protein-coding	371.35	492.88	368.78	470.9	0.613489	1.96724e-05	0.000135507
NM_020598	chr7	107097467	107098414	+	946	1	Olfr17|MOR263-5|P2|-|7|7 F2|protein-coding	0	0	0	0	0	1	1
NM_010011	chr4	115518287	115533649	+	2071	1	Cyp4a10|AI647584|Cyp4a|D4Rp1|RP1|-|4 D1|4 53.05 cM|protein-coding	0	5.07	0	0	4.56167	0.0837231	0.237022
NM_001012766	chr14	44102887	44103357	+	469	1	Ear12|-|-|-|protein-coding	0	0	0	0	0	1	1
NM_001011837	chr14	50710332	50711255	+	922	1	Olfr748|MOR106-9P|-|14|14 C1|protein-coding	0	0	0	0	0	1	1
NM_001007578	chrX	134748455	134751419	-	2028	1	Armcx6|AW060994|-|X|X E3|protein-coding	53.6	53.26	68.37	44.94	-0.085185	0.788402	1
NM_001081020	chr13	104287873	104494763	+	4795	1	Adamts6|5031426K13|A930019D11Rik|ADAM-TS6|b2b1879.1Clo|b2b2029Clo|b2b2182Clo|b2b2187.1Clo|b2b2228Clo|-|13|13 D1|protein-coding	132.72	385.51	141.92	322.04	1.59713	2.28282e-19	6.18182e-18
NR_015604	chr6	125231276	125239934	+	1349	1	E130112N10Rik|5830448L21Rik|9530059J11Rik|-|6|6 F2|ncRNA	0	0.85	1.04	0.94	0.744291	1	1
NR_033550	chr14	23038195	23094571	-	2726	1	Gm10248|ENSMUSG00000068680|-|-|ncRNA	0	0	0	0.94	2.27384	1	1
NM_030166	chr14	32029103	32058326	+	2329	1	Galnt15|4631401E18Rik|Galntl2|mpp-GalNAc-T15|-|14|14 B|protein-coding	0	0	0	0	0	1	1
NM_012000	chr8	14888536	14901719	+	6426	1	Cln8|mnd|-|8 A1.1|8 7.59 cM|protein-coding	178.66	204.59	179.21	235.92	0.527487	0.00156783	0.0074675
NM_027861	chr1	183276342	183297008	-	3440	1	Brox|0610010K06Rik|-|1|1|protein-coding	377.73	268	385.35	328.6	-0.128528	0.39288	0.806099
NM_177639	chr17	70424792	70821413	+	6309	1	Dlgap1|4933422O14Rik|9630002F18|AI845682|AI848168|BB075781|D17Bwg0511e|GKAP/SAPAP|GKPA/SAPAP|Gkap|Sapap1|mKIAA4162|-|17 E1.3|17 40.85 cM|protein-coding	7.66	5.07	4.14	4.68	-0.00536939	1	1
NM_080575	chr2	150618111	150668240	-	3578	1	Acss1|1110032O15Rik|AI788978|Acas2|Acas2l|AceCS2|-|2|2 G3|protein-coding	2.55	0	1.04	0.94	-1.49998	0.6476	1
NR_126547	chr11	62990453	63004134	-	1112	1	Cdrt4os1|4930452L02Rik|-|11|11|ncRNA	0	0	0	0	0	1	1
NM_023403	chr7	83892000	83901532	+	4487	1	Mesdc2|2210015O11Rik|AW537813|mKIAA0081|mesd|msd|-|7 48.35 cM|7 D3|protein-coding	972.4	751.58	949.92	848.17	-0.0353492	0.791552	1
NM_018776	chr11	80046493	80080991	-	2386	1	Crlf3|BB164954|Creme9|Cytor4|-|11 B5|11 47.43 cM|protein-coding	100.81	93.84	97.37	100.17	0.200346	0.367845	0.764613
NM_139153	chr5	24452177	24502047	+	3187	1	Agap3|AGAP-3|AV028425|Centg3|Crag|Crag.|MRIP-1|cnt-g3|-|5|5 A3|protein-coding	296.06	140.34	316.98	170.38	-0.754853	5.53348e-06	4.20479e-05
NR_046279	chr7	133128251	133142457	+	1027	1	4930483O08Rik|-|-|7|7|ncRNA	0	0	1.04	0.94	-0.0917561	1	1
NM_001012309	chr11	77044292	77078437	-	3107	1	Nsrp1|8030451K07|AI851076|AL022898|Ccdc55|NSpr70|NSrp70|-|11|11 B5|protein-coding	317.75	207.13	329.42	171.32	-0.538395	0.00126706	0.00616953
NR_038088	chr10	79697305	80369637	-	141	2	Bc1|Gm24367|-|7 F5|7|ncRNA	0	0	0	0	0	1	1
NR_045918	chr11	14560336	14599225	-	558	1	1700046C09Rik|-|-|11|11 A2|ncRNA	0	0	0	0	0	1	1
NM_013716	chr11	55469752	55500887	+	2671	1	G3bp1|AI849976|B430204O07|C87777|G3bp|mKIAA4115|-|11|11 B1.3|protein-coding	682.72	406.65	644.33	427.83	-0.43744	0.00143638	0.00690869
NM_017394	chr7	35186385	35201111	+	1937	1	Slc7a10|AL024237|Asc-1|D7Bwg0847e|-|7 21.13 cM|7 B1-B5|protein-coding	2.55	5.92	2.07	3.74	1.27292	0.231114	0.538433
NM_176840	chr16	33185071	33243312	+	4506	1	Osbpl11|9430097N02Rik|AI132306|AU019795|ORP-11|-|16|16 B3|protein-coding	302.44	360.99	299.37	342.64	0.458427	0.00153443	0.00732986
NM_007772	chr13	42052021	42185026	+	8742	1	Hivep1|Cryabp1|-|13 A4|13 20.72 cM|protein-coding	465.78	411.72	451.65	296.77	-0.13398	0.458563	0.905901
NM_001037923	chr3	65666228	65686181	+	2458	1	Lekr1|EG546798|EG624866|Gm6534|-|3|3 E1|protein-coding	30.63	19.44	27.97	31.83	0.0296686	0.945216	1
NR_002167	chrX	105164378	105165505	-	1127	1	E530001F21Rik|-|-|X|X D|pseudo	0	0	0	0	0	1	1
NM_008109	chr2	155941025	155945364	-	2311	1	Gdf5|BMP-14|Cdmp-1|bp|brp|-|2 H1|2 77.26 cM|protein-coding	2.55	0.85	1.04	1.87	-0.12847	1	1
NM_173365	chr15	73694607	73707505	-	2137	1	Gpr20|A430106B11Rik|-|15|15 D3|protein-coding	5.1	0.85	2.07	0	-2.45619	0.162428	0.40348
NM_001033234	chrX	37208502	37211041	-	1657	1	Gm9|-|-|X|X A3.3|protein-coding	0	0	0	0	0	1	1
NM_019652	chr8	85017931	85025278	-	1244	1	Asna1|1810048H22Rik|ArsA|-|8|8 C3-D1|protein-coding	902.21	481.04	908.48	646.9	-0.457068	0.0024548	0.0111285
NM_028825	chr6	70913089	70918922	-	801	1	Tex37|1700011F03Rik|-|6|6 C3|protein-coding	0	0	0	0	0	1	1
NR_033559	chr6	95290574	95333993	-	3649	1	AY512915|-|-|6|6|ncRNA	0	0	0	0	0	1	1
NM_172991	chr5	3583978	3596547	-	2323	1	Rbm48|AW548102|C030048B08Rik|-|5|5 A1|protein-coding	53.6	28.74	50.76	29.96	-0.595317	0.0677055	0.198752
NM_001167777	chr18	22345089	22530227	+	11682	1	Asxl3|C230079D11Rik|D430002O22Rik|D930044O18Rik|Gm329|Gm945|-|18|18 A2|protein-coding	29.35	32.13	27.97	42.13	0.59775	0.0950896	0.263332
NM_001008549	chr7	43562370	43575461	+	3374	1	Zfp658|-|-|7|7 B4|protein-coding	24.25	72.71	30.04	62.72	1.53844	1.41172e-06	1.18791e-05
NM_017401	chr11	5827860	5838016	-	2912	1	Polm|AI462166|B230309I03Rik|Tdt-N|-|11|11 A1|protein-coding	45.94	65.94	78.73	85.19	0.486193	0.115885	0.309563
NM_008675	chr4	139082292	139092970	-	1756	1	Nbl1|D4H1S1733E|DAN|Dana|NO3|-|4 70.57 cM|4 D3|protein-coding	546.18	524.16	594.6	626.3	0.238523	0.0959217	0.265216
NR_106154	chr17	34025012	34025071	+	59	1	Mir219c|mmu-mir-219c|-|-|ncRNA	0	0	0	0	0	1	1
NR_038050	chr12	101082451	101088927	+	2933	1	D130020L05Rik|9430007L23Rik|-|12|12 E|ncRNA	5.1	5.92	5.18	6.55	0.494638	0.577004	1
NM_029711	chr1	74236550	74268213	+	1585	1	Arpc2|2210023N03Rik|34kDa|p34-Arc|-|1 38.49 cM|1 C3|protein-coding	3074.16	2374.78	2947.13	2677.46	-0.0232509	0.855544	1
NM_133187	chr3	79885930	79946278	+	6621	1	Fam198b|1110032E23Rik|2210419I08Rik|AV011458|Ened|-|3|3 E3|protein-coding	1282.5	2707.03	1139.49	2860.01	1.43283	1.18427e-27	5.21782e-26
NM_033652	chr1	167689558	167848733	+	3328	1	Lmx1a|Lmx1.1|dr|dreher|sst|-|1 H2.3|1 75.08 cM|protein-coding	0	1.69	1.04	0	0.741519	1	1
NM_001110017	chr16	48924228	48994112	-	5737	1	Dzip3|2310047C04Rik|2A-HUB|6430549P11Rik|A230104G20|-|16|16 B5|protein-coding	395.6	208.82	350.13	192.85	-0.655545	2.27269e-05	0.000154501
NR_105989	chr4	148146936	148146996	-	60	1	Mir7022|Gm27291|mmu-mir-7022|-|-|ncRNA	0	0.85	1.04	0	-0.0991703	1	1
NM_146576	chr6	41771353	41772297	-	943	1	Olfr459|MOR120-1|-|6|6 B2|protein-coding	0	0	0	0	0	1	1
NM_001008429	chr10	23949558	23950589	+	1030	1	Taar3|-|-|10|10 A4|protein-coding	0	0	0	0	0	1	1
NM_001081373	chr9	45766946	45828638	-	5456	1	Cep164|AI450905|BC027092|D030051D21|mKIAA1052|-|9|9 A5.2|protein-coding	252.67	172.47	234.11	196.6	-0.168457	0.309042	0.667402
NM_026550	chr13	41001010	41013033	+	1741	1	Pak1ip1|5830431I15Rik|5930415H02Rik|AA419825|AI314040|AW556169|Gdpd1|PIP1|-|13|13 A3.3|protein-coding	1033.65	512.32	1000.68	537.36	-0.723221	2.99818e-08	3.12642e-07
NR_106150	chr1	151442393	151442450	+	57	1	Mir7682|mmu-mir-7682|-|-|ncRNA	0	0	0	0	0	1	1
NM_008242	chr13	98354245	98356705	+	2458	1	Foxd1|AI385632|BF-2|FREAC4|Hfh10|Hfhbf2|-|13 D1|13 51.96 cM|protein-coding	12.76	14.37	16.57	20.6	0.458315	0.385006	0.792819
NR_037993	chr1	98031123	98047793	-	1175	1	B230216N24Rik|-|-|1|1|ncRNA	6.38	3.38	4.14	1.87	-0.702839	0.649682	1
NM_011449	chr9	37603294	37613720	-	683	1	Spa17|Sp17|-|9|9 B|protein-coding	156.96	1.69	157.46	1.87	-6.14473	3.92743e-46	3.95216e-44
NM_145607	chr8	124671327	124721975	-	3029	1	Ttc13|BC017545|-|8|8 E2|protein-coding	418.57	437.08	410.21	476.51	0.370732	0.00818308	0.0322847
NM_001081680	chr13	74371426	74376566	-	1624	1	Zfp72|Zfp74|-|13|13 C1|protein-coding	1.28	11.84	2.07	11.23	2.88876	0.000282197	0.00156334
NM_001303019	chr5	136693146	136701094	+	902	1	Myl10|1700027I08Rik|Mylc2pl|PLRLC|-|5|5 G1|protein-coding	1.28	0	0	0	-2.39005	1	1
NM_134166	chr6	66715972	66716889	-	916	1	Vmn1r36|V1rc11|-|6|6 C1|protein-coding	0	0	0	0	0	1	1
NM_030098	chr14	51129068	51131121	+	1067	1	Rnase6|9530043P15Rik|BB119466|-|14|14 C1|protein-coding	0	0	0	0	0	1	1
NM_009469	chr5	110784489	110810081	-	5166	1	Ulk1|AU041434|Unc51.1|mKIAA0722|-|5|5 F|protein-coding	458.13	302.66	449.58	365.11	-0.214849	0.14757	0.374677
NM_025373	chr12	55302637	55382491	+	3108	1	1110008L16Rik|Kiaa0391|Mrpp3|mKIAA0391|-|12|12 C1|protein-coding	63.81	47.34	79.76	36.51	-0.543208	0.0812526	0.231273
NM_053116	chr6	22288227	22298522	+	1660	1	Wnt16|E130309I19Rik|-|6|6 A3|protein-coding	12.76	65.1	17.61	57.11	2.21479	7.60658e-10	9.524e-09
NM_146007	chr10	76595756	76623404	-	3699	1	Col6a2|Col6a-2|-|10 B5-C1|10 39.32 cM|protein-coding	968.57	2737.46	911.59	3151.16	1.87691	1.21511e-44	1.13844e-42
NM_009544	chr9	122923078	122931028	+	1998	1	Zfp105|AW557864|-|9 F4|9 73.23 cM|protein-coding	24.25	47.34	23.83	32.77	0.974112	0.0106264	0.0405569
NM_007831	chr18	71253632	72351069	-	10294	1	Dcc|C030036D22Rik|Igdcc1|-|18 E2|18 45.24 cM|protein-coding	6.38	11.84	10.36	14.04	0.818547	0.178508	0.435852
NM_001004178	chr4	119530315	119538769	-	1896	1	AA415398|-|-|4|4 D2.1|protein-coding	43.39	15.22	34.18	10.3	-1.34408	0.00138454	0.00668696
NM_010655	chr11	106988629	106999525	-	2025	1	Kpna2|2410044B12Rik|IPOA1|PTAC58|Rch1|-|11|11 E1|protein-coding	1.28	0	0	1.87	0.728875	1	1
NM_152825	chr4	21776270	21837872	+	5987	1	Usp45|3110003C05Rik|4930550B20Rik|AI843191|Gcap7|-|4|4 A3|protein-coding	280.75	197.83	263.12	199.4	-0.219608	0.156189	0.391582
NM_010303	chr11	109362794	109401369	+	6191	1	Gna13|AU024132|AU043124|Galpha13|-|11 E1|11 71.88 cM|protein-coding	654.65	572.35	710.62	507.41	-0.105675	0.474877	0.930909
NM_010206	chr8	25518759	25575718	+	5005	1	Fgfr1|AW208770|Eask|FLG|Fgfr-1|Flt-2|Hspy|MFR|bFGF-R-1|c-fgr|-|8 A2|8 14.12 cM|protein-coding	2803.63	1856.54	3010.31	2269.28	-0.267358	0.0505887	0.155252
NM_170760	chr7	30563340	30565364	+	854	1	U2af1l4|AA407033|AF419339|AI451269|AW553050|U2af26|-|7|7 B1|protein-coding	96.98	60.87	92.19	57.11	-0.445178	0.0716662	0.208675
NR_040495	chr16	52799508	52815744	-	709	1	4930404A05Rik|-|-|16|16|ncRNA	0	0	0	0	0	1	1
NM_027904	chr16	30256379	30267532	-	4578	1	Cpn2|1300018K11Rik|-|16|16 B2|protein-coding	0	16.91	1.04	3.74	4.15308	0.000719056	0.00367874
NM_026613	chr2	110017817	110045325	+	2071	1	Ccdc34|2810027O19Rik|4930522P10Rik|AI596202|-|2|2 E3|protein-coding	287.13	66.79	249.65	78.64	-1.65139	7.44562e-18	1.84466e-16
NM_146608	chr9	40100544	40101488	-	943	1	Olfr984|MOR239-6|-|9|9 A5-B|protein-coding	0	0	0	0	0	1	1
NM_008410	chr14	73362232	73385271	-	1764	1	Itm2b|AI256040|Bri|Bri2|Bricd2b|D14Sel6|E25BMM|imBRI2|-|14 D3|14 38.88 cM|protein-coding	6375.48	4282.89	5641.49	5039.42	-0.13664	0.30747	0.664888
NM_198649	chr18	61799393	61911824	-	4509	1	Ablim3|AW990719|D930036B08Rik|-|18|18 E1|protein-coding	6.38	4.23	7.25	1.87	-0.885672	0.423318	0.850777
NM_021488	chr6	113716119	113719911	-	551	1	Ghrl|2210006E23Rik|Ghr|MTLRP|MTLRPAP|m46|-|6 E3|6 52.84 cM|protein-coding	1.28	0.85	3.11	1.87	-0.49907	1	1
NM_007396	chr2	48814109	48903264	+	5668	1	Acvr2a|ActrIIa|Acvr2|TactrII|-|2 C1.1|2 28.38 cM|protein-coding	556.39	649.28	528.31	583.24	0.419083	0.00353411	0.0153744
NM_147110	chr7	102900369	102901307	+	937	1	Olfr570|MOR8-3|-|7|7 E3|protein-coding	0	0	0	0	0	1	1
NM_001033184	chr9	92309377	92357876	+	1043	1	1700057G04Rik|-|-|9|9 E3.3|protein-coding	0	0	0	0	0	1	1
NM_019781	chr4	148960535	149099812	-	1931	1	Pex14|Pex14p|R75137|-|4|4 E2|protein-coding	149.31	109.9	164.71	164.77	0.0265667	0.908427	1
NM_001161824	chr3	89209081	89214335	-	1509	1	Mtx1|Gcap6|Mtx|-|3 F1|3 39.01 cM|protein-coding	154.41	131.04	124.31	138.55	0.189714	0.355468	0.745286
NM_028903	chr14	65666403	65764826	+	3783	1	Scara5|4932433F15Rik|4933425F03Rik|AV278087|Tesr|-|14|14 D1|protein-coding	1.28	43.12	0	45.87	6.20436	1.6067e-17	3.90544e-16
NM_197940	chr11	98863598	98905578	+	7579	1	Wipf2|1110014J05Rik|5730509C05Rik|AA407487|Gm1176|Wich|Wire|-|11|11 D|protein-coding	236.08	148.79	256.9	134.81	-0.565457	0.00142221	0.00684998
NM_019507	chr11	97098007	97115331	-	2544	1	Tbx21|TBT1|Tbet|Tblym|-|11|11 D|protein-coding	65.08	0	54.9	0	-8.77825	1.03188e-21	3.28976e-20
NM_011198	chr1	150100031	150108234	+	4448	1	Ptgs2|COX2|Cox-2|PES-2|PGHS-2|PHS II|PHS-2|Pghs2|TIS10|gripghs|-|1 63.84 cM|1 H1|protein-coding	6415.04	9153.34	5668.42	7526.84	0.701024	3.72431e-06	2.91239e-05
NM_007639	chr3	86995836	86999340	-	1835	1	Cd1d1|AI747460|CD1.1|Cd1a|Cd1d|Ly-38|-|3 F1|3 37.91 cM|protein-coding	130.16	46.5	129.49	49.62	-1.20159	3.87392e-07	3.52415e-06
NM_027052	chr15	96994823	97055956	-	3914	1	Slc38a4|1110012E16Rik|1700012A18Rik|Ata3|mATA3|mNAT3|-|15|15 F1|protein-coding	467.06	263.77	437.15	225.62	-0.648556	2.16119e-05	0.00014766
NR_037854	chr17	24163865	24169395	-	1115	1	Atp6v0c-ps2|Atp6l-ps2|Gm15487|-|6 B1|6|pseudo	31.9	34.66	27.97	64.6	0.948672	0.0145278	0.0531092
NM_013850	chr10	79997615	80015572	+	6546	1	Abca7|ABCX|Abc51|-|10 B4-C1|10 39.72 cM|protein-coding	65.08	83.7	85.98	71.15	0.26113	0.350155	0.736482
NM_028266	chr4	130047840	130099277	+	5134	1	Col16a1|2700007F12Rik|A530052M23Rik|AI838662|CA1F|-|4|4 D2.2|protein-coding	1526.24	831.05	1785.89	802.3	-0.789048	2.21186e-08	2.34751e-07
NM_029364	chr10	121365090	121397245	+	3839	1	Gns|2610016K11Rik|AU042285|C87209|G6S|N28088|-|10|10 D2|protein-coding	3892.16	3287.83	3826.6	3263.5	-0.00459203	0.97185	1
NR_033813	chr12	109452823	109463336	+	4673	1	Dlk1|AW742678|DLK-1|DlkI|FA1|Ly107|Peg9|SCP1|ZOG|pG2|pref-1|-|12 60.17 cM|12 E-F1|protein-coding	43.39	176.69	43.51	226.55	2.43619	1.07129e-25	4.26649e-24
NM_027581	chr14	75084303	75130883	-	2507	1	Lrrc63|4921509B22Rik|-|14|14 D2|protein-coding	0	0	0	0	0	1	1
NR_040462	chr1	9747648	9771256	+	1490	1	1700034P13Rik|-|-|1|1|ncRNA	10.21	6.76	5.18	8.43	0.238722	0.880105	1
NM_001195271	chrX	43590989	43593530	+	2239	1	Gm362|-|-|X|X A4|protein-coding	0	0	0	0	0	1	1
NR_015539	chr14	84458838	84476424	-	2050	1	9630013A20Rik|-|-|14|14 D3|ncRNA	0	0	0	0	0	1	1
NM_080471	chr4	32804035	32923505	-	4555	1	Ankrd6|-|-|4|4 A5|protein-coding	131.44	44.81	95.3	40.26	-1.16863	2.83351e-05	0.000189674
NR_073569	chr6	129116518	129129446	+	544	1	Klrb1-ps1|Nkrp1e|-|6|6 F3|pseudo	0	0	0	0	0	1	1
NM_172727	chr6	49367739	49389904	+	2086	1	Fam221a|D330028D13Rik|-|6|6 B2.3|protein-coding	26.8	6.76	14.5	12.17	-0.878811	0.119637	0.317884
NM_178381	chr7	141101219	141117806	-	2986	1	Ano9|5430425C04Rik|Tmem16j|Tp53i5|Trp53i5|-|7|7 F5|protein-coding	0	0	0	0	0	1	1
NM_001281525	chr5	26018421	26022891	-	798	1	Gm5862|EG545739|-|5|5 B1|protein-coding	0	0	0	0	0	1	1
NM_027973	chr8	46552069	46579584	+	2452	1	Cenpu|1700029A22Rik|Mlf1ip|-|8|8 B2|protein-coding	26.8	25.36	31.08	30.89	0.177596	0.672499	1
NM_178785	chr17	32390661	32403581	-	3658	1	Rasal3|A430107D22Rik|-|17|17 B1|protein-coding	0	0	0	0	0	1	1
NR_033590	chr8	28083194	28084853	-	1659	1	Gm8096|EG666422|-|8 A2|8|pseudo	0	0	0	0	0	1	1
NM_172946	chr11	99233098	99244067	-	2727	1	Krt222|6330509G02Rik|-|11|11 D|protein-coding	0	1.69	0	1.87	4.02685	0.147145	0.374338
NR_029566	chr2	74726070	74726137	+	67	1	Mir10b|Mirn10b|mir-10b|mmu-mir-10b|-|2|2|ncRNA	0	0	0	0	0	1	1
NM_023627	chr8	70594481	70597290	+	1825	1	Isyna1|1300017C10Rik|AU018670|-|8|8 B3.3|protein-coding	174.83	90.46	146.06	139.49	-0.254182	0.277615	0.615739
NM_027708	chr5	137612505	137625078	-	2147	1	Fbxo24|4933422D21Rik|Fbx24|-|5|5 G1|protein-coding	3.83	4.23	7.25	1.87	-0.619445	0.677789	1
NM_008890	chr11	98386632	98388097	+	884	1	Pnmt|Pent|-|11|11 D|protein-coding	0	0	0	0	0	1	1
NM_026125	chr4	155962312	155966629	+	1311	1	Fam132a|1110035L05Rik|C1qdc2|CTRP12|alipolin|-|4 E2|4 87.66 cM|protein-coding	84.22	49.88	87.02	88.94	-0.0851498	0.821544	1
NR_131026	chr10	106555195	106602480	-	1717	1	4930532I03Rik|-|-|10|10|ncRNA	0	0	0	0	0	1	1
NM_007747	chr9	57521232	57532426	+	685	1	Cox5a|AA959768|CcOX|-|9|9 B|protein-coding	359.86	334.79	300.41	431.58	0.445452	0.00556819	0.023027
NM_001195268	chr10	80130434	80137387	-	2947	1	Cbarp|9630008F14|Dos|R29144/1|-|10|10 C1|protein-coding	118.68	77.78	109.81	122.64	0.034284	0.911895	1
NM_010374	chr14	56205263	56211407	-	902	1	Gzmf|CCP4|Ctla-7|Ctla7|MCSP-3|-|14 C3|14 28.19 cM|protein-coding	0	0	0	0	0	1	1
NM_030679	chr11	67200114	67224575	+	5977	1	Myh1|A530084A17Rik|IId|IId/x|MHC-2X/D|MHC2X/D|MYHC-IIX|MdMs|MyHC-IId/x|MyHC-IIx/d|Myhs-f|Myhs-f2|Myhsf2|-|11 B3|11 40.59 cM|protein-coding	0	6.76	1.04	1.87	2.91735	0.0324134	0.106376
NR_024198	chr8	3803125	3803361	-	236	1	Rprl3|RPRH4|Rmrp4|-|8 1.92 cM|ncRNA	0	0	0	0	0	1	1
NR_105767	chr1	39186896	39186992	-	96	1	Mir6349|Gm27558|mmu-mir-6349|-|-|ncRNA	0	0	0	0	0	1	1
NM_001164679	chr8	71476019	71486067	-	3738	1	Ano8|BC053460|Tmem16h|-|8|8 B3.3|protein-coding	117.4	98.91	153.31	134.81	0.00485953	1	1
NM_178592	chr17	35089291	35102987	+	1923	1	Abhd16a|AI326074|Bat-5|Bat5|D17H6S82E|NG26|-|17 B1|17 18.59 cM|protein-coding	131.44	139.49	124.31	233.11	0.764722	0.00135596	0.0065701
NM_148942	chr13	33879816	33905708	-	1319	1	Serpinb6c|C76171|C76174|SPI3C|SPIC|ovalbumin|-|13 A3.3|13 13.99 cM|protein-coding	21.69	9.3	20.72	5.62	-1.24542	0.0167945	0.0602518
NR_073373	chr6	127296186	127307967	-	2492	1	Gm38404|D130058E03|-|6|6 F3|ncRNA	0	0	0	0	0	1	1
NM_026480	chr9	78376903	78378588	-	1202	1	Ooep|2410146L05Rik|Floped|Moep19|Sddr|-|9|9 E1|protein-coding	0	0.85	0	0	2.26687	1	1
NM_001145780	chr8	71366848	71369732	+	1056	1	Use1|2010315L10Rik|5730403H22Rik|AV002165|D12|Ed2|Q-snare|p31|-|8|8 C1|protein-coding	131.44	132.73	113.95	216.26	0.732761	0.00220683	0.0101226
NR_110430	chr13	97482701	97497664	+	3418	1	Lncenc1|ENSMUSG00000078952|Gm11019|Gm2373|Lincenc1|Platr18|linc-Enc1|-|13 D1|13|ncRNA	34.46	18.6	31.08	17.79	-0.608067	0.12337	0.325891
NR_040564	chr16	59636945	59672993	+	546	1	4930547E14Rik|-|-|16|16|ncRNA	0	0	0	0	0	1	1
NM_028220	chr8	54629616	54718678	-	4125	1	Wdr17|3010002I12Rik|B230207L18Rik|-|8|8 B3.1|protein-coding	12.76	9.3	8.29	2.81	-0.507903	0.49862	0.964847
NM_010113	chr3	129677577	129755322	-	4729	1	Egf|AI790464|-|3 G3|3 58.5 cM|protein-coding	5.1	4.23	2.07	2.81	0.259126	0.815017	1
NM_001167818	chr19	33137745	33392295	-	1620	1	Rnls|6530404N21Rik|AI452315|AW060440|C10orf59|-|19|19 C1|protein-coding	28.07	9.3	22.79	13.11	-0.945127	0.0499121	0.153484
NM_007902	chr4	120161424	120167360	+	1237	1	Edn2|VIC|-|4|4 D2.2|protein-coding	0	0.85	0	0	2.26687	1	1
NM_175213	chr9	81863744	82027491	+	3054	1	Mei4|4930486G11Rik|-|9|9 E1|protein-coding	6.38	13.53	5.18	17.79	1.65107	0.00631623	0.0257118
NM_201411	chr19	7092011	7105729	-	5858	1	Flrt1|AW742165|D630040I23Rik|-|19|19 A|protein-coding	376.45	8.45	345.99	1.87	-5.81897	1.8731e-87	6.27437e-85
NR_028107	chr10	116418121	116421235	+	751	1	Kcnmb4os1|1700058G18Rik|-|10|10 D2|ncRNA	3.83	3.38	6.22	11.23	0.702817	0.423625	0.851254
NM_001025360	chr12	111758849	111806775	+	2486	1	Klc1|AI874768|Kns2|-|12 F1|12 61.13 cM|protein-coding	486.2	534.3	560.42	513.02	0.230618	0.116269	0.310386
NM_010183	chr7	127485221	127491513	+	2637	1	Fbrs|Fbs|Fbs1|-|7|7 F4|protein-coding	456.85	267.15	535.56	298.64	-0.584413	0.00015973	0.000928646
NR_106093	chr7	73819590	73819641	+	51	1	Mir7234|mmu-mir-7234|-|-|ncRNA	0	0	0	0	0	1	1
NR_102372	chr5	144358525	144361005	+	653	1	Dmr|-|-|-|ncRNA	0	0	0	0	0	1	1
NR_015482	chr15	95097622	95149318	-	1003	1	LOC100043315|-|-|15|15 E3|ncRNA	0	0	0	0	0	1	1
NM_134193	chr17	20913205	20914363	-	1156	1	Vmn1r232|V1re4|-|17|17 A3.2|protein-coding	0	0	0	0	0	1	1
NM_027031	chr11	32522733	32527574	-	761	1	Efcab9|1700007I06Rik|4930403C08Rik|-|11|11 A5|protein-coding	1.28	0	1.04	0.94	-0.958987	1	1
NM_001101503	chr12	111406809	111412077	+	651	1	A230065H16Rik|Gm898|Lbh2|-|12|12 F1|protein-coding	0	0	0	0	0	1	1
NM_011150	chr11	118392752	118401931	-	2160	1	Lgals3bp|90K|CyCAP|MAC-2BP|Ppicap|Tango10b|-|11|11 E|protein-coding	4882.42	861.48	5075.89	1332.17	-1.95887	6.88043e-28	3.09278e-26
NM_011028	chr16	17561885	17572012	+	2332	1	P2rx6|P2rxl1|P2x6|P2xm|-|16|16 A3|protein-coding	43.39	33.82	34.18	57.11	0.455688	0.218937	0.515171
NM_001011805	chr11	49494535	49495464	+	928	1	Olfr1385|MOR256-41P|MOR256-42P|Olfr1549-ps1|-|11|11 B1.2|protein-coding	0	0	0	0	0	1	1
NM_177828	chr18	61493794	61536536	-	3219	1	Arhgef37|4933429F08Rik|-|18|18 E1|protein-coding	0	2.54	0	2.81	4.58204	0.043637	0.137242
NR_035426	chr8	39467448	40227787	-	73	1	Mir669e|Mirn669e|mmu-mir-669e|-|2|2 8.22 cM|ncRNA	0	0	0	0	0	1	1
NM_029850	chr5	123344448	123374083	+	3801	1	Bcl7a|4432415N06Rik|AI448316|-|5|5 F|protein-coding	42.11	22.83	33.15	29.02	-0.301485	0.430564	0.862072
NM_001254730	chr4	108719649	108781904	+	1806	1	3110021N24Rik|2610002D03Rik|-|4|4 C7|protein-coding	8.93	3.38	10.36	1.87	-1.59156	0.0496738	0.152866
NM_001311085	chr9	58028674	58102297	-	2611	1	Ccdc33|4930535E21Rik|Gm1117|Tzip1|-|9|9 B|protein-coding	0	0	0	0	0	1	1
NM_001286857	chr3	88043106	88055994	+	2240	1	Gpatch4|2610029K21Rik|Gpatc4|-|3|3 F1|protein-coding	122.51	77.78	109.81	61.79	-0.493307	0.0439722	0.13803
NM_023284	chr1	169497934	169531464	-	2389	1	Nuf2|2410003C07Rik|AU044112|C85691|Cdca1|NUF2R|-|1|1 H2.3-H3|protein-coding	103.37	52.42	94.27	36.51	-0.90639	0.00119018	0.00582652
NM_028118	chr2	59852365	59882606	-	2080	1	Wdsub1|1700048E19Rik|2610014F08Rik|-|2|2 C3|protein-coding	63.81	53.26	48.69	64.6	0.303872	0.307964	0.665766
NR_040321	chr2	173124749	173133204	+	3473	1	Ctcflos|1300015D01Rik|A530094K13|-|2|2 H3|ncRNA	0	0	0	0	0	1	1
NM_028295	chr16	35397312	35490873	-	1790	1	Pdia5|2700053F16Rik|AU015525|Pdir|-|16|16 B3|protein-coding	567.87	1008.58	552.13	1122.47	1.15798	2.21417e-18	5.68731e-17
NM_001199084	chr6	119923969	120038655	-	11302	1	Wnk1|6430573H23Rik|EG406236|Hsn2|Prkwnk1|mKIAA0344|-|6|6 F1|protein-coding	3661.18	2956.43	3503.4	2390.05	-0.186442	0.214221	0.505778
NM_001142357	chr15	88805243	88819318	-	2119	1	Alg12|ECM39|-|15|15 E3|protein-coding	77.84	80.31	79.76	79.57	0.251201	0.295002	0.646157
NM_010286	chrX	140539529	140543187	-	1968	1	Tsc22d3|DIP|Dsip1|Gilz|TSC-22R|Tilz3|-|X|X F1|protein-coding	75.29	174.16	70.44	188.17	1.54499	1.43804e-14	2.80642e-13
NM_145925	chr10	77581767	77598732	+	2239	1	Pttg1ip|1810010L20Rik|AI314311|AU018448|C79540|-|10|10 C1|protein-coding	1450.94	1447.36	1426.43	1735.67	0.374122	0.00491244	0.0206257
NM_146846	chr2	86690032	86690973	-	940	1	Olfr1087|MOR188-5|-|2|2 E1|protein-coding	0	0	0	0	0	1	1
NR_131065	chr11	23152140	23166375	+	534	1	1700061J23Rik|-|-|11|11|ncRNA	0	0	0	0	0	1	1
NM_001101606	chrX	167063449	167070370	-	563	1	Gm8817|EG667794|-|X|X F5|protein-coding	0	0	1.04	0.94	-0.0917751	1	1
NM_001003671	chr18	37090136	37187657	+	5290	1	Pcdhac1|CNRc1|-|18|18 B3|protein-coding	29.35	75.24	39.36	88.94	1.46632	6.76274e-07	5.95068e-06
NM_001162955	chr16	58717435	58718724	-	1288	1	Gpr15|4933439K08Rik|-|16|16 C1.2|protein-coding	0	0	0	0	0	1	1
NM_198034	chr16	44240180	44332838	-	4224	1	Sidt1|AW045928|B830021E24Rik|-|16|16 B4|protein-coding	1.28	0	0	0	-2.39005	1	1
NM_009888	chr1	140085855	140183411	-	4341	1	Cfh|Mud-1|NOM|Sas-1|Sas1|-|1 61.62 cM|1 F|protein-coding	59.98	172.47	64.23	125.45	1.4958	5.85819e-09	6.67522e-08
NR_002452	chr7	142544609	142558598	-	2103	1	Nctc1|9530074L01|Rhit1|-|7 F5|7 87.96 cM|ncRNA	0	0	0	0	0	1	1
[truncated: 22,454 more rows]

## Sheet: GO terms
Terms	diff.up_EXP_vs_CTRL_GO	#Genes	Genes	Source	Terms	diff.Down_EXP_vs_CTRL_GO	#Genes	Genes	Source
cilium organization	1.0921e-70	112	2700049A03Rik,Ak7,Alms1,Arl6,B9d1,B9d2,Bbs1,Bbs12,Bbs4,Bbs5,Bbs7,Bbs9,C2cd3,Cby1,Ccdc103,Ccdc113,Ccdc114,Ccdc13,Ccdc151,Ccdc39,Ccdc40,Ccno,Celsr2,Cep126,Cep131,Cep162,Cep250,Cep290,Cep41,Cep83,Cep89,Cfap126,Cluap1,Dnaaf1,Dnaaf2,Dnaaf3,Dnaaf5,Dnah1,Dnah5,Dnaic1,Dnaic2,Drc1,Dync2h1,Dync2li1,Dyx1c1,E2f4,Eno4,Fam161a,Foxj1,Hydin,Ift122,Ift140,Ift172,Ift22,Ift46,Ift57,Ift74,Ift80,Ift81,Ift88,Intu,Kif1…	biological_process.txt	single-organism process	1.1776e-38	1104	0610007P14Rik,A2m,A4galt,AI464131,AW551984,Abat,Abca5,Abcc2,Abcc9,Abi3bp,Ackr3,Acot2,Acsm1,Acta1,Acta2,Actc1,Adam19,Adam22,Adamts1,Adamts3,Adamts6,Adamts7,Adamtsl2,Adamtsl4,Adck3,Adcy2,Adcy5,Adcyap1r1,Adgra2,Adgrd1,Adgrl1,Adh1,Adm,Adra1b,Adra1d,Adra2a,Agt,Agtr1a,Agtr2,Ahsg,Ak1,Akap12,Akr1c14,Akr1c6,Akr1d1,Alb,Aldh1a1,Aldh1a2,Aldh1a3,Aldob,Amotl2,Angptl1,Angptl3,Ankrd1,Ano3,Ano5,Antxr1,Aoc3,Apba1,…	biological_process.txt
cilium morphogenesis	2.84427e-64	108	2700049A03Rik,Ak7,Alms1,Arl6,B9d1,B9d2,Bbs1,Bbs4,Bbs5,Bbs7,Bbs9,C2cd3,Cby1,Ccdc103,Ccdc113,Ccdc114,Ccdc13,Ccdc151,Ccdc39,Ccdc40,Ccno,Celsr2,Cep126,Cep131,Cep162,Cep250,Cep290,Cep41,Cep83,Cep89,Cfap221,Cluap1,Dnaaf1,Dnaaf2,Dnaaf3,Dnaaf5,Dnah1,Dnah5,Dnaic1,Dnaic2,Drc1,Dync2h1,Dync2li1,Dyx1c1,E2f4,Fam161a,Foxj1,Hydin,Ift122,Ift140,Ift172,Ift46,Ift57,Ift74,Ift80,Ift81,Ift88,Intu,Iqub,Kif24,Kif27,Kif3…	biological_process.txt	regulation of multicellular organismal process	3.78334e-37	352	Abat,Acat2,Adam33,Adamts1,Adamts7,Adgra2,Adgrl1,Adm,Adra1b,Adra1d,Adra2a,Agt,Agtr1a,Agtr2,Ahsg,Alb,Angptl3,Ankrd1,Apln,Apoa1,Apoa2,Apoa5,Apoc3,Apoe,Apoh,Aqp1,Aspn,Atf5,Atoh8,Atp1a2,Atraid,Azgp1,Bag5,Bax,Bcl11b,Bmp1,Bmper,Brinp1,C1qtnf1,C1qtnf3,C3,Cacna1b,Cacna1g,Calcrl,Ccl11,Ccl2,Ccl20,Ccnd1,Cd34,Cd38,Cd74,Cebpd,Cend1,Chodl,Chrd,Chrm3,Clec2d,Clu,Cmklr1,Cntf,Col14a1,Col1a1,Col3a1,Col4a2,Col5a1,Cpb…	biological_process.txt
cilium assembly	1.63929e-63	99	2700049A03Rik,Ak7,Alms1,Arl6,B9d1,B9d2,Bbs1,Bbs4,Bbs5,Bbs7,Bbs9,C2cd3,Cby1,Ccdc103,Ccdc113,Ccdc114,Ccdc13,Ccdc151,Ccdc39,Ccdc40,Ccno,Celsr2,Cep126,Cep162,Cep250,Cep290,Cep41,Cep83,Cep89,Cluap1,Dnaaf1,Dnaaf2,Dnaaf3,Dnaaf5,Dnah1,Dnah5,Dnaic1,Dnaic2,Drc1,Dync2h1,Dync2li1,Dyx1c1,E2f4,Fam161a,Foxj1,Hydin,Ift122,Ift140,Ift172,Ift46,Ift57,Ift74,Ift80,Ift81,Ift88,Intu,Kif24,Kif27,Kif3a,Lrguk,Lrrc6,Mcidas…	biological_process.txt	positive regulation of biological process	1.16894e-35	549	AI464131,Abat,Abi3bp,Acat2,Ackr3,Adamts1,Adamts3,Adamtsl4,Adcy2,Adcyap1r1,Adgra2,Adgrd1,Adgrl1,Adm,Adra1b,Adra1d,Adra2a,Agt,Agtr1a,Agtr2,Ahsg,Ak1,Akap12,Alb,Aldh1a1,Aldh1a2,Aldh1a3,Aldob,Angptl3,Ankrd1,Aoc3,Apln,Apoa1,Apoa2,Apoa5,Apob,Apoc3,Apoc4,Apoe,Apoh,Aqp1,Arap1,Arg1,Arhgap1,Asap3,Ass1,Atf5,Atoh8,Atraid,Avpi1,Bax,Bcl11b,Birc3,Bmf,Bmp1,Bmp3,Bmper,Bnip3,Brinp1,C1qtnf1,C1qtnf3,C1s1,C3,C4b,C8a,C…	biological_process.txt
organelle organization	4.10567e-53	419	2700049A03Rik,Abr,Acin1,Add2,Ak7,Akt3,Alms1,Als2,Anln,Arhgef7,Arid1a,Arl6,Asf1b,Atg9b,Atp8b3,Atp8b5,Aurka,Axin2,B9d1,B9d2,Baz1a,Bbs1,Bbs12,Bbs4,Bbs5,Bbs7,Bbs9,Bcl2,Bcor,Blm,Bora,Brca1,Brms1,Brpf1,Brpf3,Bub1b,C2cd3,C2cd5,Cabin1,Capn10,Casc5,Casp4,Cav2,Cbx2,Cbx4,Cby1,Ccdc103,Ccdc113,Ccdc114,Ccdc13,Ccdc151,Ccdc39,Ccdc40,Ccdc67,Ccdc87,Ccnf,Ccno,Ccp110,Cd24a,Cdan1,Cdc20,Cdca5,Cdca8,Cdk1,Cdk5rap2,Celsr…	biological_process.txt	system development	2.37175e-32	440	AI464131,AW551984,Ackr3,Acta1,Actc1,Adam19,Adam22,Adamts1,Adamts6,Adamtsl2,Adgra2,Adm,Adra1b,Agt,Agtr1a,Agtr2,Ahsg,Aldh1a1,Aldh1a2,Aldh1a3,Angptl3,Ankrd1,Apoa1,Apoa2,Apoa5,Apob,Apoe,Apoh,Aqp1,Asah1,Aspn,Atf5,Atoh8,Atp8b1,B3gnt5,Bag5,Bax,Bcl11b,Bmp1,Bmp3,Bmper,Brinp1,Brsk1,C1qtnf5,Calcrl,Cbs,Ccl11,Ccl2,Ccnd1,Cd248,Cd34,Cd74,Cdh11,Cdkn2b,Cdo1,Cdsn,Cebpd,Cend1,Chodl,Chrd,Chst11,Ciapin1,Cldn1,Clec3b,…	biological_process.txt
microtubule-based process	1.0082e-50	150	Ak7,Aurka,Bbs1,Bbs12,Bbs4,Brca1,C2cd3,Casc1,Casc5,Ccdc103,Ccdc114,Ccdc13,Ccdc151,Ccdc39,Ccdc40,Ccdc67,Ccdc87,Ccp110,Cdk5rap2,Celsr2,Cenpe,Cenpj,Cep120,Cep126,Cep131,Cep135,Cep152,Cep192,Cep250,Cep57l1,Cetn2,Cfap221,Cfap46,Chek2,Cluap1,Cnp,Cntln,Cntrob,Cul9,Dnaaf1,Dnaaf2,Dnaaf3,Dnaaf5,Dnah1,Dnah10,Dnah11,Dnah2,Dnah5,Dnah6,Dnah8,Dnaic1,Dnaic2,Dnali1,Dpcd,Drc1,Dync2h1,Dynlrb2,Dyx1c1,Eml1,Fgf13,Fgfr1…	biological_process.txt	positive regulation of cellular process	1.97984e-31	494	AI464131,Abat,Abi3bp,Ackr3,Adamts1,Adamts3,Adamtsl4,Adcy2,Adcyap1r1,Adgra2,Adgrd1,Adgrl1,Adm,Adra1b,Adra2a,Agt,Agtr1a,Agtr2,Ahsg,Akap12,Aldh1a1,Aldh1a2,Aldh1a3,Angptl3,Ankrd1,Aoc3,Apln,Apoa1,Apoa2,Apoa5,Apob,Apoc3,Apoe,Apoh,Aqp1,Arap1,Arg1,Ass1,Atf5,Atoh8,Atraid,Avpi1,Bax,Bcl11b,Birc3,Bmf,Bmp3,Bmper,Bnip3,Brinp1,C1qtnf1,C1qtnf3,C3,Cacna1b,Cacna1g,Calcrl,Camkk1,Cant1,Ccdc80,Ccl11,Ccl2,Ccl20,Ccl8,C…	biological_process.txt
single-organism organelle organization	1.0082e-50	331	2700049A03Rik,Abr,Acin1,Add2,Ak7,Alms1,Anln,Arid1a,Arl6,Atg9b,Aurka,Axin2,B9d1,B9d2,Bbs1,Bbs12,Bbs4,Bbs5,Bbs7,Bbs9,Bcl2,Bcor,Blm,Bora,Brca1,Brms1,Brpf1,Brpf3,Bub1b,C2cd3,C2cd5,Capn10,Casc5,Casp4,Cav2,Cby1,Ccdc103,Ccdc113,Ccdc114,Ccdc13,Ccdc151,Ccdc39,Ccdc40,Ccdc67,Ccdc87,Ccnf,Ccno,Ccp110,Cdc20,Cdca5,Cdca8,Cdk1,Cdk5rap2,Celsr2,Cenpe,Cenph,Cenpj,Cenpw,Cep120,Cep126,Cep131,Cep135,Cep152,Cep162,Cep19…	biological_process.txt	negative regulation of biological process	2.26687e-31	487	A2m,Abat,Abca5,Ackr3,Actc1,Adamts1,Adamts7,Adamtsl2,Adcyap1r1,Adgra2,Adm,Adra1b,Adra1d,Adra2a,Aebp1,Agt,Agtr1a,Agtr2,Ahsg,Ak1,Akr1c6,Alb,Aldh1a2,Ambp,Angptl3,Ankrd1,Apln,Apoa1,Apoa2,Apoc3,Apoe,Apoh,Aqp1,Arap1,Aspn,Ass1,Atf5,Atoh8,Atp1a2,Atp8b1,Atraid,Bag5,Bax,Bcat1,Bcl11b,Bhlhe41,Birc3,Bmf,Bmper,Bnip3,Brinp1,C1qtnf1,C1qtnf3,Calcrl,Calu,Camk2n1,Cbs,Ccl2,Ccnd1,Cd200,Cd34,Cd38,Cd74,Cdkn2b,Cdkn2d,Ceb…	biological_process.txt
cellular component assembly involved in morphogenesis	1.50805e-49	104	2700049A03Rik,Ak7,Alms1,Arl6,B9d1,B9d2,Bbs1,Bbs4,Bbs5,Bbs7,Bbs9,C2cd3,Cby1,Ccdc103,Ccdc113,Ccdc114,Ccdc13,Ccdc151,Ccdc39,Ccdc40,Ccno,Celsr2,Cep126,Cep162,Cep250,Cep290,Cep41,Cep83,Cep89,Cluap1,Dnaaf1,Dnaaf2,Dnaaf3,Dnaaf5,Dnah1,Dnah5,Dnaic1,Dnaic2,Drc1,Dync2h1,Dync2li1,Dyx1c1,E2f4,Fam161a,Fhod3,Foxj1,Gpc1,Hydin,Ift122,Ift140,Ift172,Ift46,Ift57,Ift74,Ift80,Ift81,Ift88,Intu,Kif24,Kif27,Kif3a,Klhl41,…	biological_process.txt	regulation of developmental process	9.55142e-31	302	Abca5,Adamts1,Adamts7,Adgra2,Adgrl1,Adm,Agt,Agtr1a,Agtr2,Ahsg,Angptl3,Ankrd1,Apoa1,Apob,Apoe,Apoh,Aqp1,Arap1,Aspn,Atf5,Atoh8,Atraid,Azgp1,Bag5,Bax,Bcl11b,Bhlhe41,Bmp1,Bnip3,Brinp1,C3,Ccl11,Ccl2,Ccl8,Ccnd1,Cd34,Cd74,Cdc42ep2,Cdc42ep5,Cebpd,Cend1,Chodl,Chrd,Clec2d,Clu,Cmklr1,Cntf,Coch,Col14a1,Col1a1,Col3a1,Col4a2,Col5a1,Cpb2,Cpeb1,Crabp2,Crp,Crtc1,Csf1,Cspg4,Ctgf,Cthrc1,Ctla2a,Cxcl12,Cxcl14,Cxcl5,D…	biological_process.txt
cell projection assembly	3.22581e-48	105	2700049A03Rik,Ak7,Alms1,Arhgef7,Arl6,B9d1,B9d2,Bbs1,Bbs4,Bbs5,Bbs7,Bbs9,C2cd3,Cby1,Ccdc103,Ccdc113,Ccdc114,Ccdc13,Ccdc151,Ccdc39,Ccdc40,Ccl5,Ccno,Celsr2,Cep126,Cep162,Cep250,Cep290,Cep41,Cep83,Cep89,Cluap1,Dnaaf1,Dnaaf2,Dnaaf3,Dnaaf5,Dnah1,Dnah5,Dnaic1,Dnaic2,Drc1,Dync2h1,Dync2li1,Dyx1c1,E2f4,Fam161a,Foxj1,Hydin,Ift122,Ift140,Ift172,Ift46,Ift57,Ift74,Ift80,Ift81,Ift88,Intu,Kif24,Kif27,Kif3a,Lrguk…	biological_process.txt	regulation of response to stimulus	7.2267e-29	370	A2m,AI464131,Abat,Ackr3,Adamts3,Adamtsl2,Adcy5,Adgra2,Adm,Adra1b,Adra2a,Agt,Agtr1a,Agtr2,Ahsg,Akap12,Alb,Aldh1a3,Ankrd1,Aoc3,Apoa1,Apoa2,Apoe,Apoh,Arhgef25,Aspn,Avpi1,Bag5,Bax,Birc3,Bmf,Bmp3,Bmper,Bnip3,C1qtnf1,C1qtnf3,C1s1,C3,C4b,C8a,C8b,C9,Cacng7,Calcrl,Cant1,Cbs,Ccl2,Ccnd1,Cd34,Cd38,Cd74,Cdkn2b,Cdkn2d,Cfh,Cfi,Chrd,Chst11,Cilp,Clec2d,Clu,Cmklr1,Cntf,Coch,Col14a1,Col1a1,Col3a1,Cpb2,Crabp2,Creb3l…	biological_process.txt
organelle assembly	2.5521e-45	131	2700049A03Rik,Ak7,Alms1,Arl6,Atg9b,Aurka,B9d1,B9d2,Bbs1,Bbs4,Bbs5,Bbs7,Bbs9,C2cd3,Cby1,Ccdc103,Ccdc113,Ccdc114,Ccdc13,Ccdc151,Ccdc39,Ccdc40,Ccdc67,Ccno,Ccp110,Celsr2,Cenph,Cenpj,Cenpw,Cep126,Cep135,Cep152,Cep162,Cep192,Cep250,Cep290,Cep41,Cep83,Cep89,Cetn2,Chek2,Cluap1,Cntrob,Dnaaf1,Dnaaf2,Dnaaf3,Dnaaf5,Dnah1,Dnah5,Dnaic1,Dnaic2,Drc1,Dync2h1,Dync2li1,Dyx1c1,E2f4,Fam161a,Fhod3,Foxj1,Haus2,Haus4,Ha…	biological_process.txt	negative regulation of cellular process	1.7729e-28	446	A2m,Abat,Abca5,Ackr3,Actc1,Adamts7,Adamtsl2,Adcyap1r1,Adgra2,Adm,Adra1b,Adra2a,Aebp1,Agt,Agtr1a,Agtr2,Ahsg,Ak1,Akr1c6,Alb,Aldh1a2,Ambp,Ankrd1,Apoa1,Apoa2,Apoc3,Apoe,Apoh,Aqp1,Arap1,Aspn,Ass1,Atf5,Atoh8,Atp1a2,Atp8b1,Atraid,Bag5,Bax,Bcat1,Bcl11b,Bhlhe41,Birc3,Bmf,Bmper,Bnip3,Brinp1,C1qtnf1,C1qtnf3,Camk2n1,Cbs,Ccnd1,Cd200,Cd34,Cd38,Cd74,Cdkn2b,Cdkn2d,Cebpd,Cend1,Cgref1,Chrd,Chst11,Ciapin1,Cilp,Clec…	biological_process.txt
cellular component organization	2.38333e-41	550	1110017D15Rik,2700049A03Rik,2810006K23Rik,Abr,Acacb,Acin1,Adam8,Adamts2,Adamts20,Add2,Adgrv1,Ago3,Agrn,Ak7,Akt3,Alms1,Als2,Angptl4,Anln,Ano7,Arhgap18,Arhgap4,Arhgef7,Arid1a,Arl6,Asf1b,Atg9b,Atp11c,Atp8b3,Atp8b5,Aurka,Axin2,B9d1,B9d2,Barhl2,Baz1a,Bbs1,Bbs12,Bbs4,Bbs5,Bbs7,Bbs9,Bcl2,Bcor,Blm,Bmp2,Bmp7,Bora,Brca1,Brms1,Brpf1,Brpf3,Bub1b,Bves,C1qtnf2,C2cd3,C2cd5,Cabin1,Cadm1,Cadps2,Capn10,Casc5,Casp4…	biological_process.txt	anatomical structure development	1.7729e-28	482	AI464131,AW551984,Ackr3,Acta1,Actc1,Adam19,Adam22,Adamts1,Adamts6,Adamtsl2,Adgra2,Adm,Adra1b,Agt,Agtr1a,Agtr2,Ahsg,Aldh1a1,Aldh1a2,Aldh1a3,Angptl3,Ankrd1,Antxr1,Apba1,Apoa1,Apoa2,Apoa5,Apob,Apoe,Apoh,Aqp1,Asah1,Aspn,Atf5,Atoh8,Atp8b1,B3gnt5,Bag5,Bax,Bcl11b,Bmp1,Bmp3,Bmper,Brinp1,Brsk1,C1qtnf5,Calcrl,Cbs,Ccl11,Ccl2,Ccnd1,Cd248,Cd34,Cd74,Cdc25b,Cdh11,Cdkn2b,Cdo1,Cdsn,Cebpd,Cend1,Ces1d,Chodl,Chrd,Ch…	biological_process.txt
cellular component organization or biogenesis	6.08058e-39	556	1110017D15Rik,2700049A03Rik,2810006K23Rik,Abr,Acacb,Acin1,Adam8,Adamts2,Adamts20,Add2,Adgrv1,Ago3,Agrn,Ak7,Akt3,Alms1,Als2,Angptl4,Anln,Ano7,Arhgap18,Arhgap4,Arhgef7,Arid1a,Arl6,Asf1b,Atg9b,Atp11c,Atp8b3,Atp8b5,Aurka,Axin2,B9d1,B9d2,Barhl2,Baz1a,Bbs1,Bbs12,Bbs4,Bbs5,Bbs7,Bbs9,Bcl2,Bcor,Blm,Bmp2,Bmp7,Bora,Brca1,Brms1,Brpf1,Brpf3,Bub1b,Bves,C1qtnf2,C2cd3,C2cd5,Cabin1,Cadm1,Cadps2,Capn10,Casc5,Casp4…	biological_process.txt	single-organism developmental process	2.49393e-27	521	A2m,AI464131,AW551984,Abat,Ackr3,Acta1,Actc1,Adam19,Adam22,Adamts1,Adamts6,Adamtsl2,Adcyap1r1,Adgra2,Adm,Adra1b,Adra1d,Agt,Agtr1a,Agtr2,Ahsg,Aldh1a1,Aldh1a2,Aldh1a3,Angptl3,Ankrd1,Antxr1,Apba1,Apoa1,Apoa2,Apoa5,Apob,Apoe,Apoh,Aqp1,Arxes1,Arxes2,Asah1,Aspn,Atf5,Atoh8,Atp8b1,Atraid,B3gnt5,Bag5,Bax,Bcl11b,Bmp1,Bmp3,Bmper,Bnip3,Brinp1,Brsk1,C1qtnf5,Calcrl,Cbs,Ccl11,Ccl2,Ccnd1,Cd248,Cd34,Cd74,Cdc25b,C…	biological_process.txt
Assembly of the primary cilium	7.28209e-36	71	Arl6,B9d1,B9d2,Bbs1,Bbs4,Bbs5,Bbs7,Bbs9,C2cd3,Ccp110,Cdk1,Cdk5rap2,Cenpj,Cep131,Cep135,Cep152,Cep162,Cep192,Cep250,Cep290,Cep41,Cep70,Cep76,Cep78,Cep83,Cep89,Cep97,Cetn2,Cluap1,Cntrl,Dync2h1,Dync2li1,Dynlrb2,Fgfr1op,Haus2,Hsp90aa1,Ift122,Ift140,Ift172,Ift22,Ift46,Ift57,Ift74,Ift80,Ift81,Ift88,Kif17,Kif24,Kif3a,Kif3b,Mks1,Nek2,Nphp1,Nphp4,Pcm1,Pcnt,Plk4,Prkar2b,Rho,Rpgrip1l,Tctn1,Tctn3,Tmem216,Tme…	reactome.txt	multicellular organismal development	3.64079e-27	469	AI464131,AW551984,Ackr3,Acta1,Actc1,Adam19,Adam22,Adamts1,Adamts6,Adamtsl2,Adcyap1r1,Adgra2,Adm,Adra1b,Agt,Agtr1a,Agtr2,Ahsg,Aldh1a1,Aldh1a2,Aldh1a3,Angptl3,Ankrd1,Apba1,Apoa1,Apoa2,Apoa5,Apob,Apoe,Apoh,Aqp1,Asah1,Aspn,Atf5,Atoh8,Atp8b1,B3gnt5,Bag5,Bax,Bcl11b,Bmp1,Bmp3,Bmper,Brinp1,Brsk1,C1qtnf5,Calcrl,Cbs,Ccl11,Ccl2,Ccnd1,Cd248,Cd34,Cd74,Cdh11,Cdkn2b,Cdo1,Cdsn,Cebpd,Cend1,Chodl,Chrd,Chst11,Ciapi…	biological_process.txt
cell projection organization	4.643e-35	181	2700049A03Rik,Adgrv1,Ak7,Alms1,Als2,Arhgef7,Arl6,Aurka,B9d1,B9d2,Bbs1,Bbs12,Bbs4,Bbs5,Bbs7,Bbs9,Bcl2,Bmp7,C2cd3,Catip,Cby1,Ccdc103,Ccdc113,Ccdc114,Ccdc13,Ccdc151,Ccdc39,Ccdc40,Ccdc67,Ccl5,Ccno,Ccp110,Cd24a,Cdk5r1,Celsr2,Cep126,Cep131,Cep152,Cep162,Cep250,Cep290,Cep41,Cep83,Cep89,Cep97,Cfap126,Cfap221,Chl1,Cit,Clmn,Cluap1,Cnp,Ctnnd2,Cul4b,Dcdc2a,Diaph1,Dnaaf1,Dnaaf2,Dnaaf3,Dnaaf5,Dnah1,Dnah5,Dnaic…	biological_process.txt	negative regulation of response to stimulus	4.68017e-27	195	A2m,Abat,Ackr3,Adamtsl2,Adgra2,Adm,Adra1b,Adra2a,Agt,Agtr2,Ahsg,Apoa1,Apoa2,Apoe,Apoh,Aspn,Bag5,Bax,Bmf,Bmper,C1qtnf1,C1qtnf3,Calcrl,Ccnd1,Cd34,Cd74,Cdkn2d,Chrd,Chst11,Cilp,Clec2d,Clu,Col3a1,Cpb2,Creb3l1,Crtc3,Cthrc1,Ctla2a,Ctnna2,Cxcl12,Cyp7b1,Dact1,Dact3,Dapk1,Dbn1,Dhrs3,Dkk2,Dlk1,Dnm1,Dusp4,Epha4,Errfi1,Esr1,Eya1,F12,F2,F2rl1,Fabp7,Fbn1,Fbp1,Fbxo18,Fga,Fgb,Fgf10,Fgf9,Fgfrl1,Fgg,Frzb,Fst,Gas1,G…	biological_process.txt
microtubule cytoskeleton organization	3.02127e-34	103	Ak7,Aurka,Bbs1,Bbs4,Brca1,C2cd3,Casc5,Ccdc103,Ccdc114,Ccdc13,Ccdc151,Ccdc39,Ccdc40,Ccdc87,Ccp110,Cdk5rap2,Cenpe,Cenpj,Cep120,Cep126,Cep135,Cep152,Cep192,Cep250,Cep57l1,Cetn2,Chek2,Cluap1,Cnp,Cntln,Cntrob,Cul9,Dnaaf1,Dnaaf2,Dnaaf3,Dnaaf5,Dnah1,Dnah5,Dnaic1,Dnaic2,Drc1,Dyx1c1,Eml1,Fgf13,Fgfr1op,Fignl1,Gas2l2,Gas2l3,Haus2,Haus4,Haus6,Hydin,Ift172,Ift46,Ift88,Katnal2,Kif18b,Kif19a,Kif20a,Kif24,Kif2a,…	biological_process.txt	regulation of multicellular organismal development	1.31222e-26	243	Adamts1,Adamts7,Adgra2,Adgrl1,Adm,Agt,Agtr1a,Agtr2,Ahsg,Angptl3,Ankrd1,Apoa1,Apoe,Apoh,Aqp1,Aspn,Atf5,Atoh8,Atraid,Bag5,Bax,Bcl11b,Bmp1,Brinp1,C3,Ccl11,Ccl2,Ccnd1,Cd34,Cd74,Cend1,Chodl,Chrd,Clec2d,Cntf,Col14a1,Col1a1,Col3a1,Col4a2,Col5a1,Cpb2,Cpeb1,Crabp2,Crp,Crtc1,Csf1,Cspg4,Ctgf,Cthrc1,Ctla2a,Cxcl12,Cxcl5,Dact3,Dbn1,Ddah1,Dguok,Dmrt2,Edn1,Ednra,Efemp1,Efna3,Egr3,Epha3,Epha4,Ephb2,Errfi1,Esr1,Et…	biological_process.txt
microtubule-based movement	2.45512e-33	75	Ak7,Bbs1,Bbs12,Casc1,Ccdc103,Ccdc114,Ccdc151,Ccdc39,Ccdc40,Celsr2,Cenpe,Cep131,Cfap221,Cfap46,Cluap1,Dnaaf1,Dnaaf5,Dnah1,Dnah10,Dnah11,Dnah2,Dnah5,Dnah6,Dnah8,Dnaic1,Dnaic2,Dnali1,Dpcd,Dync2h1,Dynlrb2,Dyx1c1,Hap1,Hydin,Ift122,Ift140,Ift22,Ift46,Ift57,Ift74,Ift80,Ift81,Kif13b,Kif17,Kif18b,Kif19a,Kif20a,Kif20b,Kif24,Kif27,Kif2a,Kif3a,Kif3b,Kif5a,Kif6,Kif9,Lca5,Lrrc6,Nme5,Nme7,Pcm1,Rfx3,Ropn1l,Rpgr,…	biological_process.txt	positive regulation of multicellular organismal process	1.0715e-24	213	Abat,Acat2,Adamts1,Adgra2,Adgrl1,Adm,Adra1b,Adra1d,Adra2a,Agt,Agtr1a,Agtr2,Ahsg,Alb,Angptl3,Ankrd1,Apln,Apoa2,Apoa5,Apoe,Apoh,Aqp1,Atoh8,Atraid,Bax,Bmp1,Brinp1,C1qtnf1,C1qtnf3,C3,Ccl11,Ccl2,Ccl20,Ccnd1,Cd34,Cd38,Cd74,Cebpd,Chrm3,Clu,Cntf,Col1a1,Cpb2,Cpeb1,Cps1,Crabp2,Crp,Crtc1,Csf1,Ctgf,Cthrc1,Cxcl12,Cxcl5,Cyp2j5,Dbn1,Ddah1,Dmrt2,Dmtn,Edn1,Ednra,Egr3,Epha3,Epha4,Ephb2,Erg,F12,F2,F2r,F2rl1,F3,Fdps…	biological_process.txt
cell part morphogenesis	1.6317e-31	139	2700049A03Rik,Ak7,Alms1,Als2,Arl6,Aurka,B9d1,B9d2,Bbs1,Bbs4,Bbs5,Bbs7,Bbs9,Bcl2,Bmp7,C2cd3,Cby1,Ccdc103,Ccdc113,Ccdc114,Ccdc13,Ccdc151,Ccdc39,Ccdc40,Ccno,Cdk5r1,Celsr2,Cep126,Cep131,Cep162,Cep250,Cep290,Cep41,Cep83,Cep89,Cfap221,Chl1,Cluap1,Cnp,Ctnnd2,Dcdc2a,Dnaaf1,Dnaaf2,Dnaaf3,Dnaaf5,Dnah1,Dnah5,Dnaic1,Dnaic2,Drc1,Dync2h1,Dync2li1,Dyx1c1,E2f4,Epha5,Fam161a,Fbxo45,Flrt1,Foxj1,Gli3,Hydin,Ift122,I…	biological_process.txt	small molecule metabolic process	1.62764e-24	212	0610007P14Rik,Abat,Acot2,Acsm1,Adck3,Adcy2,Adcy5,Adh1,Adm,Ak1,Akr1c6,Akr1d1,Aldh1a1,Aldh1a2,Aldh1a3,Aldob,Angptl3,Apoa1,Apoa2,Apoa5,Apob,Apoc1,Apoc3,Apoe,Apof,Aqp1,Arg1,Ass1,Atp1a2,Atp6v0a1,Atp8b1,B3glct,Bcat1,Bcat2,Bgn,C3,Calcrl,Cant1,Car3,Car8,Cbs,Ccbl2,Cd74,Cdo1,Ces1d,Chst1,Chst11,Chst14,Chst15,Chst2,Coq2,Cps1,Cpt1a,Crabp1,Crabp2,Csgalnact1,Cyp1a2,Cyp27a1,Cyp2a12,Cyp2a5,Cyp2c29,Cyp2c70,Cyp2d10…	biological_process.txt
cell projection morphogenesis	1.9904e-31	136	2700049A03Rik,Ak7,Alms1,Als2,Arl6,Aurka,B9d1,B9d2,Bbs1,Bbs4,Bbs5,Bbs7,Bbs9,Bcl2,Bmp7,C2cd3,Cby1,Ccdc103,Ccdc113,Ccdc114,Ccdc13,Ccdc151,Ccdc39,Ccdc40,Ccno,Cdk5r1,Celsr2,Cep126,Cep131,Cep162,Cep250,Cep290,Cep41,Cep83,Cep89,Cfap221,Chl1,Cluap1,Cnp,Ctnnd2,Dcdc2a,Dnaaf1,Dnaaf2,Dnaaf3,Dnaaf5,Dnah1,Dnah5,Dnaic1,Dnaic2,Drc1,Dync2h1,Dync2li1,Dyx1c1,E2f4,Epha5,Fam161a,Fbxo45,Flrt1,Foxj1,Gli3,Hydin,Ift122,I…	biological_process.txt	regulation of cell proliferation	2.59186e-24	209	Adam33,Adm,Agt,Agtr1a,Agtr2,Aldh1a2,Apln,Apoe,Apoh,Aqp1,Arg1,Atf5,Atoh8,Atraid,Bax,Bcl11b,Calcrl,Ccl11,Ccl2,Ccnd1,Ccnd2,Cd248,Cd38,Cd74,Cdkn2b,Cdkn2d,Cend1,Chrd,Chst11,Clec11a,Clu,Cnn2,Cntf,Cpb2,Cpeb1,Crlf1,Csf1,Ctgf,Cthrc1,Cxcl12,Cxcl15,Cxcl5,Cyp7b1,Dhcr24,Dusp15,Edn1,Ednra,Efemp1,Efnb1,Egr3,Eif5a2,Errfi1,Esr1,Etv4,Eya1,F2,F2r,F3,Fas,Fgf10,Fgf18,Fgf5,Fgf7,Fgf9,Fgfrl1,Flt3l,Foxp2,Frzb,Gas1,Gas6,G…	biological_process.txt
cilium movement	1.83759e-30	34	Ak7,Ccdc103,Ccdc114,Ccdc151,Ccdc39,Ccdc40,Celsr2,Cfap221,Cfap46,Dnaaf1,Dnaaf5,Dnah1,Dnah10,Dnah11,Dnah5,Dnah6,Dnaic1,Dnaic2,Dnali1,Dpcd,Dyx1c1,Hydin,Kif27,Lrrc6,Nme5,Nme7,Rfx3,Ropn1l,Rsph4a,Rsph9,Spag16,Spag17,Stk36,Ulk4	biological_process.txt	organ development	3.07902e-23	324	AI464131,AW551984,Acta1,Actc1,Adam19,Adamts1,Adamts6,Adamtsl2,Adm,Adra1b,Agt,Agtr1a,Agtr2,Ahsg,Aldh1a1,Aldh1a2,Aldh1a3,Ankrd1,Apoa1,Apoa2,Apoh,Aqp1,Asah1,Aspn,Atf5,Atp8b1,Bax,Bcl11b,Bmp1,Bmp3,Bmper,C1qtnf5,Calcrl,Cbs,Ccl11,Ccnd1,Cd248,Cd34,Cd74,Cdkn2b,Cdo1,Cdsn,Cebpd,Cend1,Chrd,Chst11,Ciapin1,Cldn1,Clec3b,Clu,Cnn2,Cntf,Col14a1,Col1a1,Col1a2,Col24a1,Col3a1,Col4a1,Col5a1,Col8a1,Col8a2,Cryab,Csf1,Cs…	biological_process.txt
cell morphogenesis	6.38056e-25	153	2700049A03Rik,Adam8,Ak7,Alms1,Als2,Arl6,Aurka,B9d1,B9d2,Bbs1,Bbs4,Bbs5,Bbs7,Bbs9,Bcl2,Bmp2,Bmp7,Bves,C2cd3,Cadm1,Cby1,Ccdc103,Ccdc113,Ccdc114,Ccdc13,Ccdc151,Ccdc39,Ccdc40,Ccno,Cdk5r1,Celsr2,Cep126,Cep131,Cep162,Cep250,Cep290,Cep41,Cep83,Cep89,Cfap221,Chl1,Cluap1,Cnp,Ctnnd2,Dcdc2a,Dnaaf1,Dnaaf2,Dnaaf3,Dnaaf5,Dnah1,Dnah5,Dnaic1,Dnaic2,Drc1,Dync2h1,Dync2li1,Dyx1c1,E2f4,Ect2,Epha5,Fam161a,Fbxo45,Ferm…	biological_process.txt	biological regulation	3.07902e-23	942	1110007C09Rik,2810408A11Rik,3110052M02Rik,A2m,AI464131,Abat,Abca5,Abcc2,Abcc9,Abi3bp,Acat2,Ackr3,Acta2,Actc1,Adam33,Adamts1,Adamts3,Adamts7,Adamtsl2,Adamtsl4,Adcy2,Adcy5,Adcyap1r1,Adgra2,Adgrd1,Adgrl1,Adh1,Adm,Adra1b,Adra1d,Adra2a,Aebp1,Agt,Agtr1a,Agtr2,Ahnak,Ahsg,Ak1,Akap12,Akr1c6,Akr1d1,Alb,Aldh1a1,Aldh1a2,Aldh1a3,Aldob,Ambp,Amotl2,Angptl1,Angptl3,Ankrd1,Ano3,Antxr1,Aoc3,Apba1,Apln,Apoa1,Apoa2,…	biological_process.txt
cell cycle	9.48352e-25	174	Anln,Atr,Aurka,Bbs4,Blm,Bora,Brca1,Bub1b,C2cd3,Casc5,Ccdc87,Ccne1,Ccne2,Ccnf,Ccno,Ccp110,Cdc20,Cdca5,Cdca8,Cdk1,Cdk20,Cdkn1a,Cdt1,Cenpe,Cenpf,Cenph,Cenpj,Cenpw,Cep120,Cep126,Cep131,Cep135,Cep152,Cep192,Cep250,Cep55,Cep57l1,Cetn2,Chaf1a,Chaf1b,Chek2,Cit,Clspn,Cntrl,Cntrob,Ctdp1,Cul4b,Cyp26b1,Dbf4,Ddx11,Dgkz,Dixdc1,Dlgap5,Dna2,Dtl,E2f4,E2f6,E2f7,E2f8,Ect2,Eml1,Ercc6l,Ezh2,Fbxo43,Gas2l2,Gas2l3,Gem,G…	biological_process.txt	regulation of signaling	2.11887e-22	303	AI464131,Abat,Ackr3,Adamts3,Adamtsl2,Adcy5,Adgra2,Adm,Adra1b,Adra2a,Agt,Agtr1a,Agtr2,Ahsg,Akap12,Aldh1a3,Ankrd1,Apln,Apoa1,Apoe,Arap1,Arhgef25,Aspn,Avpi1,Bag5,Bax,Birc3,Bmf,Bmp3,Bmper,Bnip3,C1qtnf1,C1qtnf3,C3,Cacna1b,Cacng7,Cant1,Cbs,Ccl2,Ccnd1,Cd38,Cd74,Cdkn2b,Cdkn2d,Chrd,Chst11,Cilp,Clu,Cmklr1,Cntf,Col1a1,Col3a1,Cpeb1,Cpt1a,Crabp2,Creb3l1,Crlf1,Crtc3,Csf1,Cspg4,Ctgf,Cthrc1,Ctsc,Cxcl12,Cxcl5,Cyp…	biological_process.txt
axoneme assembly	3.58545e-24	32	Ak7,Ccdc103,Ccdc114,Ccdc151,Ccdc39,Ccdc40,Cluap1,Dnaaf1,Dnaaf2,Dnaaf3,Dnaaf5,Dnah1,Dnah5,Dnaic1,Dnaic2,Drc1,Dyx1c1,Hydin,Ift46,Ift88,Lrguk,Lrrc6,Rsph1,Rsph4a,Rsph9,Spag16,Spag17,Spag6,Spef2,Tbc1d32,Ttll5,Zmynd10	biological_process.txt	single-organism cellular process	3.00714e-22	942	A2m,A4galt,AI464131,AW551984,Abat,Abca5,Abcc2,Abcc9,Abi3bp,Ackr3,Acot2,Acsm1,Acta1,Actc1,Adam22,Adamts1,Adamts7,Adamtsl2,Adamtsl4,Adck3,Adcy2,Adcy5,Adcyap1r1,Adgra2,Adgrd1,Adgrl1,Adh1,Adm,Adra1b,Adra1d,Adra2a,Agt,Agtr1a,Agtr2,Ak1,Akap12,Akr1c6,Akr1d1,Alb,Aldh1a1,Aldh1a2,Aldh1a3,Aldob,Amotl2,Angptl1,Angptl3,Ankrd1,Ano3,Ano5,Antxr1,Aoc3,Apba1,Apln,Apoa1,Apoa2,Apoa5,Apob,Apoc1,Apoc3,Apoe,Apof,Apoh,A…	biological_process.txt
cellular component morphogenesis	6.96976e-24	160	2700049A03Rik,Adam8,Ak7,Alms1,Als2,Arl6,Aurka,B9d1,B9d2,Bbs1,Bbs4,Bbs5,Bbs7,Bbs9,Bcl2,Bmp2,Bmp7,Bves,C2cd3,Cadm1,Cby1,Ccdc103,Ccdc113,Ccdc114,Ccdc13,Ccdc151,Ccdc39,Ccdc40,Ccno,Cdk5r1,Celsr2,Cep126,Cep131,Cep162,Cep250,Cep290,Cep41,Cep83,Cep89,Cfap221,Chl1,Cluap1,Cnp,Ctnnd2,Dcdc2a,Dnaaf1,Dnaaf2,Dnaaf3,Dnaaf5,Dnah1,Dnah5,Dnaic1,Dnaic2,Drc1,Dync2h1,Dync2li1,Dyx1c1,E2f4,Ect2,Epha5,Fam161a,Fbxo45,Ferm…	biological_process.txt	anatomical structure morphogenesis	8.67776e-22	263	Ackr3,Acta1,Actc1,Adamts1,Adgra2,Adm,Agt,Agtr2,Aldh1a1,Aldh1a2,Aldh1a3,Angptl3,Ankrd1,Antxr1,Apob,Apoe,Aqp1,Atoh8,Atp8b1,Bax,Bcl11b,Bmper,Brsk1,Calcrl,Cbs,Ccl11,Ccl2,Cd248,Cdh11,Cdsn,Cend1,Chrd,Chst11,Clu,Cml2,Cntf,Col1a1,Col1a2,Col25a1,Col3a1,Col4a1,Col4a2,Col5a1,Col8a1,Col8a2,Crabp2,Crispld1,Crispld2,Crmp1,Cryab,Csf1,Csgalnact1,Cspg4,Ctgf,Cthrc1,Ctnna2,Cxcl12,Cyp7b1,Dact1,Dchs1,Dclk1,Dhrs3,Dpys…	biological_process.txt
microtubule bundle formation	4.83771e-22	37	Ak7,Ccdc103,Ccdc114,Ccdc151,Ccdc39,Ccdc40,Cdk5rap2,Cluap1,Dnaaf1,Dnaaf2,Dnaaf3,Dnaaf5,Dnah1,Dnah5,Dnaic1,Dnaic2,Drc1,Dyx1c1,Gas2l2,Hydin,Ift46,Ift88,Kif20a,Lrguk,Lrrc6,Rsph1,Rsph4a,Rsph9,Spag16,Spag17,Spag6,Spef2,Tbc1d32,Tppp3,Ttll5,Ttll6,Zmynd10	biological_process.txt	regulation of cell communication	1.48507e-21	304	AI464131,Abat,Ackr3,Adamts3,Adamtsl2,Adcy5,Adgra2,Adm,Adra1b,Adra2a,Agt,Agtr1a,Agtr2,Ahsg,Akap12,Aldh1a3,Ankrd1,Apln,Apoa1,Apoe,Arhgef25,Aspn,Avpi1,Bag5,Bax,Birc3,Bmf,Bmp3,Bmper,Bnip3,C1qtnf1,C1qtnf3,C3,Cacna1b,Cacng7,Cant1,Cbs,Ccl2,Ccnd1,Cd38,Cd74,Cdkn2b,Cdkn2d,Chrd,Chst11,Cilp,Clu,Cmklr1,Cntf,Col1a1,Col3a1,Cpeb1,Cpt1a,Crabp2,Creb3l1,Crlf1,Crtc3,Csf1,Cspg4,Ctgf,Cthrc1,Ctsc,Cxcl12,Cxcl5,Cyp2j5,Cy…	biological_process.txt
Cell Cycle	3.79396e-21	104	A730008H23Rik,Atr,Aurka,B9d2,Bora,Brca1,Bub1b,Casc5,Ccne1,Ccne2,Ccp110,Cdc20,Cdca5,Cdca8,Cdk1,Cdk5rap2,Cdkn1a,Cdt1,Cenpe,Cenpf,Cenph,Cenpi,Cenpj,Cenpn,Cenpp,Cenpw,Cep131,Cep135,Cep152,Cep192,Cep250,Cep290,Cep41,Cep70,Cep76,Cep78,Cetn2,Chek2,Clspn,Cntrl,Dbf4,Dna2,E2f4,Ercc6l,Fen1,Fgfr1op,Gins1,Gins2,H2afx,H3f3a,Haus2,Hdac8,Hjurp,Hsp90aa1,Incenp,Kif20a,Kif2a,Lig1,Lin9,Mad2l1,Mcm3,Mcm7,Mcm8,Mis18a,N…	reactome.txt	tissue development	1.76305e-21	214	AI464131,AW551984,Acta1,Actc1,Adamtsl2,Adm,Agt,Agtr2,Aldh1a1,Aldh1a2,Aldh1a3,Ankrd1,Aspn,Bax,Bcl11b,Bmp1,Bmp3,Cbs,Ccl11,Ccnd1,Ces1d,Chrd,Chst11,Clec3b,Col14a1,Col1a1,Col3a1,Col4a1,Col5a1,Csf1,Csgalnact1,Ctgf,Cthrc1,Ctsb,Cxcl12,Cyp7b1,Dchs1,Dhcr24,Dmp1,Dner,Dnm3os,Dusp4,Edn1,Ednra,Efnb1,Egr2,Eln,En1,Epha3,Epha4,Erg,Errfi1,Esr1,Etv4,Eya1,F2rl1,Fam20a,Fat4,Fgf10,Fgf18,Fgf7,Fgf9,Foxp2,Frzb,Fst,Fzd2,G…	biological_process.txt
Organelle biogenesis and maintenance	4.68588e-21	71	Arl6,B9d1,B9d2,Bbs1,Bbs4,Bbs5,Bbs7,Bbs9,C2cd3,Ccp110,Cdk1,Cdk5rap2,Cenpj,Cep131,Cep135,Cep152,Cep162,Cep192,Cep250,Cep290,Cep41,Cep70,Cep76,Cep78,Cep83,Cep89,Cep97,Cetn2,Cluap1,Cntrl,Dync2h1,Dync2li1,Dynlrb2,Fgfr1op,Haus2,Hsp90aa1,Ift122,Ift140,Ift172,Ift22,Ift46,Ift57,Ift74,Ift80,Ift81,Ift88,Kif17,Kif24,Kif3a,Kif3b,Mks1,Nek2,Nphp1,Nphp4,Pcm1,Pcnt,Plk4,Prkar2b,Rho,Rpgrip1l,Tctn1,Tctn3,Tmem216,Tme…	reactome.txt	regulation of cell migration	2.38586e-21	120	Adgra2,Adra2a,Agt,Angptl3,Aoc3,Apoe,Apoh,Aqp1,Atoh8,Bmper,Ccl11,Ccl2,Ccl20,Cd74,Cemip,Chrd,Cmklr1,Cnn2,Col1a1,Col3a1,Cpeb1,Csf1,Cxcl12,Cxcl14,Cxcl15,Cxcl5,Dmtn,Dpep1,Edn1,Ednra,Efemp1,F2r,F2rl1,F3,Fgf10,Fgf18,Fgf7,Gas6,Glipr2,Gnb2l1,Grem1,Hc,Hgf,Hrg,Hspb1,Igf1,Igfbp3,Igfbp5,Il33,Klf4,Lama2,Lbp,Lmna,Lrrc15,Mcam,Mmp2,Mmp28,Mmp3,Mtus1,Mylk,Ndrg4,Nov,Nox4,Ntf3,Ntrk3,P2ry2,Pawr,Pdgfra,Pdgfrb,Pgr,Phldb…	biological_process.txt
cell cycle process	7.22577e-21	139	Anln,Atr,Aurka,Bbs4,Blm,Bora,Brca1,Bub1b,C2cd3,Casc5,Ccdc87,Ccne1,Ccne2,Ccnf,Ccp110,Cdc20,Cdca5,Cdca8,Cdk1,Cdkn1a,Cdt1,Cenpe,Cenpf,Cenph,Cenpj,Cenpw,Cep120,Cep126,Cep135,Cep152,Cep192,Cep250,Cep55,Cep57l1,Cetn2,Chek2,Cit,Clspn,Cntrob,Ctdp1,Cyp26b1,Ddx11,Dgkz,Dna2,Dtl,E2f4,E2f6,E2f7,Ect2,Eml1,Ercc6l,Ezh2,Fbxo43,Gas2l2,Gas2l3,Gem,Gins2,Gsg2,H2afx,Haus2,Haus4,Haus6,Hdac8,Hells,Incenp,Ing2,Ints7,Katn…	biological_process.txt	regulation of signal transduction	4.44287e-21	268	AI464131,Ackr3,Adamts3,Adamtsl2,Adgra2,Adm,Adra1b,Adra2a,Agt,Agtr1a,Agtr2,Ahsg,Akap12,Aldh1a3,Ankrd1,Apoa1,Apoe,Arhgef25,Aspn,Avpi1,Bag5,Bax,Birc3,Bmf,Bmp3,Bmper,Bnip3,C1qtnf1,C1qtnf3,C3,Cacng7,Cant1,Cbs,Ccnd1,Cd74,Cdkn2b,Cdkn2d,Chrd,Chst11,Cilp,Clu,Cmklr1,Cntf,Col1a1,Col3a1,Crabp2,Creb3l1,Crlf1,Crtc3,Csf1,Cspg4,Ctgf,Cthrc1,Ctsc,Cxcl12,Cxcl5,Cyp7b1,Dact1,Dact3,Dapk1,Dhrs3,Dkk2,Dlk1,Dmtn,Dnm1,Dok5…	biological_process.txt
Anchoring of the basal body to the plasma membrane	1.14974e-20	40	B9d1,B9d2,C2cd3,Ccp110,Cdk1,Cdk5rap2,Cenpj,Cep131,Cep135,Cep152,Cep162,Cep192,Cep250,Cep290,Cep41,Cep70,Cep76,Cep78,Cep83,Cep89,Cep97,Cetn2,Cntrl,Fgfr1op,Haus2,Hsp90aa1,Kif24,Mks1,Nek2,Nphp1,Nphp4,Pcm1,Pcnt,Plk4,Prkar2b,Rpgrip1l,Tctn1,Tctn3,Tmem216,Tmem67	reactome.txt	regulation of cell motility	4.50083e-21	123	Adgra2,Adra2a,Agt,Angptl3,Aoc3,Apoe,Apoh,Aqp1,Atoh8,Bmper,Ccl11,Ccl2,Ccl20,Cd74,Cemip,Chrd,Cmklr1,Cnn2,Col1a1,Col3a1,Cpeb1,Csf1,Cxcl12,Cxcl14,Cxcl15,Cxcl5,Dmtn,Dpep1,Edn1,Ednra,Efemp1,F2r,F2rl1,F3,Fgf10,Fgf18,Fgf7,Gas6,Glipr2,Gnb2l1,Grem1,Hc,Hgf,Hrg,Hspb1,Igf1,Igfbp3,Igfbp5,Il33,Klf4,Lama2,Lbp,Lmna,Lrrc15,Mcam,Mmp2,Mmp28,Mmp3,Mtus1,Mylk,Ndrg4,Nov,Nox4,Ntf3,Ntrk3,P2ry2,Pawr,Pdgfra,Pdgfrb,Pgr,Phldb…	biological_process.txt
cellular component biogenesis	5.77934e-20	247	1110017D15Rik,2700049A03Rik,Acacb,Add2,Ago3,Agrn,Ak7,Alms1,Als2,Angptl4,Arhgef7,Arl6,Asf1b,Atg9b,Aurka,B9d1,B9d2,Bbs1,Bbs12,Bbs4,Bbs5,Bbs7,Bbs9,Bcl2,Blm,C1qtnf2,C2cd3,Cabin1,Cadm1,Cadps2,Cav2,Cby1,Ccdc103,Ccdc113,Ccdc114,Ccdc13,Ccdc151,Ccdc39,Ccdc40,Ccdc67,Ccl5,Ccno,Ccp110,Cdan1,Cdk1,Celsr2,Cenph,Cenpi,Cenpj,Cenpn,Cenpp,Cenpw,Cep126,Cep135,Cep152,Cep162,Cep192,Cep250,Cep290,Cep41,Cep83,Cep89,Cetn…	biological_process.txt	regulation of biological quality	5.2461e-21	318	Abat,Abcc2,Acta2,Adcy5,Adgrl1,Adh1,Adm,Adra1b,Adra1d,Adra2a,Agt,Agtr1a,Agtr2,Akr1d1,Alb,Aldh1a1,Aldh1a2,Aldh1a3,Angptl3,Ano3,Aoc3,Apln,Apoa1,Apoa2,Apoa5,Apob,Apoc3,Apoc4,Apoe,Apoh,Aqp1,Arap1,Atp1a2,Atp6v0a1,Atp8b1,Atp8b4,B4galnt1,Bax,Bcat2,Bnip3,Brsk1,C1qtnf1,C1qtnf3,C3,C9,Cacna1b,Cacna1g,Cbs,Ccl11,Ccl2,Ccnd1,Cd34,Cd38,Cdc42ep2,Cdc42ep5,Cdhr1,Cdo1,Chrm3,Cirbp,Ckb,Cldn1,Clu,Cntf,Coch,Col14a1,Col1a…	biological_process.txt
anatomical structure formation involved in morphogenesis	3.18791e-18	153	2700049A03Rik,Adam8,Adgrb3,Ak7,Alms1,Ang,Arid1a,Arl6,Axin2,B9d1,B9d2,Bbs1,Bbs4,Bbs5,Bbs7,Bbs9,Bmp7,C2cd3,Cby1,Ccdc103,Ccdc113,Ccdc114,Ccdc13,Ccdc151,Ccdc39,Ccdc40,Ccno,Cdk5r1,Celsr2,Cep126,Cep162,Cep250,Cep290,Cep41,Cep83,Cep89,Cluap1,Cnnm4,Dnaaf1,Dnaaf2,Dnaaf3,Dnaaf5,Dnah1,Dnah5,Dnaic1,Dnaic2,Drc1,Dync2h1,Dync2li1,Dyx1c1,E2f4,E2f7,E2f8,Esm1,Fam161a,Fhod3,Flt4,Foxa1,Foxa2,Foxj1,Foxn4,Fzd5,Gli3,Gp…	biological_process.txt	regulation of locomotion	8.52728e-21	130	Adgra2,Adra2a,Agt,Angptl3,Aoc3,Apoe,Apoh,Aqp1,Atoh8,Bmper,Ccl11,Ccl2,Ccl20,Cd74,Cemip,Chrd,Cmklr1,Cnn2,Col1a1,Col3a1,Cpeb1,Csf1,Cxcl12,Cxcl14,Cxcl15,Cxcl5,Dbn1,Dmtn,Dpep1,Edn1,Ednra,Efemp1,F2r,F2rl1,F3,Fgf10,Fgf18,Fgf7,Gas6,Glipr2,Gnb2l1,Grem1,Hc,Hgf,Hrg,Hs3st5,Hspb1,Igf1,Igfbp3,Igfbp5,Il33,Klf4,Lama2,Lbp,Lmna,Lrrc15,Mcam,Mmp2,Mmp28,Mmp3,Mtus1,Mylk,Ndrg4,Nov,Nox4,Ntf3,Ntrk3,P2ry2,Pawr,Pdgfra,Pdgf…	biological_process.txt
chromosome organization	1.39872e-17	138	Acin1,Arid1a,Asf1b,Axin2,Baz1a,Bcor,Blm,Brca1,Brms1,Brpf1,Brpf3,Cabin1,Cbx2,Cbx4,Cdan1,Cdca5,Cdca8,Cdk1,Cenpe,Cenph,Cenpi,Cenpn,Cenpp,Cenpw,Cep57l1,Chaf1a,Chaf1b,Chd1l,Cit,Cul4b,Ddx11,Dek,Dna2,Dnmt1,Dpy30,Dydc2,Ep400,Epc1,Ezh2,Foxa1,Foxa2,Ftx,Gem,Gsg2,H2afx,H2afz,Hat1,Hdac8,Hdac9,Hells,Hist1h1a,Hist1h2be,Hjurp,Hmgb2,Hmgb3,Ikzf1,Ing2,Ino80b,Jade3,Jmjd1c,Kdm2b,Kdm3a,Kdm4d,Kif18b,Knstrn,L3mbtl2,Lrwd…	biological_process.txt	regulation of cellular component movement	1.33937e-20	130	Adgra2,Adra2a,Agt,Angptl3,Aoc3,Apoe,Apoh,Aqp1,Arap1,Atoh8,Atp1a2,Bmper,Ccl11,Ccl2,Ccl20,Cd74,Cemip,Chrd,Cmklr1,Cnn2,Col1a1,Col3a1,Cpeb1,Csf1,Cxcl12,Cxcl14,Cxcl15,Cxcl5,Dbn1,Dmtn,Dpep1,Edn1,Ednra,Efemp1,F2r,F2rl1,F3,Fgf10,Fgf18,Fgf7,Gas6,Glipr2,Gnb2l1,Grem1,Hc,Hgf,Hrg,Hspb1,Igf1,Igfbp3,Igfbp5,Il33,Klf4,Lama2,Lbp,Lmna,Lrrc15,Mcam,Mmp2,Mmp28,Mmp3,Mtus1,Mylk,Mylk2,Ndrg4,Nov,Nox4,Ntf3,Ntrk3,P2ry2,Pawr…	biological_process.txt
mitotic cell cycle	7.31494e-17	100	Anln,Aurka,Bbs4,Blm,Bora,Bub1b,Casc5,Ccne1,Ccne2,Ccnf,Cdc20,Cdca5,Cdca8,Cdk1,Cdkn1a,Cenpe,Cenpf,Cenph,Cenpw,Cep126,Cep192,Cep250,Cep55,Cep57l1,Cetn2,Chek2,Cit,Clspn,Cntrob,Ctdp1,Dgkz,E2f4,E2f6,E2f7,E2f8,Eml1,Ercc6l,Fbxo43,Gem,Gins2,Gsg2,Haus2,Haus4,Hells,Incenp,Katnb1,Kif18b,Kif20a,Kif20b,Kif2a,Kif3b,Knstrn,Lig1,Lmln,Mad2l1,Map9,Mbd4,Mcmbp,Mis18a,Mitd1,Myb,Mybl2,Ncapd3,Ncaph,Ndc80,Nek1,Nek11,Nek2…	biological_process.txt	single-multicellular organism process	4.15135e-20	603	AI464131,AW551984,Abat,Abca5,Ackr3,Acta1,Acta2,Actc1,Adam19,Adam22,Adamts1,Adamts3,Adamts6,Adamtsl2,Adcy5,Adcyap1r1,Adgra2,Adh1,Adm,Adra1b,Adra1d,Adra2a,Agt,Agtr1a,Agtr2,Ahsg,Akr1d1,Aldh1a1,Aldh1a2,Aldh1a3,Angptl3,Ankrd1,Aoc3,Apba1,Apln,Apoa1,Apoa2,Apoa5,Apob,Apoc3,Apoe,Apoh,Aqp1,Arg1,Asah1,Aspn,Atf5,Atoh8,Atp1a2,Atp8b1,Azgp1,B3gnt5,Bag5,Bax,Bcl11b,Bhlhe41,Bmp1,Bmp3,Bmper,Brinp1,Brsk1,C1qtnf5,C3,…	biological_process.txt
Cell Cycle, Mitotic	2.92297e-16	87	Aurka,B9d2,Bora,Bub1b,Casc5,Ccne1,Ccne2,Ccp110,Cdc20,Cdca5,Cdca8,Cdk1,Cdk5rap2,Cdkn1a,Cdt1,Cenpe,Cenpf,Cenph,Cenpi,Cenpj,Cenpn,Cenpp,Cep131,Cep135,Cep152,Cep192,Cep250,Cep290,Cep41,Cep70,Cep76,Cep78,Cetn2,Cntrl,Dbf4,Dna2,E2f4,Ercc6l,Fen1,Fgfr1op,Gins1,Gins2,H3f3a,Haus2,Hdac8,Hsp90aa1,Incenp,Kif20a,Kif2a,Lig1,Lin9,Mad2l1,Mcm3,Mcm7,Mcm8,Ncapd3,Ncaph,Ndc80,Nek2,Nudc,Numa1,Nup133,Nup155,Nup205,Orc1,P…	reactome.txt	negative regulation of multicellular organismal process	1.96444e-19	158	Abat,Adamts1,Adamts7,Adm,Adra1d,Adra2a,Agt,Agtr2,Ahsg,Apln,Apoa1,Apoa2,Apoc3,Apoe,Apoh,Aspn,Atf5,Atp1a2,Bag5,C1qtnf1,C1qtnf3,Calcrl,Ccl2,Cd34,Cd38,Cd74,Cend1,Chrd,Clec2d,Cmklr1,Cntf,Col3a1,Col4a2,Col5a1,Cpb2,Crp,Cspg4,Dact3,Dbn1,Dguok,Efemp1,Epha4,Ephb2,Errfi1,Etv4,F12,F2,F2r,F2rl1,Fga,Fgb,Fgg,Frzb,Gas6,Gata6,Gdf10,Gdf11,Grem1,Gucy1a3,H19,Hamp,Hgf,Hoxb8,Hpn,Hrg,Hs3st5,Id1,Id3,Igf1,Igfbp5,Il1rl1,I…	biological_process.txt
intraciliary transport	4.84477e-16	24	Bbs1,Bbs12,Cep131,Cluap1,Dync2h1,Ift122,Ift140,Ift22,Ift46,Ift57,Ift74,Ift80,Ift81,Kif17,Lca5,Nme7,Pcm1,Rpgr,Ssx2ip,Traf3ip1,Ttc21a,Ttc26,Wdr19,Wdr35	biological_process.txt	response to wounding	7.55684e-19	72	Adm,Apoa1,Apoe,Apoh,Aqp1,Bax,C3,C9,Ccl2,Cnn2,Col1a1,Col3a1,Col5a1,Cpb2,Crp,Entpd2,F10,F12,F2,F2r,F2rl1,F3,Fga,Fgb,Fgf10,Fgf7,Fgg,Gas6,Gp1bb,Hnf4a,Hpse,Hrg,Hspb1,Igf1,Igsf10,Kng1,Lox,Matn4,Mmp12,Mmp2,Myl9,Ngfr,Ninj1,Nol3,Nov,Papss2,Pdgfra,Plau,Plg,Ppara,Ppard,Prcp,Proc,Proz,Rab27a,Rap2b,Rtn4rl1,Sepn1,Serpina10,Serpinc1,Serpind1,Serpine1,Serpine2,Tec,Tfpi2,Tgfb2,Thbd,Tnc,Tnfaip3,Tpm1,Vcl,Vkorc1	biological_process.txt
mitotic cell cycle process	2.29503e-15	95	Anln,Aurka,Bbs4,Blm,Bora,Bub1b,Casc5,Ccne1,Ccne2,Ccnf,Cdc20,Cdca5,Cdca8,Cdk1,Cdkn1a,Cenpe,Cenph,Cenpw,Cep126,Cep192,Cep55,Cep57l1,Cetn2,Chek2,Cit,Clspn,Cntrob,Ctdp1,Dgkz,E2f4,E2f6,E2f7,Eml1,Ercc6l,Fbxo43,Gem,Gins2,Gsg2,Haus2,Haus4,Hells,Incenp,Katnb1,Kif18b,Kif20a,Kif20b,Kif2a,Kif3b,Knstrn,Lig1,Lmln,Mad2l1,Map9,Mbd4,Mcmbp,Mis18a,Mitd1,Myb,Mybl2,Ncapd3,Ncaph,Ndc80,Nek1,Nek11,Nek2,Nek4,Nudc,Numa1,P…	biological_process.txt	positive regulation of response to stimulus	7.79019e-19	211	AI464131,Ackr3,Adamts3,Adra1b,Adra2a,Agt,Agtr1a,Agtr2,Akap12,Alb,Aldh1a3,Ankrd1,Aoc3,Apoa1,Apoh,Avpi1,Bax,Bmf,Bmp3,Bmper,Bnip3,C1qtnf1,C1qtnf3,C1s1,C3,C4b,C8a,C8b,C9,Cant1,Ccl2,Cd38,Cd74,Cdkn2b,Cfh,Cfi,Clu,Cmklr1,Cntf,Coch,Col1a1,Col3a1,Cpb2,Crlf1,Crp,Csf1,Cspg4,Ctgf,Ctsc,Cxcl12,Cxcl14,Cxcl15,Cxcl5,Dact1,Dkk2,Dmtn,Dusp15,Edn1,Ednra,Ei24,Epha4,Esr1,Eya1,F10,F12,F2,F2r,F2rl1,F3,Fas,Fbxo18,Fga,Fgb,F…	biological_process.txt
movement of cell or subcellular component	4.39369e-15	155	Adam8,Ak7,Ang,Anln,Arhgef7,Arrb2,Barhl2,Bbs1,Bbs12,Bbs4,Bmp7,Bves,Casc1,Ccdc103,Ccdc114,Ccdc151,Ccdc39,Ccdc40,Ccl28,Ccl5,Cd24a,Cdk5r1,Celsr2,Cenpe,Cep131,Cfap221,Cfap46,Chl1,Cluap1,D130043K22Rik,Dcdc2a,Depdc1b,Dixdc1,Dnaaf1,Dnaaf2,Dnaaf5,Dnah1,Dnah10,Dnah11,Dnah2,Dnah5,Dnah6,Dnah8,Dnaic1,Dnaic2,Dnali1,Dock8,Dpcd,Drc1,Dync2h1,Dynlrb2,Dyx1c1,Efhc1,Eno4,Epha5,Ets1,Fbxo45,Fgf13,Foxj1,Gab2,Gas8,Gli3,H…	biological_process.txt	regulation of localization	1.58281e-18	270	Abat,Acat2,Adcy5,Adcyap1r1,Adgra2,Adra2a,Agt,Agtr1a,Agtr2,Ahnak,Ahsg,Ak1,Angptl3,Ankrd1,Aoc3,Apln,Apoa1,Apoa2,Apoa5,Apob,Apoc4,Apoe,Apoh,Aqp1,Arap1,Arg1,Atoh8,Atp1a2,Bax,Bmper,C1qtnf1,C1qtnf3,C3,Cacna1b,Cacna1g,Cacng7,Ccl11,Ccl2,Ccl20,Cd34,Cd38,Cd74,Cemip,Chrd,Clip3,Cmklr1,Cnn2,Cntf,Col1a1,Col3a1,Cpb2,Cpeb1,Cpt1a,Crp,Cryab,Csf1,Cxcl12,Cxcl14,Cxcl15,Cxcl5,Cyp2j5,Dact1,Dact3,Dapk1,Dbn1,Dmpk,Dmtn,Dn…	biological_process.txt
axonemal dynein complex assembly	1.18758e-14	17	Ccdc103,Ccdc114,Ccdc151,Ccdc39,Ccdc40,Dnaaf1,Dnaaf2,Dnaaf3,Dnaaf5,Dnah1,Dnah5,Dnaic1,Dnaic2,Drc1,Dyx1c1,Lrrc6,Zmynd10	biological_process.txt	oxoacid metabolic process	2.58747e-18	131	Abat,Acot2,Acsm1,Adh1,Akr1d1,Aldh1a1,Aldh1a2,Aldh1a3,Aldob,Angptl3,Apoa2,Arg1,Ass1,Atp8b1,Bcat1,Bcat2,Bgn,C3,Cbs,Ccbl2,Cd74,Cdo1,Ces1d,Chst1,Chst11,Chst14,Chst2,Cps1,Cpt1a,Crabp1,Crabp2,Csgalnact1,Cyp1a2,Cyp2a12,Cyp2a5,Cyp2c29,Cyp2c70,Cyp2d10,Cyp2d22,Cyp2d26,Cyp2d9,Cyp2e1,Cyp2f2,Cyp2j5,Cyp7b1,Dcn,Ddah1,Ddah2,Ddc,Dmgdh,Dpep1,Echdc2,Edn1,Egflam,Elovl2,Elovl6,Eno2,Eno3,Fmod,Fpgs,Gamt,Gne,Gnmt,Gpam,G…	biological_process.txt
Intraflagellar transport	1.80349e-14	23	Cluap1,Dync2h1,Dync2li1,Dynlrb2,Ift122,Ift140,Ift172,Ift22,Ift46,Ift57,Ift74,Ift80,Ift81,Ift88,Kif17,Kif3a,Kif3b,Traf3ip1,Ttc26,Wdr19,Wdr34,Wdr35,Wdr60	reactome.txt	organic acid metabolic process	5.56725e-18	132	Abat,Acot2,Acsm1,Adh1,Akr1d1,Aldh1a1,Aldh1a2,Aldh1a3,Aldob,Angptl3,Apoa2,Arg1,Ass1,Atp8b1,Bcat1,Bcat2,Bgn,C3,Cbs,Ccbl2,Cd74,Cdo1,Ces1d,Chst1,Chst11,Chst14,Chst2,Cps1,Cpt1a,Crabp1,Crabp2,Csgalnact1,Cyp1a2,Cyp2a12,Cyp2a5,Cyp2c29,Cyp2c70,Cyp2d10,Cyp2d22,Cyp2d26,Cyp2d9,Cyp2e1,Cyp2f2,Cyp2j5,Cyp7b1,Dcn,Ddah1,Ddah2,Ddc,Dmgdh,Dpep1,Echdc2,Edn1,Egflam,Elovl2,Elovl6,Eno2,Eno3,Fmo2,Fmod,Fpgs,Gamt,Gne,Gnmt,G…	biological_process.txt
DNA metabolic process	2.49544e-14	103	Apobec1,Atr,Axin2,Baz1a,Blm,Brca1,Brip1,Ccne1,Ccne2,Ccno,Cdca5,Cdt1,Cetn2,Chaf1a,Chaf1b,Chchd4,Chd1l,Chek2,Clspn,Cul4b,Dbf4,Dna2,Dnmt1,Dtl,Eepd1,Eme2,Eri1,Eri2,Ezh2,Fam111a,Fen1,Gins1,Gins2,H2afx,Hells,Hmga1,Ino80b,Kcnq1ot1,Kdm4d,Lig1,Lin9,Lrwd1,Mbd4,Mcm3,Mcm7,Mcm8,Mcmbp,Mms22l,Mum1,Nudt1,Obfc1,Ogg1,Orc1,Palb2,Parp1,Parpbp,Paxip1,Pcna,Pif1,Pms2,Pnkp,Pola1,Pola2,Polg2,Polh,Poln,Psmc3ip,Ptges3,Pttg…	biological_process.txt	regulation of cell differentiation	9.42043e-18	204	Abca5,Adamts1,Adamts7,Adgra2,Adm,Ankrd1,Apoa1,Apob,Apoe,Atf5,Atoh8,Atraid,Bag5,Bax,Bcl11b,Bhlhe41,Brinp1,Ccl8,Ccnd1,Cd34,Cd74,Cebpd,Chodl,Chrd,Clec2d,Clu,Cmklr1,Cntf,Col14a1,Col1a1,Col3a1,Col5a1,Cpeb1,Crabp2,Crp,Crtc1,Csf1,Cspg4,Ctgf,Cthrc1,Ctla2a,Cxcl12,Cxcl14,Cxcl5,Dact1,Dact3,Dbn1,Dguok,Dlk1,Dmpk,Dmtn,Edn1,Efemp1,Efna3,Egr3,Epha3,Epha4,Ephb2,Errfi1,Eya1,F2,Fas,Fat4,Fdps,Fgf10,Fgf18,Fgf9,Flt3l,…	biological_process.txt
macromolecular complex subunit organization	2.64733e-13	226	1110017D15Rik,2810006K23Rik,Acacb,Adamts2,Add2,Ago3,Agrn,Als2,Angptl4,Arid1a,Asf1b,Aurka,Baz1a,Bbs12,Bcl2,Bcor,Blm,Brms1,Brpf1,Brpf3,C1qtnf2,Cabin1,Cadps2,Casp4,Cav2,Cbx2,Cbx4,Ccdc103,Ccdc114,Ccdc13,Ccdc151,Ccdc39,Ccdc40,Ccl5,Cdan1,Cdk1,Cenph,Cenpi,Cenpj,Cenpn,Cenpp,Cenpw,Cep120,Cep126,Cep192,Chaf1a,Chaf1b,Chd1l,Chek2,Chrna3,Clp1,Cobll1,Cul4b,Cyld,Ddx20,Dek,Diaph1,Dnaaf1,Dnaaf2,Dnaaf3,Dnaaf5,Dnah…	biological_process.txt	regulation of anatomical structure morphogenesis	1.0997e-17	140	Adamts1,Adgra2,Adm,Agt,Agtr1a,Agtr2,Angptl3,Apoa1,Apoe,Apoh,Aqp1,Arap1,Aspn,Bax,Bnip3,C3,Ccl11,Ccl2,Ccl8,Cd34,Cdc42ep2,Cdc42ep5,Cntf,Coch,Col1a1,Col4a2,Col5a1,Cpb2,Crabp2,Csf1,Cthrc1,Cxcl12,Dact3,Dbn1,Ddah1,Dmrt2,Dmtn,Edn1,Ednra,Epha3,Epha4,Ephb2,Erg,Esr1,Etv4,Eya1,F2,F3,Fblim1,Fgf10,Fgf7,Flt3l,Foxp2,Fzd2,Gas2,Gata6,Glipr2,Grem1,Hc,Hey2,Hgf,Hnf4a,Hpn,Hrg,Hspb1,Id1,Il4ra,Klf4,Lgr4,Lims2,Map1b,Mgll…	biological_process.txt
cellular response to DNA damage stimulus	2.72249e-13	98	Armt1,Atr,Bcl2,Blm,Brca1,Brip1,Casp3,Ccdc13,Ccno,Cdca5,Cdk1,Cdkn1a,Cetn2,Chaf1a,Chaf1b,Chchd4,Chchd6,Chd1l,Chek2,Clspn,Cul4b,Dgkz,Dna2,Dtl,E2f7,Eepd1,Eme2,Fbxo45,Fen1,Foxo1,Gins2,H2afx,Hipk1,Hipk2,Hmga1,Ino80b,Ints7,Kdm4d,Lig1,Mbd4,Mcm7,Mcm8,Mms22l,Moap1,Mum1,Nek1,Nek11,Nek4,Nfatc2,Nudt1,Ogg1,Palb2,Parp1,Parpbp,Paxip1,Pcna,Pidd1,Pif1,Pms2,Pnkp,Pola1,Polg2,Polh,Poln,Pttg1,Rad18,Rad51ap1,Rad54b,Rbb…	biological_process.txt	circulatory system development	1.33194e-17	130	AW551984,Ackr3,Actc1,Adam19,Adamts1,Adamts6,Adgra2,Adm,Adra1b,Agt,Agtr1a,Agtr2,Aldh1a2,Angptl3,Ankrd1,Apob,Apoe,Bax,Bmper,Calcrl,Ccl2,Col14a1,Col1a1,Col1a2,Col3a1,Col4a1,Col4a2,Col5a1,Col8a1,Col8a2,Cspg4,Ctgf,Cxcl12,Dchs1,Dhrs3,Edn1,Ednra,Egr3,Enpep,Epha3,Ephb2,Erg,Errfi1,Eya1,Fabp3,Fat4,Fbn1,Fgf10,Fgf18,Fgf9,Fgfrl1,Foxs1,Fzd2,Fzd8,Gata6,Grem1,Hey2,Heyl,Hpse,Hrg,Id1,Id3,Igf1,Kif7,Lmna,Lox,Loxl2,L…	biological_process.txt
DNA replication	6.14834e-13	45	Baz1a,Blm,Brca1,Ccne1,Ccne2,Cdt1,Chaf1a,Chaf1b,Dbf4,Dna2,Dtl,Fam111a,Fen1,Gins1,Gins2,Lig1,Lrwd1,Mcm3,Mcm7,Mcm8,Mcmbp,Mms22l,Orc1,Pcna,Pola1,Pola2,Polg2,Polh,Poln,Ptges3,Rbbp6,Recql4,Recql5,Rev3l,Rfc2,Rfc5,Rrm1,Rrm2,Sin3a,Slbp,Ssrp1,Supt16,Terf1,Tert,Top2a	biological_process.txt	cardiovascular system development	1.33194e-17	130	AW551984,Ackr3,Actc1,Adam19,Adamts1,Adamts6,Adgra2,Adm,Adra1b,Agt,Agtr1a,Agtr2,Aldh1a2,Angptl3,Ankrd1,Apob,Apoe,Bax,Bmper,Calcrl,Ccl2,Col14a1,Col1a1,Col1a2,Col3a1,Col4a1,Col4a2,Col5a1,Col8a1,Col8a2,Cspg4,Ctgf,Cxcl12,Dchs1,Dhrs3,Edn1,Ednra,Egr3,Enpep,Epha3,Ephb2,Erg,Errfi1,Eya1,Fabp3,Fat4,Fbn1,Fgf10,Fgf18,Fgf9,Fgfrl1,Foxs1,Fzd2,Fzd8,Gata6,Grem1,Hey2,Heyl,Hpse,Hrg,Id1,Id3,Igf1,Kif7,Lmna,Lox,Loxl2,L…	biological_process.txt
cell division	1.23285e-12	80	Anln,Aurka,Bbs4,Bora,Bub1b,Casc5,Ccdc87,Ccne1,Ccne2,Ccnf,Ccno,Cdc20,Cdca5,Cdca8,Cdk1,Cdk20,Cenpe,Cenpw,Cep55,Cetn2,Chek2,Cit,Cntrl,Cntrob,Ctdp1,Dixdc1,Ect2,Ercc6l,Fgf13,Haus2,Haus4,Hells,Incenp,Ing2,Katnb1,Kif18b,Kif20a,Kif20b,Kif2a,Knstrn,Lig1,Lmln,Mad2l1,Map9,Mcmbp,Mis18a,Mitd1,Myb,Ncapd3,Ncaph,Ndc80,Nek1,Nek2,Nek4,Nudc,Pik3cb,Pou3f2,Prc1,Prkce,Pttg1,Rab11fip4,Rb1,Rcc1,Recql5,Ruvbl1,Sept10,Ska3…	biological_process.txt	positive regulation of developmental process	1.56054e-17	170	Adamts1,Adgrl1,Adm,Agt,Agtr1a,Agtr2,Angptl3,Ankrd1,Apoa1,Apob,Apoe,Aqp1,Atoh8,Atraid,Bax,Bmp1,Bnip3,Brinp1,C3,Ccl11,Ccl8,Ccnd1,Cd34,Cd74,Cebpd,Clu,Cmklr1,Cntf,Col1a1,Cpeb1,Crabp2,Crp,Crtc1,Csf1,Ctgf,Cthrc1,Cxcl12,Cxcl5,Dact1,Dbn1,Ddah1,Dmrt2,Dmtn,Edn1,Ednra,Egr3,Epha3,Epha4,Ephb2,F3,Fdps,Fgf10,Fgf18,Fgf7,Fgf9,Flt3l,Foxp2,Foxs1,Frzb,Fst,Gas6,Gata6,Gdf10,Gdf6,Gdpd5,Glipr2,Gpam,Gpm6b,Grem1,Grn,H2afy…	biological_process.txt
regulation of microtubule-based process	1.39141e-12	44	Agrn,Aurka,Bbs1,Bbs4,Bora,Ccdc39,Ccdc40,Ccnf,Cdk5r1,Cenpe,Cenpj,Cep120,Cep131,Cep192,Cep250,Cep76,Cyld,Diaph1,Dixdc1,Dnaaf1,Dnah11,Ect2,Eml2,Fgf13,Gas2l2,Gda,Hap1,Katnb1,Knstrn,Map6d1,Nek2,Plk4,Ranbp1,Ska3,Spag5,Spice1,Stmnd1,Tacc3,Terf1,Tmem67,Tpr,Tpx2,Trim37,Ttll6	biological_process.txt	Complement and coagulation cascades	2.25301e-17	36	A2m,C1s1,C3,C4b,C8a,C8b,C9,Cfh,Cfi,Cpb2,F10,F12,F2,F2r,F3,Fga,Fgb,Fgg,Hc,Kng1,Kng2,Mbl2,Plau,Plaur,Plg,Proc,Serpina1a,Serpina1b,Serpina1c,Serpina1d,Serpina1e,Serpinc1,Serpind1,Serpine1,Serpinf2,Thbd	kegg.txt
determination of left/right symmetry	5.18111e-12	36	C2cd3,Ccdc103,Ccdc151,Ccdc39,Ccdc40,Cep290,Cluap1,Daw1,Dnaaf1,Dnaaf3,Dnah11,Dnah5,Dnaic1,Dnaic2,Dpcd,Drc1,Dync2h1,Dync2li1,Dyx1c1,Foxj1,Ift140,Ift172,Ift57,Ift74,Ift88,Kif3a,Lrrc6,Mks1,Nme7,Pcsk6,Rfx3,Rpgrip1l,Rttn,Stil,Tbc1d32,Tmem67	biological_process.txt	positive regulation of signaling	2.29337e-16	177	AI464131,Abat,Ackr3,Adamts3,Adra1b,Adra2a,Agt,Agtr1a,Agtr2,Akap12,Aldh1a3,Ankrd1,Apln,Apoa1,Arap1,Avpi1,Bax,Bmf,Bmp3,Bmper,Bnip3,C1qtnf1,C1qtnf3,C3,Cacna1b,Cant1,Ccl2,Cd38,Cd74,Cdkn2b,Clu,Cntf,Col1a1,Col3a1,Crlf1,Csf1,Cspg4,Ctgf,Ctsc,Cxcl5,Cyp2j5,Dact1,Dbn1,Dkk2,Dmtn,Dnm1,Dusp15,Edn1,Ednra,Ei24,Epha4,Esr1,Eya1,F10,F2,F2r,F2rl1,F3,Fas,Fbxo18,Fga,Fgb,Fgf10,Fgf18,Fgf9,Fgg,Fzd8,Gadd45g,Gas1,Gas6,Gata…	biological_process.txt
regulation of cell cycle	5.42183e-12	120	Aurka,Axin2,Bbs4,Bcl2,Blm,Bmp2,Bmp7,Bora,Brca1,Bub1b,Casp3,Ccnc,Ccne1,Ccne2,Ccnf,Ccp110,Cdc20,Cdca5,Cdk1,Cdk5r1,Cdk5rap2,Cdkn1a,Cdt1,Cenpe,Cenpf,Cenpj,Cep131,Cep192,Cep76,Cetn2,Chek2,Cit,Clspn,Cspp1,Ctdspl,Cul4b,Cul9,Cyld,Dbf4,Dgkz,Dtl,E2f4,E2f7,E2f8,Ect2,Ets1,Ezh2,Fbxo43,Fignl1,Foxa1,Gas2l2,Gas2l3,Gsg2,Hdac8,Kif20b,Kif3b,Knstrn,Larp7,Mad2l1,Map3k1,Map3k19,Map4k1,Map4k2,Map9,Mbd4,Mcidas,Met,Mink1…	biological_process.txt	extracellular matrix organization	2.29337e-16	51	Abi3bp,Adamtsl2,Adamtsl4,Agt,Ccdc80,Col14a1,Col1a1,Col1a2,Col3a1,Col4a1,Col5a1,Creb3l1,Crispld2,Csgalnact1,Ctgf,Dmp1,Egfl6,Egflam,Eln,Fbln5,Fmod,Gpm6b,Grem1,Hpn,Itga8,Lox,Loxl2,Ltbp2,Mfap4,Mfap5,Mkx,Mmp11,Mmp13,Myh11,Nid1,Pdgfra,Plg,Postn,Reck,Rxfp1,Scx,Serpinf2,Sfrp2,Smoc1,Smoc2,Tgfb2,Tgfbi,Thsd4,Tnfrsf11b,Tnxb,Vtn	biological_process.txt
regulation of cell cycle process	1.02253e-11	83	Aurka,Axin2,Bbs4,Bcl2,Blm,Bmp7,Bora,Brca1,Bub1b,Ccnc,Ccnf,Ccp110,Cdc20,Cdca5,Cdk1,Cdk5r1,Cdk5rap2,Cdkn1a,Cdt1,Cenpe,Cenpf,Cenpj,Cep131,Cep192,Cep76,Cetn2,Chek2,Cit,Clspn,Cspp1,Ctdspl,Cul4b,Cul9,Dbf4,Dgkz,E2f7,E2f8,Ect2,Ezh2,Fbxo43,Gsg2,Hdac8,Kif20b,Kif3b,Knstrn,Larp7,Mad2l1,Map9,Mbd4,Met,Nek1,Nek11,Nek2,Orc1,Pdpn,Pdxp,Phip,Pidd1,Plk4,Prkce,Prpf40a,Pttg1,Ranbp1,Rb1,Rcc1,Recql4,Rfwd3,Rprd1b,Senp2,S…	biological_process.txt	extracellular structure organization	2.8599e-16	51	Abi3bp,Adamtsl2,Adamtsl4,Agt,Ccdc80,Col14a1,Col1a1,Col1a2,Col3a1,Col4a1,Col5a1,Creb3l1,Crispld2,Csgalnact1,Ctgf,Dmp1,Egfl6,Egflam,Eln,Fbln5,Fmod,Gpm6b,Grem1,Hpn,Itga8,Lox,Loxl2,Ltbp2,Mfap4,Mfap5,Mkx,Mmp11,Mmp13,Myh11,Nid1,Pdgfra,Plg,Postn,Reck,Rxfp1,Scx,Serpinf2,Sfrp2,Smoc1,Smoc2,Tgfb2,Tgfbi,Thsd4,Tnfrsf11b,Tnxb,Vtn	biological_process.txt
smoothened signaling pathway	2.64813e-11	28	2700049A03Rik,B9d1,Bbs7,Cluap1,Gli3,Hipk1,Hipk2,Ift122,Ift172,Ift46,Ift57,Ift80,Ift88,Iqub,Kif27,Kif3a,Nme7,Stil,Stk36,Tbc1d32,Tctn2,Tctn3,Tmem17,Tmem231,Ttc26,Tulp3,Wdpcp,Wdr19	biological_process.txt	wound healing	4.30034e-16	60	Apoh,Aqp1,C3,C9,Cnn2,Col1a1,Col3a1,Col5a1,Cpb2,Crp,Entpd2,F10,F12,F2,F2r,F2rl1,F3,Fga,Fgb,Fgf10,Fgf7,Fgg,Gas6,Gp1bb,Hnf4a,Hpse,Hrg,Hspb1,Igf1,Igsf10,Kng1,Lox,Mmp12,Myl9,Ninj1,Nov,Papss2,Pdgfra,Plau,Plg,Ppara,Ppard,Prcp,Proc,Proz,Rab27a,Rap2b,Sepn1,Serpina10,Serpinc1,Serpind1,Serpine1,Serpine2,Tec,Tfpi2,Tgfb2,Thbd,Tpm1,Vcl,Vkorc1	biological_process.txt
mitotic nuclear division	2.77044e-11	64	Anln,Aurka,Bora,Bub1b,Casc5,Ccnf,Cdc20,Cdca5,Cdca8,Cdk1,Cenpe,Cenph,Cenpw,Cep55,Cep57l1,Cetn2,Chek2,Cit,Ctdp1,Ercc6l,Gem,Gsg2,Haus2,Haus4,Hells,Incenp,Katnb1,Kif18b,Kif20b,Kif2a,Kif3b,Knstrn,Lmln,Mad2l1,Map9,Mcmbp,Mis18a,Mybl2,Ncapd3,Ncaph,Ndc80,Nek1,Nek2,Nek4,Nudc,Pds5a,Pibf1,Pttg1,Rb1,Rcc1,Recql5,Ruvbl1,Ska3,Smc4,Spag5,Spice1,Stag1,Stox1,Terf1,Timeless,Tpr,Tpx2,Usp37,Zwilch	biological_process.txt	negative regulation of signal transduction	8.81223e-16	136	Ackr3,Adamtsl2,Adgra2,Adm,Adra1b,Agt,Agtr2,Ahsg,Apoa1,Apoe,Aspn,Bag5,Bax,Bmf,Bmper,C1qtnf3,Ccnd1,Cd74,Cdkn2d,Chrd,Chst11,Cilp,Clu,Creb3l1,Crtc3,Cthrc1,Cxcl12,Cyp7b1,Dact1,Dact3,Dapk1,Dhrs3,Dkk2,Dlk1,Dnm1,Dusp4,Errfi1,Esr1,Eya1,F2rl1,Fbn1,Fbp1,Fga,Fgb,Fgf10,Fgf9,Fgfrl1,Fgg,Frzb,Fst,Gas1,Gas6,Gdpd5,Glis2,Gnb2l1,Grem1,Grem2,Hey2,Heyl,Hgf,Hic1,Higd1a,Hnf4a,Hspb1,Htr1b,Htra1,Htra3,Igf1,Igfbp5,Il1rl1,I…	biological_process.txt
determination of bilateral symmetry	3.46657e-11	36	C2cd3,Ccdc103,Ccdc151,Ccdc39,Ccdc40,Cep290,Cluap1,Daw1,Dnaaf1,Dnaaf3,Dnah11,Dnah5,Dnaic1,Dnaic2,Dpcd,Drc1,Dync2h1,Dync2li1,Dyx1c1,Foxj1,Ift140,Ift172,Ift57,Ift74,Ift88,Kif3a,Lrrc6,Mks1,Nme7,Pcsk6,Rfx3,Rpgrip1l,Rttn,Stil,Tbc1d32,Tmem67	biological_process.txt	positive regulation of cell motility	9.75995e-16	80	Adgra2,Adra2a,Agt,Angptl3,Aoc3,Aqp1,Atoh8,Ccl11,Ccl2,Ccl20,Cd74,Cemip,Cmklr1,Col1a1,Cpeb1,Csf1,Cxcl12,Cxcl14,Cxcl15,Cxcl5,Dmtn,Edn1,Ednra,F2r,F2rl1,F3,Fgf10,Fgf18,Fgf7,Gas6,Glipr2,Gnb2l1,Hgf,Hspb1,Igf1,Lbp,Lrrc15,Mcam,Mmp2,Mmp3,Mylk,Nox4,Ntf3,Ntrk3,P2ry2,Pawr,Pdgfra,Pdgfrb,Pgr,Phpt1,Pla2g7,Plau,Postn,Ppbp,Prr5,Ptprz1,Rapgef3,Rarres2,Sema3b,Sema3f,Sema4a,Sema4g,Sema6a,Sema6c,Serpine1,Smad3,Snai1,S…	biological_process.txt
specification of symmetry	4.46033e-11	36	C2cd3,Ccdc103,Ccdc151,Ccdc39,Ccdc40,Cep290,Cluap1,Daw1,Dnaaf1,Dnaaf3,Dnah11,Dnah5,Dnaic1,Dnaic2,Dpcd,Drc1,Dync2h1,Dync2li1,Dyx1c1,Foxj1,Ift140,Ift172,Ift57,Ift74,Ift88,Kif3a,Lrrc6,Mks1,Nme7,Pcsk6,Rfx3,Rpgrip1l,Rttn,Stil,Tbc1d32,Tmem67	biological_process.txt	positive regulation of cell communication	1.01008e-15	177	AI464131,Abat,Ackr3,Adamts3,Adra1b,Adra2a,Agt,Agtr1a,Agtr2,Akap12,Aldh1a3,Ankrd1,Apln,Apoa1,Avpi1,Bax,Bmf,Bmp3,Bmper,Bnip3,C1qtnf1,C1qtnf3,C3,Cacna1b,Cant1,Ccl2,Cd38,Cd74,Cdkn2b,Clu,Cntf,Col1a1,Col3a1,Crlf1,Csf1,Cspg4,Ctgf,Ctsc,Cxcl5,Cyp2j5,Dact1,Dbn1,Dkk2,Dmtn,Dnm1,Dusp15,Edn1,Ednra,Ei24,Epha4,Esr1,Eya1,F10,F2,F2r,F2rl1,F3,Fas,Fbxo18,Fga,Fgb,Fgf10,Fgf18,Fgf9,Fgg,Fzd8,Gadd45g,Gas1,Gas6,Gata6,Gdf1…	biological_process.txt
epithelial cilium movement	5.5866e-11	14	Ak7,Ccdc39,Ccdc40,Dnah1,Dnaic1,Dpcd,Dyx1c1,Kif27,Lrrc6,Nme5,Nme7,Rfx3,Stk36,Ulk4	biological_process.txt	response to chemical	1.08576e-15	343	Abat,Abcc2,Ackr3,Adamts7,Adcy2,Adcy5,Adh1,Adm,Adra1b,Adra2a,Agtr1a,Agtr2,Akr1c6,Aldh1a1,Aldh1a2,Aldob,Ankrd1,Aoc3,Apoa1,Apoa2,Apob,Apoc3,Aqp1,Asah1,Ass1,Atp1a2,Atp8b1,Azgp1,Bax,Bcl11b,Bnip3,Brinp1,Cacna1b,Cacna1g,Calcrl,Cbs,Ccl11,Ccl2,Ccl20,Ccl7,Ccl8,Ccnd1,Cd38,Cd74,Cdkn2b,Cdkn2d,Cdo1,Ces1d,Chrd,Clu,Cmklr1,Cntf,Col1a1,Col1a2,Col3a1,Col4a1,Col6a1,Cpeb1,Cpn1,Cps1,Creb3l1,Crmp1,Crp,Cryab,Cryz,Csf1,C…	biological_process.txt
cellular developmental process	8.25402e-11	354	1110017D15Rik,2700049A03Rik,Adam8,Adgrb3,Adgrf5,Adgrv1,Agrn,Ak7,Alms1,Als2,Ang,Anln,Arhgap4,Arhgef7,Arid1a,Arid5a,Arl4a,Arl6,Atp11c,Aurka,Axin2,B9d1,B9d2,Barhl2,Bbs1,Bbs4,Bbs5,Bbs7,Bbs9,Bcl2,Bend6,Blm,Bmp2,Bmp7,Bves,C2cd3,Cadm1,Calr3,Camk1d,Casp3,Casp4,Cav2,Cbfb,Cby1,Ccdc103,Ccdc113,Ccdc114,Ccdc13,Ccdc151,Ccdc39,Ccdc40,Ccdc67,Cchcr1,Ccl5,Ccno,Cd1d1,Cd24a,Cdc20,Cdk5r1,Celsr2,Cep120,Cep126,Cep131,C…	biological_process.txt	regulation of epithelial cell proliferation	1.11287e-15	65	Aldh1a2,Apoe,Apoh,Arg1,Atoh8,Bax,Bcl11b,Ccl11,Ccl2,Ccnd1,Ccnd2,Cdkn2b,Cpb2,Cxcl12,Cyp7b1,Ednra,Egr3,Errfi1,Esr1,Etv4,Eya1,F3,Fgf10,Fgf7,Fgf9,Foxp2,Gas1,Grn,Hpn,Htra1,Id1,Igf1,Iqgap3,Lims2,Mmp12,Mtss1,Nr1d1,Nr4a1,Nr4a3,Osr1,Pgf,Pgr,Plau,Pold4,Ppard,Ptn,Rgcc,Rgn,Scg2,Serpinf1,Sfrp1,Sfrp2,Smad3,Sparc,Tgfb2,Tgfbr3,Thbs1,Tnfaip3,Tnmd,Twist2,Vdr,Vegfb,Wnt2,Xbp1,Zfp580	biological_process.txt
Loss of Nlp from mitotic centrosomes	3.44184e-10	24	Ccp110,Cdk1,Cdk5rap2,Cenpj,Cep131,Cep135,Cep152,Cep192,Cep250,Cep290,Cep41,Cep70,Cep76,Cep78,Cetn2,Cntrl,Fgfr1op,Haus2,Hsp90aa1,Nek2,Pcm1,Pcnt,Plk4,Prkar2b	reactome.txt	steroid metabolic process	1.46382e-15	53	0610007P14Rik,Adm,Akr1c6,Akr1d1,Angptl3,Apoa1,Apoa2,Apoa5,Apob,Apoc1,Apoc3,Apoe,Apof,Atp8b1,Cyp1a2,Cyp27a1,Cyp2e1,Cyp51,Cyp7b1,Dhcr24,Esr1,Fdft1,Fdps,Gc,Hmgcs1,Hmgcs2,Hsd17b7,Hsd3b3,Insig1,Ldlr,Lss,Msmo1,Mvd,Mvk,Nsdhl,Pbx1,Pcsk9,Pdgfra,Plekha1,Pmvk,Pon1,Saa1,Scd1,Slc27a2,Slc27a5,Slco1a1,Slco1a4,Slco1b2,Sqle,Srebf2,Stard4,Tecr,Tm7sf2	biological_process.txt
Loss of proteins required for interphase microtubule organizationfrom the centrosome	3.44184e-10	24	Ccp110,Cdk1,Cdk5rap2,Cenpj,Cep131,Cep135,Cep152,Cep192,Cep250,Cep290,Cep41,Cep70,Cep76,Cep78,Cetn2,Cntrl,Fgfr1op,Haus2,Hsp90aa1,Nek2,Pcm1,Pcnt,Plk4,Prkar2b	reactome.txt	positive regulation of cell migration	1.8146e-15	78	Adgra2,Adra2a,Agt,Angptl3,Aoc3,Aqp1,Atoh8,Ccl11,Ccl2,Ccl20,Cd74,Cemip,Cmklr1,Col1a1,Cpeb1,Csf1,Cxcl12,Cxcl14,Cxcl15,Cxcl5,Dmtn,Edn1,Ednra,F2r,F2rl1,F3,Fgf10,Fgf18,Fgf7,Gas6,Glipr2,Gnb2l1,Hgf,Hspb1,Igf1,Lbp,Lrrc15,Mcam,Mmp2,Mmp3,Mylk,Nox4,Ntf3,Ntrk3,P2ry2,Pawr,Pdgfra,Pdgfrb,Pgr,Pla2g7,Plau,Postn,Ppbp,Prr5,Ptprz1,Rapgef3,Rarres2,Sema3b,Sema3f,Sema4a,Sema4g,Sema6a,Sema6c,Serpine1,Smad3,Snai1,Sparc,S…	biological_process.txt
outer dynein arm assembly	6.99551e-10	11	Ccdc103,Ccdc114,Ccdc151,Dnaaf1,Dnaaf5,Dnah5,Dnaic1,Dnaic2,Dyx1c1,Lrrc6,Zmynd10	biological_process.txt	single-organism metabolic process	2.2347e-15	364	0610007P14Rik,A4galt,Abat,Ackr3,Acot2,Acsm1,Adamts3,Adamts7,Adck3,Adcy2,Adcy5,Adh1,Adm,Agt,Ak1,Akr1c14,Akr1c6,Akr1d1,Aldh1a1,Aldh1a2,Aldh1a3,Aldob,Angptl3,Aoc3,Apoa1,Apoa2,Apoa5,Apob,Apoc1,Apoc3,Apoe,Apof,Apoh,Aqp1,Arg1,Asah1,Ass1,Atp1a2,Atp6v0a1,Atp8b1,B3glct,B3gnt5,B3gnt9,B4galnt1,Bax,Bcat1,Bcat2,Bdh1,Bgn,C1s1,C3,C4b,C8a,C8b,C9,Calcrl,Cant1,Car3,Car8,Cbs,Ccbl2,Ccl11,Cd74,Cdc42ep5,Cdkn2d,Cdo1,Ce…	biological_process.txt
Recruitment of mitotic centrosome proteins and complexes	8.32938e-10	25	Ccp110,Cdk1,Cdk5rap2,Cenpj,Cep131,Cep135,Cep152,Cep192,Cep250,Cep290,Cep41,Cep70,Cep76,Cep78,Cetn2,Cntrl,Fgfr1op,Haus2,Hsp90aa1,Nek2,Numa1,Pcm1,Pcnt,Plk4,Prkar2b	reactome.txt	positive regulation of cellular component movement	3.19232e-15	80	Adgra2,Adra2a,Agt,Angptl3,Aoc3,Aqp1,Atoh8,Ccl11,Ccl2,Ccl20,Cd74,Cemip,Cmklr1,Col1a1,Cpeb1,Csf1,Cxcl12,Cxcl14,Cxcl15,Cxcl5,Dmtn,Edn1,Ednra,F2r,F2rl1,F3,Fgf10,Fgf18,Fgf7,Gas6,Glipr2,Gnb2l1,Hgf,Hspb1,Igf1,Lbp,Lrrc15,Mcam,Mmp2,Mmp3,Mylk,Nox4,Ntf3,Ntrk3,P2ry2,Pawr,Pdgfra,Pdgfrb,Pgr,Phpt1,Pla2g7,Plau,Postn,Ppbp,Prr5,Ptprz1,Rapgef3,Rarres2,Sema3b,Sema3f,Sema4a,Sema4g,Sema6a,Sema6c,Serpine1,Smad3,Snai1,S…	biological_process.txt
Centrosome maturation	8.32938e-10	25	Ccp110,Cdk1,Cdk5rap2,Cenpj,Cep131,Cep135,Cep152,Cep192,Cep250,Cep290,Cep41,Cep70,Cep76,Cep78,Cetn2,Cntrl,Fgfr1op,Haus2,Hsp90aa1,Nek2,Numa1,Pcm1,Pcnt,Plk4,Prkar2b	reactome.txt	negative regulation of signaling	3.80988e-15	147	Ackr3,Adamtsl2,Adgra2,Adm,Adra1b,Adra2a,Agt,Agtr2,Ahsg,Apoa1,Apoe,Aspn,Bag5,Bax,Bmf,Bmper,C1qtnf3,Ccnd1,Cd38,Cd74,Cdkn2d,Chrd,Chst11,Cilp,Clu,Creb3l1,Crtc3,Cthrc1,Cxcl12,Cyp7b1,Dact1,Dact3,Dapk1,Dhrs3,Dkk2,Dlk1,Dnm1,Dusp4,Edn1,Errfi1,Esr1,Eya1,F2rl1,Fbn1,Fbp1,Fga,Fgb,Fgf10,Fgf9,Fgfrl1,Fgg,Frzb,Fst,Gas1,Gas6,Gdpd5,Glis2,Gnb2l1,Gpm6b,Grem1,Grem2,Gria1,Hey2,Heyl,Hgf,Hic1,Higd1a,Hnf4a,Hspb1,Htr1b,Htr…	biological_process.txt
centrosome organization	1.72122e-09	24	Aurka,Bbs4,Brca1,C2cd3,Ccp110,Cdk5rap2,Cenpj,Cep135,Cep152,Cep192,Cep250,Cetn2,Cntln,Cntrob,Haus2,Haus4,Haus6,Nek2,Pcm1,Plk4,Sass6,Ssx2ip,Stil,Xrcc2	biological_process.txt	positive regulation of locomotion	4.36392e-15	81	Adgra2,Adra2a,Agt,Angptl3,Aoc3,Aqp1,Atoh8,Ccl11,Ccl2,Ccl20,Cd74,Cemip,Cmklr1,Col1a1,Cpeb1,Csf1,Cxcl12,Cxcl14,Cxcl15,Cxcl5,Dmtn,Edn1,Ednra,F2r,F2rl1,F3,Fgf10,Fgf18,Fgf7,Gas6,Glipr2,Gnb2l1,Hgf,Hspb1,Igf1,Lbp,Lrrc15,Mcam,Mmp2,Mmp3,Mylk,Nox4,Ntf3,Ntrk3,P2ry2,Pawr,Pdgfra,Pdgfrb,Pgr,Phpt1,Pla2g7,Plau,Postn,Ppbp,Prr5,Ptprz1,Rapgef3,Rarres2,Scg2,Sema3b,Sema3f,Sema4a,Sema4g,Sema6a,Sema6c,Serpine1,Smad3,Sn…	biological_process.txt
nonmotile primary cilium assembly	2.58735e-09	15	Bbs1,Bbs4,Bbs7,C2cd3,Ccdc13,Cep126,Cep250,Cep290,Cep89,Ift80,Ift88,Kif3a,Mks1,Pcm1,Pibf1	biological_process.txt	regulation of response to external stimulus	6.17537e-15	118	A2m,Abat,Ackr3,Adgra2,Agt,Ahsg,Aoc3,Apoa1,Apoe,Apoh,C1qtnf1,C1qtnf3,C3,Calcrl,Ccl2,Cd34,Cd74,Cfh,Cmklr1,Cntf,Cpb2,Csf1,Ctla2a,Ctnna2,Cxcl12,Cxcl14,Cxcl15,Cxcl5,Dbn1,Dmtn,Edn1,Ednra,Epha4,F12,F2,F2r,F2rl1,Fabp1,Fabp7,Fga,Fgb,Fgf10,Fgf18,Fgf7,Fgg,Gas6,Grem1,Grin3a,Hamp,Hc,Hgf,Hk2,Hpse,Hrg,Hspb1,Htra1,Il1rl1,Il33,Kank2,Klf4,Lbh,Lbp,Lmcd1,Metrnl,Mgll,Mmp28,Mtss1,Mtus1,Mvk,Mylk,Myom1,Nov,Nr1d2,Ntf3,Nt…	biological_process.txt
organelle fission	3.0036e-09	75	Anln,Aurka,Bora,Bub1b,Casc5,Ccnf,Cdc20,Cdca5,Cdca8,Cdk1,Cenpe,Cenph,Cenpw,Cep55,Cep57l1,Cetn2,Chek2,Cit,Ctdp1,Cyp26b1,Ercc6l,Gem,Gsg2,Haus2,Haus4,Hells,Incenp,Ing2,Katnb1,Kif18b,Kif20b,Kif2a,Kif3b,Knstrn,Lfng,Lmln,Mad2l1,Map9,Mcmbp,Mis18a,Mtfr2,Mybl2,Ncapd3,Ncaph,Ndc1,Ndc80,Nek1,Nek2,Nek4,Nudc,Pds5a,Pibf1,Pms2,Pttg1,Rb1,Rcc1,Recql5,Ruvbl1,Ska3,Smc4,Spag5,Spice1,Stag1,Stox1,Syce2,Terf1,Tex11,Timel…	biological_process.txt	lipid metabolic process	7.80187e-15	137	0610007P14Rik,A4galt,Acot2,Acsm1,Adh1,Adm,Akr1c6,Akr1d1,Aldh1a1,Aldh1a2,Aldh1a3,Angptl3,Apoa1,Apoa2,Apoa5,Apob,Apoc1,Apoc3,Apoe,Apof,Apoh,Asah1,Atp8b1,B3gnt5,B4galnt1,Bax,C3,Cd74,Cers4,Ces1d,Coq2,Cps1,Cpt1a,Crabp1,Crabp2,Cyp1a2,Cyp27a1,Cyp2a12,Cyp2a5,Cyp2c29,Cyp2c70,Cyp2d10,Cyp2d22,Cyp2d26,Cyp2d9,Cyp2e1,Cyp2f2,Cyp2j5,Cyp51,Cyp7b1,Dhcr24,Dhrs3,Dolpp1,Dpagt1,Echdc2,Edn1,Elovl2,Elovl6,Ept1,Esr1,Etnk…	biological_process.txt
Regulation of PLK1 Activity at G2/M Transition	3.55605e-09	26	Aurka,Bora,Ccp110,Cdk1,Cdk5rap2,Cenpj,Cep131,Cep135,Cep152,Cep192,Cep250,Cep290,Cep41,Cep70,Cep76,Cep78,Cetn2,Cntrl,Fgfr1op,Haus2,Hsp90aa1,Nek2,Pcm1,Pcnt,Plk4,Prkar2b	reactome.txt	regulation of coagulation	7.83159e-15	32	Abat,Apoe,Apoh,C1qtnf1,Cd34,Cpb2,Dmtn,F12,F2,F2r,F2rl1,Fga,Fgb,Fgg,Hpse,Hrg,Hs3st5,Lbh,Pdgfra,Plau,Plg,Prkg1,Proc,Scara5,Serpinc1,Serpine1,Serpine2,Serpinf2,Tec,Thbd,Thbs1,Vkorc1	biological_process.txt
DNA repair	5.71726e-09	64	Atr,Blm,Brca1,Brip1,Ccno,Cdca5,Cetn2,Chaf1a,Chaf1b,Chchd4,Chd1l,Chek2,Clspn,Cul4b,Dna2,Dtl,Eepd1,Eme2,Fen1,Gins2,H2afx,Hmga1,Ino80b,Kdm4d,Lig1,Mbd4,Mcm8,Mms22l,Mum1,Nudt1,Ogg1,Palb2,Parp1,Parpbp,Paxip1,Pcna,Pif1,Pms2,Pnkp,Pola1,Polg2,Polh,Poln,Pttg1,Rad18,Rad51ap1,Rad54b,Recql5,Rev3l,Rfc2,Rfc5,Rfwd3,Ruvbl1,Ruvbl2,Smarca5,Ssrp1,Supt16,Tdp2,Trip13,Trp53bp1,Ube2t,Ube2u,Uhrf1,Xrcc2	biological_process.txt	vasculature development	7.83159e-15	89	Ackr3,Adamts6,Adgra2,Adm,Agt,Agtr1a,Aldh1a2,Angptl3,Apob,Apoe,Bax,Bmper,Calcrl,Ccl2,Col1a1,Col1a2,Col3a1,Col4a1,Col4a2,Col5a1,Col8a1,Col8a2,Cspg4,Ctgf,Cxcl12,Edn1,Ednra,Egr3,Enpep,Ephb2,Errfi1,Eya1,Fgf10,Fgf18,Fgf9,Foxs1,Fzd8,Gata6,Grem1,Hey2,Hpse,Hrg,Id1,Igf1,Kif7,Lox,Loxl2,Lrp2,Mcam,Mmp2,Mylk,Notch3,Nov,Nr4a1,Nsdhl,Osr1,Parva,Pcsk5,Pde2a,Pdgfra,Pdgfrb,Pgf,Plau,Plg,Pofut1,Prcp,Prickle1,Prrx1,Prr…	biological_process.txt
chromatin organization	6.29007e-09	91	Arid1a,Asf1b,Baz1a,Bcor,Brms1,Brpf1,Brpf3,Cabin1,Cbx2,Cbx4,Cdan1,Cdk1,Cenpp,Chaf1a,Chaf1b,Chd1l,Cul4b,Dek,Dnmt1,Dpy30,Dydc2,Ep400,Epc1,Ezh2,Foxa1,Foxa2,Ftx,Gsg2,H2afx,H2afz,Hat1,Hdac8,Hdac9,Hells,Hist1h1a,Hist1h2be,Hjurp,Hmgb2,Hmgb3,Ikzf1,Ing2,Ino80b,Jade3,Jmjd1c,Kdm2b,Kdm3a,Kdm4d,L3mbtl2,Lrwd1,Mbd1,Meaf6,Mis18a,Mtf2,Mum1,Myb,Nap1l1,Nek11,Per1,Ppm1f,Ptma,Rb1,Rbl1,Rnf40,Ruvbl1,Ruvbl2,Satb1,Setd1a,…	biological_process.txt	positive regulation of cell proliferation	8.12502e-15	121	Adm,Agt,Agtr1a,Agtr2,Aldh1a2,Apln,Aqp1,Arg1,Calcrl,Ccl11,Ccl2,Ccnd1,Ccnd2,Cd248,Cd38,Cd74,Chrd,Clec11a,Clu,Cntf,Crlf1,Csf1,Ctgf,Cthrc1,Cxcl12,Cyp7b1,Edn1,Ednra,Efemp1,Efnb1,Egr3,Eif5a2,Esr1,Eya1,F2,F2r,F3,Fgf10,Fgf18,Fgf5,Fgf7,Fgf9,Flt3l,Foxp2,Gas1,Gas6,Gata6,Gpam,Gpr183,Grem1,Grn,H2-T23,Hey2,Hpn,Hpse,Htra1,Id1,Igf1,Igf2,Igfbp2,Il11,Iqgap3,Mmp12,Mvd,Mycn,Ncam1,Ngfr,Nlgn2,Notch3,Nr4a1,Nr4a3,Ntf3,N…	biological_process.txt
chromosome segregation	6.46737e-09	45	Brca1,Casc5,Cdca5,Cdca8,Cdk5rap2,Cenpe,Cenpf,Cenph,Cenpn,Cenpw,Cep57l1,Cit,Ddx11,Fam96a,Gem,Gsg2,Hdac8,Hjurp,Incenp,Kif18b,Knstrn,Mad2l1,Mcmbp,Mis18a,Ncapd3,Ncaph,Ndc1,Ndc80,Nek2,Pds5a,Pibf1,Pttg1,Rb1,Rcc1,Recql5,Ska3,Smc4,Spag5,Spice1,Stag1,Syce2,Terf1,Tex11,Top2a,Trip13	biological_process.txt	blood vessel development	1.04326e-14	85	Ackr3,Adamts6,Adgra2,Adm,Agt,Agtr1a,Aldh1a2,Angptl3,Apob,Apoe,Bax,Bmper,Calcrl,Ccl2,Col1a1,Col1a2,Col3a1,Col4a1,Col4a2,Col5a1,Col8a1,Col8a2,Cspg4,Ctgf,Cxcl12,Edn1,Ednra,Egr3,Enpep,Ephb2,Eya1,Fgf10,Fgf18,Fgf9,Foxs1,Fzd8,Gata6,Grem1,Hey2,Hpse,Hrg,Kif7,Lox,Loxl2,Lrp2,Mcam,Mmp2,Mylk,Notch3,Nov,Nr4a1,Nsdhl,Osr1,Parva,Pcsk5,Pde2a,Pdgfra,Pdgfrb,Pgf,Plau,Plg,Pofut1,Prcp,Prickle1,Prrx1,Prrx2,Ptprb,Rapgef3…	biological_process.txt
chromatin modification	7.10942e-09	77	Arid1a,Asf1b,Baz1a,Bcor,Brms1,Brpf1,Brpf3,Cbx2,Cbx4,Cdk1,Cenpp,Chd1l,Cul4b,Dek,Dnmt1,Dpy30,Dydc2,Ep400,Epc1,Ezh2,Foxa1,Foxa2,Gsg2,Hat1,Hdac8,Hdac9,Hells,Hjurp,Hmgb2,Hmgb3,Ikzf1,Ing2,Ino80b,Jade3,Jmjd1c,Kdm2b,Kdm3a,Kdm4d,L3mbtl2,Lrwd1,Mbd1,Meaf6,Mis18a,Mtf2,Myb,Nek11,Per1,Ppm1f,Ptma,Rb1,Rbl1,Rnf40,Ruvbl1,Ruvbl2,Satb1,Setd1a,Sfmbt1,Sin3a,Smarca5,Smarcc1,Smarcc2,Ssrp1,Suv39h1,Suz12,Taf9,Tbl1xr1,Tnrc…	biological_process.txt	regulation of blood coagulation	1.22332e-14	31	Abat,Apoe,Apoh,C1qtnf1,Cd34,Cpb2,Dmtn,F12,F2,F2r,F2rl1,Fga,Fgb,Fgg,Hpse,Hrg,Lbh,Pdgfra,Plau,Plg,Prkg1,Proc,Scara5,Serpinc1,Serpine1,Serpine2,Serpinf2,Tec,Thbd,Thbs1,Vkorc1	biological_process.txt
single-organism cellular process	1.19383e-08	933	1110017D15Rik,1190002N15Rik,2700049A03Rik,2810006K23Rik,A3galt2,Abr,Acacb,Acad12,Acin1,Acoxl,Acpp,Acsm3,Adam8,Adamts2,Adamts20,Adcy7,Add2,Adgrb1,Adgrb2,Adgrb3,Adgrf5,Adgrg2,Adgrv1,Adss,Ago3,Agpat4,Agrn,Agrp,Aim2,Ak7,Ak8,Akt3,Aldh3b1,Alms1,Als2,Ampd1,Ang,Ang2,Angptl4,Ankdd1b,Ankrd13c,Anln,Ano7,Apobec1,Arhgap11a,Arhgap18,Arhgap27,Arhgap32,Arhgap39,Arhgap4,Arhgef7,Arid1a,Arid5a,Arl4a,Arl6,Arnt2,Arrb…	biological_process.txt	regulation of hemostasis	1.22332e-14	31	Abat,Apoe,Apoh,C1qtnf1,Cd34,Cpb2,Dmtn,F12,F2,F2r,F2rl1,Fga,Fgb,Fgg,Hpse,Hrg,Lbh,Pdgfra,Plau,Plg,Prkg1,Proc,Scara5,Serpinc1,Serpine1,Serpine2,Serpinf2,Tec,Thbd,Thbs1,Vkorc1	biological_process.txt
microtubule organizing center organization	4.64278e-08	24	Aurka,Bbs4,Brca1,C2cd3,Ccp110,Cdk5rap2,Cenpj,Cep135,Cep152,Cep192,Cep250,Cetn2,Cntln,Cntrob,Haus2,Haus4,Haus6,Nek2,Pcm1,Plk4,Sass6,Ssx2ip,Stil,Xrcc2	biological_process.txt	negative regulation of cell communication	1.88178e-14	146	Ackr3,Adamtsl2,Adgra2,Adm,Adra1b,Adra2a,Agt,Agtr2,Ahsg,Apoa1,Apoe,Aspn,Bag5,Bax,Bmf,Bmper,C1qtnf3,Ccnd1,Cd38,Cd74,Cdkn2d,Chrd,Chst11,Cilp,Clu,Creb3l1,Crtc3,Cthrc1,Cxcl12,Cyp7b1,Dact1,Dact3,Dapk1,Dhrs3,Dkk2,Dlk1,Dnm1,Dusp4,Edn1,Errfi1,Esr1,Eya1,F2rl1,Fbn1,Fbp1,Fga,Fgb,Fgf10,Fgf9,Fgfrl1,Fgg,Frzb,Fst,Gas1,Gas6,Gdpd5,Glis2,Gnb2l1,Gpm6b,Grem1,Grem2,Gria1,Hey2,Heyl,Hgf,Hic1,Higd1a,Hnf4a,Hspb1,Htr1b,Htr…	biological_process.txt
regulation of microtubule cytoskeleton organization	4.64278e-08	33	Agrn,Aurka,Bora,Ccnf,Cdk5r1,Cenpe,Cenpj,Cep131,Cep192,Cep250,Cep76,Cyld,Dixdc1,Ect2,Eml2,Fgf13,Gas2l2,Gda,Katnb1,Knstrn,Map6d1,Nek2,Plk4,Ranbp1,Ska3,Spag5,Spice1,Stmnd1,Terf1,Tmem67,Tpr,Tpx2,Trim37	biological_process.txt	carboxylic acid metabolic process	2.64254e-14	114	Abat,Acot2,Acsm1,Adh1,Akr1d1,Aldh1a1,Aldh1a2,Aldh1a3,Aldob,Angptl3,Apoa2,Arg1,Ass1,Atp8b1,Bcat1,Bcat2,C3,Cbs,Ccbl2,Cd74,Cdo1,Ces1d,Chst14,Cps1,Cpt1a,Crabp1,Crabp2,Csgalnact1,Cyp1a2,Cyp2a12,Cyp2a5,Cyp2c29,Cyp2c70,Cyp2d10,Cyp2d22,Cyp2d26,Cyp2d9,Cyp2e1,Cyp2f2,Cyp2j5,Cyp7b1,Ddah1,Ddah2,Ddc,Dmgdh,Dpep1,Echdc2,Edn1,Elovl2,Elovl6,Eno2,Eno3,Fpgs,Gamt,Gne,Gnmt,Gpam,Gsto1,Hk2,Hnf4a,Hpd,Idh1,Ido2,Khk,Lars2,…	biological_process.txt
inner dynein arm assembly	9.16047e-08	9	Ccdc103,Ccdc39,Ccdc40,Dnaaf1,Dnaaf5,Dnah1,Dyx1c1,Lrrc6,Zmynd10	biological_process.txt	negative regulation of cell death	2.8523e-14	130	Ackr3,Actc1,Adcyap1r1,Agt,Agtr1a,Agtr2,Alb,Apoe,Apoh,Aqp1,Atf5,Bag5,Bax,Bcl11b,Birc3,Bmf,Bnip3,Cbs,Cd34,Cd38,Cd74,Cdkn2d,Chst11,Ciapin1,Clu,Cntf,Creb3l1,Crlf1,Cryab,Ctgf,Ctsb,Cxcl12,Dapk1,Dhcr24,Dpep1,Edn1,Ednra,Egr2,Egr3,Esr1,Eya1,F2r,Fabp1,Fas,Fga,Fgb,Fgf10,Fgg,Flt3l,Gas1,Gas6,Gata6,Gnb2l1,Gpam,Grem1,Hey2,Hgf,Higd1a,Hpn,Hspa1b,Hspb1,Id1,Igf1,Kank2,Klf4,Krt18,Lims2,Lmna,Meis3,Mitf,Msx1,Mt1,Ncam1…	biological_process.txt
spindle organization	1.05276e-07	28	Aurka,Cenpj,Cep120,Cep126,Cep192,Chek2,Eml1,Haus2,Haus4,Haus6,Kif2a,Kif3b,Kiz,Knstrn,Map9,Mybl2,Ndc80,Nek2,Pcnt,Pibf1,Ranbp1,Rcc1,Spag5,Spice1,Stil,Tacc3,Tpx2,Wdr62	biological_process.txt	positive regulation of signal transduction	5.39718e-14	153	AI464131,Ackr3,Adamts3,Adra1b,Adra2a,Agt,Agtr1a,Agtr2,Akap12,Aldh1a3,Ankrd1,Apoa1,Avpi1,Bax,Bmf,Bmp3,Bmper,Bnip3,C1qtnf1,C1qtnf3,C3,Cant1,Cd74,Cdkn2b,Clu,Cntf,Col1a1,Col3a1,Crlf1,Csf1,Cspg4,Ctgf,Ctsc,Cxcl5,Dact1,Dkk2,Dmtn,Dusp15,Edn1,Ednra,Ei24,Epha4,Esr1,Eya1,F10,F2,F2r,F2rl1,F3,Fas,Fbxo18,Fga,Fgb,Fgf10,Fgf18,Fgf9,Fgg,Fzd8,Gadd45g,Gas1,Gas6,Gata6,Gdf10,Gdf11,Gdf6,Glipr2,Gnb2l1,Golt1b,Gpr183,Grem…	biological_process.txt
anatomical structure morphogenesis	1.23282e-07	225	2700049A03Rik,Abr,Adam8,Adgrb3,Ak7,Alms1,Als2,Ang,Ankrd11,Arid1a,Arl6,Aurka,Axin2,B9d1,B9d2,Bbs1,Bbs4,Bbs5,Bbs7,Bbs9,Bcl2,Bcor,Bmp2,Bmp7,Bves,C2cd3,Cadm1,Car2,Cby1,Ccdc103,Ccdc113,Ccdc114,Ccdc13,Ccdc151,Ccdc39,Ccdc40,Ccno,Cdk5r1,Celsr2,Cep126,Cep131,Cep162,Cep250,Cep290,Cep41,Cep83,Cep89,Cfap221,Chl1,Cited1,Cluap1,Cnnm4,Cnp,Ctnnd2,Ctsh,Cyp26b1,Dcdc2a,Dnaaf1,Dnaaf2,Dnaaf3,Dnaaf5,Dnah1,Dnah5,Dnaic1…	biological_process.txt	organ morphogenesis	5.67312e-14	129	Actc1,Adamts1,Agt,Agtr2,Aldh1a1,Aldh1a2,Aldh1a3,Ankrd1,Aqp1,Bax,Bcl11b,Cbs,Ccl11,Cdsn,Chst11,Cntf,Col1a1,Col1a2,Col3a1,Col5a1,Col8a1,Col8a2,Csf1,Csgalnact1,Ctgf,Cthrc1,Ctnna2,Cyp7b1,Dchs1,Dhrs3,Edn1,Ephb2,Erg,Errfi1,Esr1,Etv4,Eya1,Fam20a,Fat4,Fgf10,Fgf18,Fgf7,Fgf9,Fgfrl1,Frem1,Frzb,Fst,Fzd2,Gamt,Gas1,Gata6,Gcnt4,Gdf11,Grem1,Hey2,Heyl,Hoxb3,Hoxb8,Hoxc13,Hpn,Id1,Igf1,Igf2,Igfbp5,Insig1,Itga8,Kif26b…	biological_process.txt
cilium or flagellum-dependent cell motility	1.27403e-07	8	Ccdc39,Cfap46,Dnaaf2,Dnah1,Drc1,Ift46,Rfx3,Spag16	biological_process.txt	small molecule biosynthetic process	7.54014e-14	68	0610007P14Rik,Abat,Acsm1,Adck3,Akr1d1,Aldh1a1,Aldh1a2,Aldh1a3,Apoa1,Apoa2,Apoa5,Apoe,Ass1,Bcat1,Bcat2,Cbs,Cd74,Chst14,Chst15,Coq2,Cps1,Cyp27a1,Cyp51,Cyp7b1,Dhcr24,Dpagt1,Edn1,Elovl2,Elovl6,Fbp1,Fdft1,Fdps,Fgf7,Fpgs,Gamt,Gsto1,Hmgcs1,Hmgcs2,Hsd17b7,Insig1,Lss,Mgll,Msmo1,Mthfd2l,Mvd,Mvk,Nsdhl,Otc,Pah,Pck1,Pck2,Pcx,Pmvk,Ptgis,Pycr1,Rbp1,Rbp4,Rgn,Scd1,Scd2,Sephs2,Slc27a1,Slc27a2,Slc27a5,Sphk1,Tecr,Tm…	biological_process.txt
cilium-dependent cell motility	1.27403e-07	8	Ccdc39,Cfap46,Dnaaf2,Dnah1,Drc1,Ift46,Rfx3,Spag16	biological_process.txt	regulation of system process	7.87499e-14	82	Abat,Acat2,Adm,Adra1b,Adra1d,Adra2a,Agt,Agtr1a,Agtr2,Apln,Apoa1,Apoa2,Apoa5,Aqp1,Atp1a2,C1qtnf1,C1qtnf3,Cacna1b,Cacna1g,Calcrl,Cd38,Chrm3,Col14a1,Cps1,Crp,Ctgf,Cyp2j5,Dbn1,Dmpk,Edn1,Errfi1,F2r,F2rl1,Fbxo32,Fdps,Fga,Fgb,Fgf10,Fgg,Gas6,Gucy1a3,Hey2,Hgf,Igf1,Igfbp5,Kcnma1,Klf4,Lmcd1,Mgll,Mmp13,Mmp2,Mrvi1,Mylk2,Myrf,Ncam1,Ngfr,Nlgn2,Nol3,Nov,Nppb,Nr4a3,Olfr78,P2ry2,Pawr,Pde4d,Pi16,Pkp2,Ppard,Prkg1,Sc…	biological_process.txt
pattern specification process	1.3045e-07	69	Aurka,Axin2,Bcor,Bmp2,Bmp7,C2cd3,Ccdc103,Ccdc151,Ccdc39,Ccdc40,Celsr2,Cep290,Cited1,Cluap1,Cyp26b1,Daw1,Dnaaf1,Dnaaf3,Dnah11,Dnah5,Dnaic1,Dnaic2,Dpcd,Drc1,Dync2h1,Dync2li1,Dyx1c1,Foxa1,Foxa2,Foxj1,Foxn4,Fzd5,Gli3,Hipk1,Hipk2,Ift122,Ift140,Ift172,Ift57,Ift74,Ift88,Intu,Kdm2b,Kif3a,Lfng,Lhx2,Lrrc6,Mks1,Mns1,Mtf2,Nme7,Ntf5,Palb2,Pcsk6,Reln,Rfx3,Rpgrip1l,Rttn,Senp2,Stil,Syngap1,Tbc1d32,Tctn1,Tmem107,…	biological_process.txt	biological adhesion	9.38093e-14	127	Ackr3,Adam12,Adam23,Adgrl1,Agt,Angptl3,Antxr1,Aoc3,Azgp1,Bax,Bcl11b,Cadm2,Cadm3,Cd34,Cd74,Cdh10,Cdh11,Cdh26,Cdh6,Cdh8,Cdhr1,Cdsn,Cercam,Cgref1,Cldn1,Col14a1,Col15a1,Col28a1,Col3a1,Col5a1,Col6a1,Col6a2,Col8a1,Col8a2,Ctgf,Ctnna2,Cxcl12,Dchs1,Edil3,Egfl6,Epha4,F2rl1,Fas,Fat4,Fblim1,Fbln5,Fbln7,Fga,Fgb,Fgfrl1,Fgg,Frem1,Fzd8,Gadd45g,Gas6,Gbp2,Gbp2b,Gldn,Gp1bb,H2-T23,Hpse,Hspb1,Igfbp7,Iglon5,Itga11,Itg…	biological_process.txt
centriole assembly	1.49009e-07	10	C2cd3,Ccdc67,Ccp110,Cenpj,Cep135,Cep152,Cetn2,Cntrob,Plk4,Sass6	biological_process.txt	nervous system development	9.38093e-14	220	Adam22,Adamts1,Adgra2,Adm,Agt,Agtr2,Aldh1a2,Aldh1a3,Ankrd1,Apoa1,Apoa5,Apob,Apoe,Atf5,Atoh8,Atp8b1,B3gnt5,Bag5,Bax,Bcl11b,Brinp1,Brsk1,Cbs,Ccl2,Cdh11,Cend1,Chodl,Chrd,Clu,Cntf,Col25a1,Col3a1,Col4a1,Cpeb1,Crabp2,Crmp1,Crp,Crtc1,Csf1,Cspg4,Cthrc1,Ctnna2,Cxcl12,Cxcl5,Dact1,Dbn1,Dchs1,Dclk1,Dguok,Dner,Dok5,Dpysl4,Ednra,Efemp1,Efna3,Efna4,Efnb1,Egr2,Egr3,En1,Epha3,Epha4,Ephb2,Etv1,Etv4,Eya1,F2,Fabp7,F…	biological_process.txt
single-organism developmental process	1.61774e-07	460	1110017D15Rik,1190002N15Rik,2700049A03Rik,Abr,Adam8,Adamts2,Add2,Adgrb2,Adgrb3,Adgrf5,Adgrv1,Agrn,Ak7,Ak8,Alms1,Als2,Ang,Ankrd11,Anln,Arhgap4,Arhgef7,Arid1a,Arid5a,Arl4a,Arl6,Arnt2,Arrb2,Atp11c,Atr,Aurka,Axin2,B9d1,B9d2,Barhl2,Bbs1,Bbs4,Bbs5,Bbs7,Bbs9,Bbx,Bcl2,Bcor,Bend6,Blm,Bmp2,Bmp7,Brca1,Bves,C2cd3,Cadm1,Calr3,Camk1d,Capn10,Car2,Casp3,Casp4,Casp7,Cav2,Cbfb,Cbx2,Cby1,Ccdc103,Ccdc113,Ccdc114,Ccd…	biological_process.txt	regulation of wound healing	9.87588e-14	37	Abat,Adra2a,Apoe,Apoh,C1qtnf1,Cd34,Cpb2,Dmtn,F12,F2,F2r,F2rl1,Fga,Fgb,Fgg,Hpse,Hrg,Lbh,Mylk,Pdgfra,Phldb2,Plau,Plg,Ppard,Prkg1,Proc,Scara5,Serpinc1,Serpine1,Serpine2,Serpinf2,Smad3,Tec,Thbd,Thbs1,Vegfb,Vkorc1	biological_process.txt
cellular response to stress	2.24747e-07	153	Acin1,Adam8,Aldh3b1,Angptl4,Armt1,Atr,Bcl2,Blm,Brca1,Brip1,Cadps2,Casp3,Casp4,Ccdc13,Ccno,Cdca5,Cdk1,Cdkn1a,Cetn2,Chaf1a,Chaf1b,Chchd4,Chchd6,Chd1l,Chek2,Clspn,Cul4b,D430041D05Rik,Dgkz,Dkkl1,Dna2,Dnaaf2,Dnajc15,Dsc2,Dtl,Dzank1,E2f7,Ect2,Eepd1,Eif2ak2,Eme2,Erlin1,Ezh2,Fbxo45,Fen1,Foxo1,Gabra5,Gins2,H2afx,Hipk1,Hipk2,Hmga1,Hrk,Ino80b,Ints7,Kcnc2,Kdm4d,Lig1,Map3k1,Map3k19,Map4k1,Map4k2,Mapk10,Mapkbp…	biological_process.txt	regulation of growth	1.06939e-13	101	Agt,Ahsg,Apoe,Azgp1,C3,Cd38,Cdkn2d,Cgref1,Cntf,Col14a1,Crabp2,Crim1,Cryab,Csf1,Ctgf,Cxcl12,Dact3,Dbn1,Ei24,F2,Fbp1,Fdps,Fgf9,Foxs1,Frzb,Gamt,Gap43,Gas1,Gas6,Gata6,Gnb2l1,Gpam,Grem1,H19,Hey2,Hnf4a,Hpn,Hrg,Htra1,Htra3,Igf1,Igf2,Igfbp2,Igfbp3,Igfbp4,Igfbp5,Igfbp6,Igfbp7,Lats2,Lbp,Map1b,Mbl2,Mgll,Msx1,Ncam1,Ndn,Nedd9,Nell2,Nkd1,Nov,Nppb,Nrk,Ntrk3,Osgin1,Pi16,Plac8,Plxnc1,Ppard,Psrc1,Rbp4,Rerg,Scd1,Se…	biological_process.txt
regulation of organelle organization	3.22796e-07	120	Add2,Agrn,Alms1,Apobec1,Arhgap18,Arid5a,Arrb2,Atad2,Aurka,Axin2,Bbs4,Bcor,Bmp7,Bora,Brca1,Bub1b,C2cd5,Ccdc151,Ccnf,Cdc20,Cdca5,Cdk5r1,Cenpe,Cenpj,Cep131,Cep192,Cep250,Cep295,Cep76,Cit,Cnot6,Cul9,Cyld,Dixdc1,Dnmt1,Doc2b,Ect2,Elmod1,Eml2,Epha5,Fbxo43,Fgf13,Fhod3,Fzd5,Gas2l2,Gda,H3f3a,Hap1,Hdac8,Hspa1l,Ift140,Ift46,Ift88,Iqgap2,Katnb1,Kcnn3,Kdm3a,Kdm4d,Kif9,Knstrn,Lmod2,Lrrc46,Mad2l1,Map3k1,Map6d1,M…	biological_process.txt	negative regulation of developmental process	1.14377e-13	123	Abca5,Adamts1,Adamts7,Agt,Ahsg,Apoe,Apoh,Aspn,Atf5,Bag5,Bhlhe41,Bnip3,Ccl2,Ccnd1,Cd74,Cend1,Chrd,Clec2d,Cntf,Col3a1,Col4a2,Col5a1,Cpb2,Crp,Cspg4,Cxcl14,Dact3,Dguok,Dlk1,Dmtn,Efemp1,Epha4,Ephb2,Etv4,F2,Fgf10,Frzb,Fst,Gas6,Gdf10,Gdf11,Grem1,H19,Hoxb8,Hpn,Hrg,Id1,Id3,Igf1,Igfbp5,Il4ra,Insig1,Klf13,Klf4,Lims2,Lmna,Lrrc17,Mir214,Mkx,Mmp11,Msx1,Mycn,Ngfr,Nkd1,Noct,Notch3,Nov,Ntrk3,Osr1,Pbx1,Phldb2,Pi16…	biological_process.txt
nucleic acid metabolic process	3.68351e-07	297	6430573F11Rik,Acin1,Ago3,Ang,Apobec1,Arid1a,Arid5a,Arnt2,Arrb2,Asf1b,Atad2,Atr,Axin2,Barhl2,Baz1a,Bbx,Bcor,Blm,Brca1,Brip1,Brms1,Cbx2,Cbx4,Ccnc,Ccne1,Ccne2,Ccno,Cdca5,Cdca7l,Cdt1,Cep290,Cetn2,Chaf1a,Chaf1b,Chchd4,Chd1l,Chek2,Cited1,Clp1,Clspn,Cnot6,Cpsf4,Creb5,Csrnp2,Cstf2,Ctbp2,Ctnnd2,Cul4b,Dbf4,Ddx20,Dedd2,Dhx37,Dhx38,Dhx8,Dido1,Dna2,Dnmt1,Dpy30,Dtl,Dxo,E2f4,E2f6,E2f7,E2f8,Eaf2,Eepd1,Eftud2,Eif…	biological_process.txt	cellular developmental process	1.19275e-13	344	A2m,AI464131,AW551984,Ackr3,Acta1,Actc1,Adam22,Adamts1,Adcyap1r1,Adm,Agt,Agtr2,Aldh1a2,Ankrd1,Antxr1,Apoa1,Apoa5,Apoe,Arxes1,Arxes2,Atf5,Atoh8,Atp8b1,Atraid,Bag5,Bax,Bcl11b,Bmp1,Bmp3,Bnip3,Brinp1,Brsk1,Ccl2,Ccnd1,Cd74,Cdc25b,Cdh11,Cebpd,Cend1,Ces1d,Chodl,Chrd,Chst11,Clu,Cntf,Col24a1,Col25a1,Col3a1,Col6a1,Cpeb1,Crabp2,Creb3l1,Crmp1,Crp,Crtc1,Cryab,Csf1,Cspg4,Ctbp1,Ctgf,Cthrc1,Ctnna2,Cxcl12,Cxcl5,D…	biological_process.txt
regulation of mitotic cell cycle	3.85814e-07	65	Bcl2,Blm,Bmp7,Bora,Bub1b,Cdca5,Cdk1,Cdkn1a,Cenpe,Cenpf,Cep192,Chek2,Cit,Clspn,Ctdspl,Cul4b,Cul9,Cyld,Dbf4,Dgkz,E2f7,Ezh2,Fbxo43,Foxa1,Gsg2,Kif20b,Larp7,Mad2l1,Map3k1,Map3k19,Map4k1,Map4k2,Map9,Mbd4,Mcidas,Met,Mink1,Nek11,Nek4,Pak4,Pak6,Pdpn,Pdxp,Phip,Pidd1,Pim2,Pttg1,Ranbp1,Rb1,Rcc1,Rfwd3,Scrib,Senp2,Sin3a,Slc9a3r1,Slf1,Stil,Stk10,Stox1,Terf1,Top2a,Tpr,Tpx2,Trp73,Zwilch	biological_process.txt	regulation of response to wounding	1.26868e-13	70	A2m,Abat,Adra2a,Agt,Ahsg,Aoc3,Apoa1,Apoe,Apoh,C1qtnf1,C1qtnf3,C3,Calcrl,Cd34,Cfh,Cntf,Cpb2,Ctla2a,Dmtn,Ednra,Epha4,F12,F2,F2r,F2rl1,Fga,Fgb,Fgg,Hamp,Hgf,Hpse,Hrg,Il1rl1,Il33,Klf4,Lbh,Lbp,Metrnl,Mgll,Mvk,Mylk,Nov,Nr1d2,Ntrk3,Pde2a,Pdgfra,Phldb2,Plau,Plg,Ppard,Prkg1,Proc,Ptgis,Rps19,Scara5,Serpinc1,Serpine1,Serpine2,Serpinf1,Serpinf2,Smad3,Tac1,Tec,Tgm2,Thbd,Thbs1,Tnfaip3,Tnfsf18,Vegfb,Vkorc1	biological_process.txt
centriole replication	3.9047e-07	9	C2cd3,Ccp110,Cenpj,Cep135,Cep152,Cetn2,Cntrob,Plk4,Sass6	biological_process.txt	response to stress	1.26868e-13	277	Abat,Abcc9,Acot2,Adamts4,Adamts5,Adamts7,Adm,Adra2a,Agt,Agtr1a,Agtr2,Ahsg,Alb,Aldh1a1,Aoc3,Apoa1,Apoa5,Apoe,Apoh,Aqp1,Ass1,Bax,Bcat1,Bnip3,Brsk1,C1s1,C3,C8a,C8b,C9,Cacna1b,Car3,Cbs,Ccl11,Ccl2,Ccl20,Ccl7,Ccl8,Ccnd1,Cd38,Cd74,Cdc42ep5,Cdh8,Cdkn2d,Cfh,Cfi,Chst1,Chst2,Clec2d,Clu,Clvs1,Cnn2,Coch,Col1a1,Col3a1,Col5a1,Cpb2,Cpeb1,Creb3l1,Crp,Cryab,Csf1,Cspg4,Cxcl15,Cxcl5,Dap,Dapk1,Edn1,Ednra,Ei24,Entpd2,…	biological_process.txt
cytoskeleton-dependent intracellular transport	4.2436e-07	27	Bbs1,Bbs12,Cep131,Cluap1,Dync2h1,Hap1,Ift122,Ift140,Ift22,Ift46,Ift57,Ift74,Ift80,Ift81,Kif17,Kif3b,Kif5a,Lca5,Nme7,Pcm1,Rpgr,Ssx2ip,Traf3ip1,Ttc21a,Ttc26,Wdr19,Wdr35	biological_process.txt	Extracellular matrix organization	1.39586e-13	67	A2m,Adamts3,Adamts4,Adamts5,Bgn,Bmp1,Col14a1,Col15a1,Col1a1,Col1a2,Col24a1,Col25a1,Col26a1,Col28a1,Col3a1,Col4a1,Col4a2,Col5a1,Col6a1,Col6a2,Col6a3,Col8a1,Col8a2,Ctsb,Dcn,Dmp1,Efemp1,Eln,Fbln2,Fbln5,Fbn1,Fga,Fgb,Fgg,Itga11,Itga8,Itgb5,Jam2,Lama2,Lox,Loxl1,Lum,Matn4,Mfap2,Mfap4,Mfap5,Mmp11,Mmp12,Mmp13,Mmp15,Mmp2,Nid1,Pcolce,Plg,Plod1,Serpine1,Sparc,Spp1,Tgfb2,Tgfb3,Thbs1,Timp2,Tnc,Ttr,Vcam1,Vcan,V…	reactome.txt
cellular macromolecule metabolic process	5.51434e-07	478	1700016K19Rik,2810006K23Rik,6430573F11Rik,Acin1,Agbl2,Agbl3,Agbl4,Ago3,Agrn,Akt3,Als2,Ang,Ankk1,Apobec1,Arid1a,Arid5a,Arl6,Armt1,Arnt2,Arrb2,Art4,Asf1b,Atad2,Atr,Aurka,Axin2,B3galt4,B3gnt8,Barhl2,Baz1a,Bbx,Bcl2,Bcor,Blm,Bmp2,Brca1,Brip1,Brms1,Brpf1,Brpf3,Bub1b,Camk1d,Cbfb,Cbx2,Cbx4,Ccl5,Ccnc,Ccne1,Ccne2,Ccnf,Ccno,Cdc20,Cdca5,Cdca7l,Cdk1,Cdk15,Cdk20,Cdk5r1,Cdkl4,Cdt1,Cep290,Cetn2,Chaf1a,Chaf1b,Chc…	biological_process.txt	regulation of cellular component organization	3.7574e-13	233	Adamts1,Adgrl1,Agt,Ahsg,Ankrd1,Apoa1,Apoa2,Apoa5,Apoe,Aqp1,Arap1,Asap3,Atf5,Atp8b1,Bag5,Bax,Bmf,Bnip3,C3,Capn6,Ccl11,Ccl2,Ccl8,Cd38,Cdc42ep2,Cdc42ep5,Cdkn2d,Cemip,Cgref1,Chodl,Clip3,Clu,Cnn2,Cntf,Coch,Col14a1,Col1a1,Col5a1,Cpb2,Cpeb1,Crabp2,Crim1,Crp,Crtc1,Cryab,Cspg4,Ctbp1,Ctgf,Ctnna2,Cxcl12,Cxcl5,Dact3,Dbn1,Dguok,Dmpk,Dmtn,Dpp6,Edn1,Efemp1,Ei24,Eid1,Eif5a2,Eln,Epha3,Epha4,Ephb2,Ept1,Esr1,F2,F2r…	biological_process.txt
Mitotic G2-G2/M phases	6.6715e-07	27	Aurka,Bora,Ccp110,Cdk1,Cdk5rap2,Cenpj,Cep131,Cep135,Cep152,Cep192,Cep250,Cep290,Cep41,Cep70,Cep76,Cep78,Cetn2,Cntrl,Fgfr1op,Haus2,Hsp90aa1,Nek2,Numa1,Pcm1,Pcnt,Plk4,Prkar2b	reactome.txt	regulation of cell growth	3.92492e-13	70	Agt,Ahsg,Apoe,Cd38,Cdkn2d,Cgref1,Cntf,Col14a1,Crabp2,Crim1,Cryab,Ctgf,Cxcl12,Dact3,Dbn1,Ei24,F2,Fbp1,Fdps,Frzb,Gas1,Gnb2l1,Grem1,Hnf4a,Hpn,Hrg,Htra1,Htra3,Igf1,Igfbp2,Igfbp3,Igfbp4,Igfbp5,Igfbp6,Igfbp7,Map1b,Mgll,Msx1,Nov,Nppb,Ntrk3,Osgin1,Pi16,Plxnc1,Ppard,Psrc1,Rerg,Sema3b,Sema3f,Sema4a,Sema4g,Sema6a,Sema6c,Serpine2,Sfrp1,Sfrp2,Sh3bp4,Slit3,Smad3,Sphk1,Syt1,Tgfb2,Tnk1,Tro,Trpv2,Ttl,Wisp1,Wisp2,…	biological_process.txt
regulation of chromosome segregation	6.98441e-07	20	Axin2,Bub1b,Cdca5,Cenpe,Cep192,Cit,Ect2,Hdac8,Knstrn,Mad2l1,Nek2,Pttg1,Rad18,Rb1,Recql4,Slf1,Spag5,Stil,Terf1,Tpr	biological_process.txt	cell adhesion	5.39295e-13	124	Ackr3,Adam12,Adam23,Adgrl1,Agt,Angptl3,Antxr1,Aoc3,Azgp1,Bax,Bcl11b,Cadm2,Cadm3,Cd34,Cd74,Cdh10,Cdh11,Cdh26,Cdh6,Cdh8,Cdhr1,Cdsn,Cercam,Cgref1,Cldn1,Col14a1,Col15a1,Col28a1,Col3a1,Col5a1,Col6a1,Col6a2,Col8a1,Col8a2,Ctgf,Ctnna2,Cxcl12,Dchs1,Edil3,Egfl6,Epha4,F2rl1,Fas,Fat4,Fblim1,Fbln5,Fbln7,Fga,Fgb,Fgfrl1,Fgg,Frem1,Fzd8,Gadd45g,Gas6,Gldn,Gp1bb,H2-T23,Hpse,Hspb1,Igfbp7,Iglon5,Itga11,Itga8,Itgb5,La…	biological_process.txt
regulation of smoothened signaling pathway	7.16488e-07	21	Arl6,C2cd3,Dcdc2a,Dync2h1,Foxa1,Foxa2,Gli3,Ift122,Ift140,Ift172,Ift80,Ift88,Intu,Mks1,Rb1,Rpgrip1l,Sall1,Stk36,Tctn1,Traf3ip1,Tulp3	biological_process.txt	sterol metabolic process	6.14242e-13	34	0610007P14Rik,Akr1d1,Angptl3,Apoa1,Apoa2,Apoa5,Apob,Apoc1,Apoc3,Apoe,Apof,Cyp27a1,Cyp51,Cyp7b1,Dhcr24,Fdft1,Fdps,Hmgcs1,Hmgcs2,Hsd17b7,Insig1,Ldlr,Lss,Msmo1,Mvd,Mvk,Nsdhl,Pcsk9,Pmvk,Pon1,Saa1,Sqle,Srebf2,Tm7sf2	biological_process.txt
centrosome cycle	8.40351e-07	15	Aurka,Brca1,C2cd3,Ccp110,Cenpj,Cep135,Cep152,Cep192,Cep250,Cetn2,Cntrob,Nek2,Plk4,Sass6,Stil	biological_process.txt	regulation of phosphorus metabolic process	6.79493e-13	184	2810408A11Rik,Ackr3,Adcy2,Adcyap1r1,Adgrd1,Adm,Adra1b,Adra2a,Agt,Agtr1a,Agtr2,Ahsg,Akap12,Apln,Apoa1,Apoc3,Apoe,Avpi1,Bax,Birc3,Bmp3,Bmper,C1qtnf1,C1qtnf3,C3,Calcrl,Camk2n1,Camkk1,Cbs,Ccnd1,Ccnd2,Cd74,Cdc25b,Cdkn2b,Cdkn2d,Cemip,Clip3,Clu,Cntf,Crlf1,Csf1,Cspg4,Ctgf,Dact1,Dbndd2,Dmtn,Dusp15,Dusp4,Edn1,Ednra,Epha4,Errfi1,Esr1,F2,F2r,F2rl1,Fabp3,Fam20a,Fas,Fbp1,Fbxo18,Fga,Fgb,Fgf10,Fgf18,Fgf7,Fgf9,Fg…	biological_process.txt
xenobiotic glucuronidation	8.75615e-07	8	Ugt1a1,Ugt1a10,Ugt1a2,Ugt1a5,Ugt1a6a,Ugt1a6b,Ugt1a7c,Ugt1a9	biological_process.txt	regulation of phosphate metabolic process	9.93417e-13	183	2810408A11Rik,Ackr3,Adcy2,Adcyap1r1,Adgrd1,Adm,Adra1b,Adra2a,Agt,Agtr1a,Agtr2,Ahsg,Akap12,Apln,Apoa1,Apoc3,Apoe,Avpi1,Bax,Birc3,Bmp3,Bmper,C1qtnf1,C1qtnf3,C3,Calcrl,Camk2n1,Camkk1,Cbs,Ccnd1,Ccnd2,Cd74,Cdc25b,Cdkn2b,Cdkn2d,Cemip,Clip3,Clu,Cntf,Crlf1,Csf1,Cspg4,Ctgf,Dact1,Dbndd2,Dmtn,Dusp15,Dusp4,Edn1,Ednra,Epha4,Errfi1,Esr1,F2,F2r,F2rl1,Fabp3,Fam20a,Fas,Fbp1,Fbxo18,Fga,Fgb,Fgf10,Fgf18,Fgf7,Fgf9,Fg…	biological_process.txt
DNA-dependent DNA replication	2.03602e-06	22	Baz1a,Blm,Ccne1,Ccne2,Dna2,Fen1,Gins2,Lig1,Mcm3,Mcm7,Mcmbp,Mms22l,Pcna,Pola1,Pola2,Polg2,Poln,Rev3l,Rfc2,Rfc5,Slbp,Top2a	biological_process.txt	response to endogenous stimulus	1.05098e-12	142	Abat,Abcc2,Adamts7,Adh1,Adra1b,Adra2a,Agtr1a,Agtr2,Akr1c6,Aldob,Ankrd1,Apoc3,Aqp1,Ass1,Atp1a2,Cacna1b,Cbs,Ccl2,Ccnd1,Cd38,Cdo1,Chrd,Col1a1,Col1a2,Col3a1,Col4a1,Col6a1,Cpeb1,Cpn1,Ctgf,Dmtn,Dusp15,Ednra,Egr2,Egr3,Esr1,Fas,Fbxo18,Fbxo32,Fgf10,Fgf12,Fgf18,Fgf5,Fgf7,Fgf9,Fgfrl1,Fst,Gabrb1,Gata6,Gdf6,Gpam,Grn,Hmgcs1,Hnf4a,Homer2,Hpn,Htr1b,Id1,Idh1,Igf1,Igf2,Igfbp5,Irak3,Itgb5,Kcnma1,Khk,Lats2,Lox,Mgarp…	biological_process.txt
microtubule-based transport	2.14834e-06	25	Bbs1,Bbs12,Cep131,Cluap1,Dync2h1,Hap1,Ift122,Ift140,Ift22,Ift46,Ift57,Ift74,Ift80,Ift81,Kif17,Lca5,Nme7,Pcm1,Rpgr,Ssx2ip,Traf3ip1,Ttc21a,Ttc26,Wdr19,Wdr35	biological_process.txt	regulation of apoptotic process	1.06173e-12	167	1110007C09Rik,Ackr3,Actc1,Adamtsl4,Adm,Agt,Agtr1a,Agtr2,Alb,Aldh1a1,Aldh1a2,Aldh1a3,Ankrd1,Apoe,Apoh,Aqp1,Atf5,Bag5,Bax,Bcl11b,Birc3,Bmf,Bmp3,Bnip3,Cbs,Cd248,Cd38,Cd74,Cdkn2d,Chst11,Ciapin1,Clip3,Clu,Cntf,Creb3l1,Crlf1,Cryab,Ctgf,Ctsc,Cxcl12,Dap,Dapk1,Dhcr24,Dpep1,Edn1,Ednra,Egr2,Egr3,Ei24,Esr1,Eya1,F2r,F3,Fabp1,Fas,Fbxo18,Fga,Fgb,Fgf10,Fgg,Flt3l,Fndc1,Frzb,Gadd45g,Gas1,Gas6,Gata6,Gdf10,Gdf11,Gdf…	biological_process.txt
nuclear chromosome segregation	2.34854e-06	32	Casc5,Cdca5,Cdca8,Cenpe,Cenpf,Cep57l1,Cit,Ddx11,Gem,Gsg2,Hdac8,Kif18b,Knstrn,Mad2l1,Mcmbp,Ncapd3,Ncaph,Ndc1,Ndc80,Nek2,Pds5a,Pibf1,Pttg1,Rb1,Smc4,Spag5,Spice1,Syce2,Terf1,Tex11,Top2a,Trip13	biological_process.txt	single-organism biosynthetic process	1.40933e-12	128	0610007P14Rik,A4galt,Abat,Acsm1,Adamts3,Adck3,Adcy2,Adcy5,Adh1,Adm,Ak1,Akr1c6,Akr1d1,Aldh1a1,Aldh1a2,Aldh1a3,Apoa1,Apoa2,Apoa5,Apoe,Aqp1,Arg1,Ass1,Atp6v0a1,B3gnt5,B4galnt1,Bcat1,Bcat2,Calcrl,Cbs,Cd74,Cers4,Chst1,Chst11,Chst14,Chst15,Chst2,Col1a1,Col5a1,Coq2,Cps1,Csgalnact1,Cyp1a2,Cyp27a1,Cyp51,Cyp7b1,Dguok,Dhcr24,Dolpp1,Dpagt1,Edn1,Elovl2,Elovl6,Ept1,Etnk2,Fbp1,Fdft1,Fdps,Fgf7,Fmod,Fpgs,Gamt,Gpam…	biological_process.txt
regulation of DNA metabolic process	2.61504e-06	50	Arrb2,Atr,Axin2,Blm,Brca1,Cdan1,Cdk1,Cdkn1a,Cdt1,Chek2,Dek,Dna2,Dnmt1,E2f7,E2f8,Fignl1,Ftx,Gzma,Kcnq1ot1,Kdm4d,Mapk15,Mcidas,Met,Mis18a,Obfc1,Ogg1,Parp1,Parpbp,Paxip1,Pcna,Pds5a,Pif1,Prkcg,Rad18,Rad51ap1,Rbbp6,Rif1,Senp2,Slf1,Stox1,Supt6,Tbx21,Terf1,Tfdp1,Tinf2,Top2a,Tpr,Ttf1,Whsc1,Wrap53	biological_process.txt	regulation of programmed cell death	1.42951e-12	168	1110007C09Rik,Ackr3,Actc1,Adamtsl4,Adm,Agt,Agtr1a,Agtr2,Alb,Aldh1a1,Aldh1a2,Aldh1a3,Ankrd1,Apoe,Apoh,Aqp1,Atf5,Bag5,Bax,Bcl11b,Birc3,Bmf,Bmp3,Bnip3,Cbs,Cd248,Cd38,Cd74,Cdkn2d,Chst11,Ciapin1,Clip3,Clu,Cntf,Creb3l1,Crlf1,Cryab,Ctgf,Ctsc,Cxcl12,Dap,Dapk1,Dhcr24,Dpep1,Edn1,Ednra,Egr2,Egr3,Ei24,Esr1,Eya1,F2r,F3,Fabp1,Fas,Fbxo18,Fga,Fgb,Fgf10,Fgg,Flt3l,Fndc1,Frzb,Gadd45g,Gas1,Gas6,Gata6,Gdf10,Gdf11,Gdf…	biological_process.txt
anatomical structure development	3.1503e-06	408	1190002N15Rik,2700049A03Rik,Abr,Adam8,Adamts2,Add2,Adgrb2,Adgrb3,Adgrv1,Agrn,Ak7,Ak8,Alms1,Als2,Ang,Ankrd11,Anln,Arhgap4,Arhgef7,Arid1a,Arid5a,Arl6,Arnt2,Arrb2,Atp11c,Aurka,Axin2,B9d1,B9d2,Barhl2,Bbs1,Bbs4,Bbs5,Bbs7,Bbs9,Bbx,Bcl2,Bcor,Bend6,Blm,Bmp2,Bmp7,Brca1,Bves,C2cd3,Cadm1,Camk1d,Car2,Casp3,Casp4,Casp7,Cav2,Cbfb,Cby1,Ccdc103,Ccdc113,Ccdc114,Ccdc13,Ccdc151,Ccdc39,Ccdc40,Ccdc67,Ccl5,Ccnf,Ccno,C…	biological_process.txt	cellular response to chemical stimulus	1.51833e-12	212	Ackr3,Adamts7,Adcy2,Adcy5,Adra2a,Agtr1a,Agtr2,Akr1c6,Ankrd1,Apoc3,Aqp1,Atp1a2,Bax,Bnip3,Brinp1,Calcrl,Cbs,Ccl11,Ccl2,Ccl7,Ccnd1,Cd74,Cdkn2b,Chrd,Cntf,Col1a1,Col1a2,Col3a1,Col4a1,Col6a1,Cpeb1,Creb3l1,Crp,Cryz,Csf1,Ctgf,Cxcl12,Cxcl15,Cxcl5,Cyp1a2,Cyp2a12,Cyp2a5,Cyp2c29,Cyp2c70,Cyp2d10,Cyp2d22,Cyp2d26,Cyp2d9,Cyp2e1,Cyp2f2,Cyp2j5,Dapk1,Dmtn,Dpep1,Dusp15,Egr2,Egr3,Entpd2,Epha3,Esr1,F3,Fabp1,Fas,Fbp1,F…	biological_process.txt
negative regulation of chromosome organization	3.20735e-06	22	Apobec1,Atad2,Bcor,Brca1,Bub1b,Cenpe,Cep192,Dnmt1,H3f3a,Kdm3a,Kdm4d,Mad2l1,Mtf2,Pttg1,Recql4,Sin3a,Stil,Supt6,Taf7,Terf1,Tinf2,Tpr	biological_process.txt	neurogenesis	1.7061e-12	177	Adam22,Adamts1,Adm,Agt,Aldh1a2,Ankrd1,Apoa1,Apoa5,Apoe,Atf5,Atp8b1,Bag5,Bax,Bcl11b,Brinp1,Brsk1,Ccl2,Cdh11,Cend1,Chodl,Clu,Cntf,Col25a1,Col3a1,Cpeb1,Crabp2,Crmp1,Crp,Crtc1,Csf1,Cspg4,Cthrc1,Ctnna2,Cxcl12,Cxcl5,Dact1,Dbn1,Dchs1,Dclk1,Dguok,Dner,Dpysl4,Efemp1,Efna3,Efna4,Efnb1,Egr2,En1,Epha3,Epha4,Ephb2,Etv1,Etv4,Eya1,F2,Fabp7,Fas,Fat4,Fgf10,Fgf5,Fzd2,Gap43,Gas1,Gas6,Gdf11,Gdf6,Gdpd5,Gfra1,Gldn,Gpc…	biological_process.txt
protein complex subunit organization	4.25231e-06	137	1110017D15Rik,2810006K23Rik,Acacb,Adamts2,Add2,Agrn,Als2,Angptl4,Arid1a,Asf1b,Aurka,Bbs12,Bcl2,Blm,C1qtnf2,Cabin1,Cadps2,Casp4,Cav2,Ccdc103,Ccdc114,Ccdc13,Ccdc151,Ccdc39,Ccdc40,Ccl5,Cdk1,Cenph,Cenpj,Cenpp,Cenpw,Cep120,Cep126,Cep192,Chaf1a,Chaf1b,Chek2,Chrna3,Cobll1,Cyld,Diaph1,Dnaaf1,Dnaaf2,Dnaaf3,Dnaaf5,Dnah1,Dnah5,Dnaic1,Dnaic2,Drc1,Dsp,Dyx1c1,Ect2,Eml1,Fermt3,Fgf13,Fhod3,Fignl1,Fryl,Gphn,Hat1,…	biological_process.txt	negative regulation of response to external stimulus	2.26943e-12	56	Abat,Apoa1,Apoe,Apoh,C1qtnf1,C1qtnf3,Calcrl,Cd34,Cpb2,Ctla2a,Ctnna2,Dbn1,Epha4,F12,F2,Fabp7,Fga,Fgb,Fgg,Grem1,Grin3a,Hamp,Hc,Hgf,Hrg,Htra1,Kank2,Metrnl,Mmp28,Mvk,Nov,Pdgfra,Phldb2,Plau,Plg,Ppara,Ppard,Prkg1,Proc,Ptgis,Robo2,Rps19,Sema3b,Sema3f,Sema4a,Sema4g,Sema6a,Sema6c,Serpinc1,Serpine1,Serpine2,Serpinf1,Smad3,Thbd,Thbs1,Tnfaip3	biological_process.txt
Chromosome Maintenance	5.54029e-06	22	A730008H23Rik,Casc5,Cenph,Cenpi,Cenpn,Cenpp,Cenpw,Dna2,Fen1,Hjurp,Lig1,Mis18a,Pcna,Pola1,Pola2,Rfc2,Rfc5,Ruvbl1,Smarca5,Terf1,Tert,Tinf2	reactome.txt	cholesterol metabolic process	2.72496e-12	32	Akr1d1,Angptl3,Apoa1,Apoa2,Apoa5,Apob,Apoc1,Apoc3,Apoe,Apof,Cyp27a1,Cyp51,Cyp7b1,Dhcr24,Fdft1,Fdps,Hmgcs1,Hmgcs2,Hsd17b7,Insig1,Ldlr,Lss,Mvd,Mvk,Nsdhl,Pcsk9,Pmvk,Pon1,Saa1,Sqle,Srebf2,Tm7sf2	biological_process.txt
ventricular system development	6.6978e-06	13	Ak8,Bbs1,Bbs4,Celsr2,Dnah5,Dpcd,Hydin,Kdm2b,Kif27,Nme5,Rpgrip1l,Spag6,Ulk4	biological_process.txt	negative regulation of peptidase activity	2.94827e-12	52	A2m,Agt,Ambp,Aqp1,Birc3,Cdkn2d,Col28a1,Cryab,Dhcr24,Dpep1,Fabp1,Gas6,Hgf,Hspa1b,Igf1,Itih3,Itih4,Klf4,Kng1,Mug1,Mug2,Nol3,Nr4a1,Pbp2,Pi16,Plaur,Pzp,Reck,Serpina10,Serpina1a,Serpina1b,Serpina1c,Serpina1d,Serpina1e,Serpina3k,Serpina3n,Serpinb1a,Serpinb9,Serpinc1,Serpind1,Serpine1,Serpine2,Serpinf1,Serpinf2,Sfrp2,Snca,Spock3,Tfpi2,Thbs1,Timp2,Timp3,Vtn	biological_process.txt
motile cilium assembly	9.58118e-06	9	Ccdc39,Ccdc40,Dnaaf1,Dnaaf3,Lrrc6,Mcidas,Mir449a,Spata6,Zmynd10	biological_process.txt	positive regulation of metabolic process	3.21273e-12	310	Abat,Ackr3,Adcy2,Adcyap1r1,Adgrd1,Adm,Adra1b,Adra2a,Agt,Agtr1a,Agtr2,Akap12,Aldh1a2,Aldob,Angptl3,Ankrd1,Apln,Apoa1,Apoa2,Apoa5,Apob,Apoc3,Apoe,Apoh,Arap1,Arhgap1,Asap3,Ass1,Atf5,Atoh8,Avpi1,Bax,Bcl11b,Birc3,Bmp3,Bmper,C1qtnf1,C1qtnf3,C3,Calcrl,Camkk1,Ccl11,Ccl2,Ccl20,Ccnd1,Ccnd2,Cd38,Cd74,Cdc25b,Cdc42ep2,Cebpd,Cemip,Cirbp,Clec3b,Clip3,Clu,Cnn2,Cntf,Col1a1,Cpeb1,Cpt1a,Creb3l1,Crlf1,Crp,Crtc1,Crtc…	biological_process.txt
DNA conformation change	1.21375e-05	36	Acin1,Asf1b,Blm,Cabin1,Cdan1,Cdca5,Cdk1,Cenpp,Chaf1a,Chaf1b,Dna2,Hat1,Hells,Hist1h1a,Hist1h2be,Hjurp,Mcm7,Mis18a,Nap1l1,Ncapd3,Ncaph,Pif1,Recql4,Recql5,Ruvbl1,Ruvbl2,Smarca5,Smarcc1,Smc4,Supv3l1,Suv39h1,Tnrc18,Top2a,Top3a,Tspyl5,Ubn1	biological_process.txt	secondary alcohol metabolic process	3.59954e-12	32	Akr1d1,Angptl3,Apoa1,Apoa2,Apoa5,Apob,Apoc1,Apoc3,Apoe,Apof,Cyp27a1,Cyp51,Cyp7b1,Dhcr24,Fdft1,Fdps,Hmgcs1,Hmgcs2,Hsd17b7,Insig1,Ldlr,Lss,Mvd,Mvk,Nsdhl,Pcsk9,Pmvk,Pon1,Saa1,Sqle,Srebf2,Tm7sf2	biological_process.txt
nucleobase-containing compound metabolic process	1.24827e-05	322	6430573F11Rik,Acacb,Acin1,Acpp,Adcy7,Adss,Ago3,Ak7,Ak8,Ampd1,Ang,Apobec1,Arid1a,Arid5a,Arnt2,Arrb2,Asf1b,Atad2,Atr,Axin2,Barhl2,Baz1a,Bbx,Bcor,Blm,Bpnt1,Brca1,Brip1,Brms1,Cbx2,Cbx4,Ccnc,Ccne1,Ccne2,Ccno,Cdca5,Cdca7l,Cdt1,Cep290,Cetn2,Chaf1a,Chaf1b,Chchd4,Chd1l,Chek2,Cited1,Clp1,Clspn,Cmah,Cnot6,Cnp,Cpsf4,Creb5,Csrnp2,Cstf2,Ctbp2,Ctnnd2,Cul4b,Dbf4,Ddx11,Ddx20,Dedd2,Dhx37,Dhx38,Dhx8,Dido1,Dna2,Dnmt…	biological_process.txt	regulation of chemotaxis	3.59954e-12	44	Adgra2,Ccl2,Cd74,Cmklr1,Csf1,Cxcl12,Cxcl14,Cxcl15,Cxcl5,Edn1,Ednra,F2rl1,Fgf10,Fgf18,Gas6,Grem1,Hc,Hspb1,Lbp,Mmp28,Mtus1,Nov,Ntf3,Ntrk3,Pdgfra,Pdgfrb,Pla2g7,Plxnc1,Ppbp,Rarres2,Robo2,Scg2,Sema3b,Sema3f,Sema4a,Sema4g,Sema6a,Sema6c,Serpine1,Smad3,Thbs1,Tnfsf18,Vegfb,Zfp580	biological_process.txt
Mitotic Prometaphase	1.27986e-05	26	B9d2,Bub1b,Casc5,Cdc20,Cdca5,Cdca8,Cdk1,Cenpe,Cenpf,Cenph,Cenpi,Cenpn,Cenpp,Ercc6l,Hdac8,Incenp,Kif2a,Mad2l1,Ncaph,Ndc80,Nudc,Nup133,Pds5a,Smc4,Stag1,Zwilch	reactome.txt	organic hydroxy compound metabolic process	6.71712e-12	67	0610007P14Rik,Adh1,Agtr1a,Agtr2,Akr1d1,Aldh1a1,Angptl3,Apoa1,Apoa2,Apoa5,Apob,Apoc1,Apoc3,Apoe,Apof,Atp8b1,Coq2,Cpq,Cpt1a,Cyp27a1,Cyp2d22,Cyp51,Cyp7b1,Ddc,Dhcr24,Dpagt1,Fdft1,Fdps,Fgf7,Gc,Gcnt4,Hmgcs1,Hmgcs2,Hsd17b7,Insig1,Ldlr,Lss,Msmo1,Mvd,Mvk,Nsdhl,Pck1,Pcsk9,Pde1b,Pdxk,Pla2g15,Plpp1,Pmvk,Pon1,Rbp1,Rbp4,Saa1,Slc27a1,Slc27a2,Slc27a5,Slco1a1,Slco1a4,Slco1b2,Smpdl3b,Snca,Sphk1,Spr,Sqle,Srebf2,Tgf…	biological_process.txt
centrosome duplication	1.49249e-05	12	Brca1,C2cd3,Ccp110,Cenpj,Cep135,Cep152,Cep192,Cetn2,Cntrob,Plk4,Sass6,Stil	biological_process.txt	sterol biosynthetic process	6.95953e-12	19	0610007P14Rik,Apoa1,Apoa5,Apoe,Cyp51,Dhcr24,Fdft1,Fdps,Hmgcs1,Hmgcs2,Hsd17b7,Insig1,Lss,Msmo1,Mvd,Mvk,Nsdhl,Pmvk,Tm7sf2	biological_process.txt
Cell cycle	1.79577e-05	21	Atr,Bub1b,Ccne1,Ccne2,Cdc20,Cdk1,Cdkn1a,Chek2,Dbf4,E2f4,E2f6,Mad2l1,Mcm3,Mcm7,Orc1,Pcna,Pttg1,Rb1,Rbl1,Skp2,Tfdp1	wikipathways.txt	negative regulation of apoptotic process	8.3593e-12	114	Ackr3,Actc1,Agt,Agtr1a,Agtr2,Alb,Apoe,Apoh,Aqp1,Atf5,Bag5,Bax,Bcl11b,Birc3,Bmf,Bnip3,Cbs,Cd38,Cd74,Cdkn2d,Chst11,Ciapin1,Clu,Cntf,Creb3l1,Crlf1,Cryab,Cxcl12,Dapk1,Dhcr24,Dpep1,Edn1,Ednra,Egr2,Egr3,Eya1,F2r,Fabp1,Fas,Fga,Fgb,Fgf10,Fgg,Flt3l,Gas1,Gas6,Gata6,Gpam,Grem1,Hey2,Hgf,Higd1a,Hpn,Hspa1b,Hspb1,Id1,Igf1,Klf4,Krt18,Lims2,Lmna,Meis3,Mitf,Msx1,Mt1,Ngfr,Nol3,Nr4a1,Nr4a3,Nrbp2,Ntf3,Nuak2,Optn,Osr1…	biological_process.txt
regulation of sister chromatid segregation	1.90138e-05	15	Axin2,Bub1b,Cdca5,Cenpe,Cep192,Cit,Hdac8,Mad2l1,Pttg1,Rb1,Recql4,Slf1,Stil,Terf1,Tpr	biological_process.txt	positive regulation of cellular metabolic process	9.13391e-12	274	Abat,Ackr3,Adcy2,Adcyap1r1,Adgrd1,Adm,Adra1b,Adra2a,Agt,Agtr1a,Agtr2,Akap12,Ankrd1,Apln,Apoa1,Apoa2,Apoa5,Apoc3,Apoe,Apoh,Arap1,Ass1,Atf5,Atoh8,Avpi1,Bax,Bcl11b,Birc3,Bmp3,Bmper,C1qtnf1,C1qtnf3,C3,Calcrl,Camkk1,Ccl20,Ccnd1,Ccnd2,Cd38,Cd74,Cdc25b,Cebpd,Cemip,Cirbp,Clec3b,Clip3,Clu,Cntf,Col1a1,Cpeb1,Cpt1a,Creb3l1,Crlf1,Crp,Crtc1,Crtc3,Csf1,Cspg4,Ctbp1,Ctgf,Ctsc,Dap,Dapk1,Dbp,Dcn,Ddah1,Dmrt2,Dusp15,…	biological_process.txt
negative regulation of cell cycle process	1.92987e-05	32	Aurka,Bcl2,Blm,Bmp7,Bub1b,Ccnf,Cdk1,Cdkn1a,Cenpe,Cep192,Chek2,Clspn,Ctdspl,Dgkz,E2f7,E2f8,Ezh2,Fbxo43,Gsg2,Mad2l1,Mbd4,Pidd1,Pttg1,Rb1,Recql4,Rfwd3,Stil,Terf1,Tmem67,Tpr,Trim37,Trp73	biological_process.txt	negative regulation of programmed cell death	1.11167e-11	115	Ackr3,Actc1,Agt,Agtr1a,Agtr2,Alb,Apoe,Apoh,Aqp1,Atf5,Bag5,Bax,Bcl11b,Birc3,Bmf,Bnip3,Cbs,Cd38,Cd74,Cdkn2d,Chst11,Ciapin1,Clu,Cntf,Creb3l1,Crlf1,Cryab,Cxcl12,Dapk1,Dhcr24,Dpep1,Edn1,Ednra,Egr2,Egr3,Eya1,F2r,Fabp1,Fas,Fga,Fgb,Fgf10,Fgg,Flt3l,Gas1,Gas6,Gata6,Gpam,Grem1,Hey2,Hgf,Higd1a,Hpn,Hspa1b,Hspb1,Id1,Igf1,Kank2,Klf4,Krt18,Lims2,Lmna,Meis3,Mitf,Msx1,Mt1,Ngfr,Nol3,Nr4a1,Nr4a3,Nrbp2,Ntf3,Nuak2,Opt…	biological_process.txt
sperm motility	2.0366e-05	18	Ccdc39,Ccdc40,Dnah1,Dnah11,Dnah5,Dnaic1,Dpcd,Eno4,Gas8,Ing2,Lrrc6,Met,Nphp4,Nsun7,Rabl2,Ropn1l,Spag6,Ttll5	biological_process.txt	negative regulation of coagulation	1.15713e-11	20	Abat,Apoe,Apoh,C1qtnf1,Cd34,Cpb2,F12,F2,Fga,Fgb,Fgg,Hrg,Hs3st5,Pdgfra,Plau,Plg,Prkg1,Proc,Serpine2,Thbd	biological_process.txt
protein localization to cilium	2.33383e-05	12	Arl6,Bbs1,Bbs4,Bbs9,Ift122,Ift140,Spata7,Tbc1d32,Ttc21a,Tulp3,Wdr19,Wdr35	biological_process.txt	response to organic substance	1.28873e-11	226	Abat,Abcc2,Ackr3,Adamts7,Adcy2,Adcy5,Adh1,Adm,Adra1b,Adra2a,Agtr1a,Agtr2,Akr1c6,Aldh1a1,Aldh1a2,Aldob,Ankrd1,Apoa2,Apob,Apoc3,Aqp1,Asah1,Ass1,Atp1a2,Bax,Brinp1,Cacna1b,Calcrl,Cbs,Ccl2,Ccl7,Ccnd1,Cd38,Cd74,Cdkn2d,Cdo1,Chrd,Clu,Cntf,Col1a1,Col1a2,Col3a1,Col4a1,Col6a1,Cpeb1,Cpn1,Cps1,Creb3l1,Csf1,Ctgf,Ctsc,Cxcl12,Cxcl15,Cxcl5,Dapk1,Dmtn,Dusp15,Ednra,Egr2,Egr3,Entpd2,Epha3,Esr1,F12,F2r,F3,Fas,Fbxo32,…	biological_process.txt
cell cycle checkpoint	2.44131e-05	29	Atr,Blm,Brca1,Bub1b,Casc5,Cdk1,Cdkn1a,Cdt1,Cenpe,Cep192,Chek2,Clspn,Dgkz,Dna2,Dtl,H2afx,Ints7,Mad2l1,Mbd4,Nek11,Pidd1,Rfwd3,Stil,Terf1,Top2a,Tpr,Trp53bp1,Trp73,Zwilch	biological_process.txt	response to oxygen-containing compound	1.63704e-11	142	Abat,Adcy2,Adcy5,Adh1,Adm,Adra1b,Agtr1a,Agtr2,Akr1c6,Aldh1a1,Aldob,Ankrd1,Apoa2,Apob,Apoc3,Aqp1,Atp1a2,Bnip3,Brinp1,Cacna1b,Calcrl,Cbs,Ccl2,Ccl7,Cd38,Cdkn2d,Cdo1,Col1a1,Col1a2,Col3a1,Col4a1,Col6a1,Cpeb1,Cps1,Cryab,Cxcl15,Cxcl5,Dmtn,Ednra,Egr2,Egr3,Epha3,Esr1,F2r,Fabp1,Fas,Fbxo32,Gas6,Gbp2,Gnb2l1,Gpam,Grin3a,Grn,Gys2,Hid1,Hnf4a,Homer2,Hp,Htr1b,Id3,Igf1,Igf2,Igfbp5,Irak3,Kcnma1,Khk,Klf4,Lbp,Lrp11,M…	biological_process.txt
Resolution of Sister Chromatid Cohesion	2.84026e-05	24	B9d2,Bub1b,Casc5,Cdc20,Cdca5,Cdca8,Cdk1,Cenpe,Cenpf,Cenph,Cenpi,Cenpn,Cenpp,Ercc6l,Hdac8,Incenp,Kif2a,Mad2l1,Ndc80,Nudc,Nup133,Pds5a,Stag1,Zwilch	reactome.txt	ossification	2.00243e-11	49	Ahsg,Aspn,Bmp1,Bmp3,Cbs,Chrd,Clec3b,Col1a1,Col6a1,Creb3l1,Csf1,Csgalnact1,Ctgf,Cthrc1,Dchs1,Dmp1,Dnm3os,Fat4,Fgf18,Fgf9,Gdf10,Gnb2l1,Gpm6b,Igf1,Igf2,Igsf10,Itga11,Lgr4,Lrrc17,Mgp,Mmp13,Mmp2,Mn1,Mtss1,Pth1r,Ptn,Rassf2,Rps15,Rspo2,Scx,Smad3,Spp1,Tgfbr3,Tmem119,Tnc,Trp53inp2,Twist2,Vcan,Wnt11	biological_process.txt
cellular metabolic process	4.95898e-05	584	1700016K19Rik,2810006K23Rik,6430573F11Rik,A3galt2,Acacb,Acad12,Acin1,Acoxl,Acpp,Acsm3,Adcy7,Adgrf5,Adss,Agbl2,Agbl3,Agbl4,Ago3,Agpat4,Agrn,Ak7,Ak8,Akt3,Aldh3b1,Als2,Ampd1,Ang,Ankk1,Apobec1,Arid1a,Arid5a,Arl6,Armt1,Arnt2,Arrb2,Art4,Asf1b,Asrgl1,Atad2,Atr,Aurka,Axin2,B3galt4,B3gnt8,Barhl2,Baz1a,Bbs1,Bbx,Bcl2,Bcor,Blm,Bmp2,Bphl,Bpnt1,Brca1,Brip1,Brms1,Brpf1,Brpf3,Bub1b,Camk1d,Car2,Cbfb,Cbx2,Cbx4,Ccl…	biological_process.txt	regulation of body fluid levels	2.42717e-11	51	Apln,Apoh,Aqp1,C3,C9,Ccnd1,Cdo1,Chrm3,Cldn1,Cpb2,Edn1,Entpd2,Ephb2,F10,F12,F2,F2r,F2rl1,F3,Fga,Fgb,Fgf10,Fgg,Gas6,Gp1bb,Hnf4a,Hrg,Hspb1,Kcnma1,Kng1,Myl9,Nppb,Npr3,Papss2,Pdgfra,Plg,Proc,Proz,Rab27a,Rap2b,Scd1,Serpina10,Serpinc1,Serpind1,Serpine2,Socs2,Tfpi2,Thbd,Vcl,Vdr,Vkorc1	biological_process.txt
cellular aromatic compound metabolic process	5.11468e-05	332	6430573F11Rik,Acacb,Acin1,Acpp,Adcy7,Adss,Ago3,Ak7,Ak8,Ampd1,Ang,Apobec1,Arid1a,Arid5a,Arnt2,Arrb2,Asf1b,Atad2,Atr,Axin2,Barhl2,Baz1a,Bbx,Bcl2,Bcor,Blm,Bpnt1,Brca1,Brip1,Brms1,Cbx2,Cbx4,Ccnc,Ccne1,Ccne2,Ccno,Cdca5,Cdca7l,Cdt1,Cep290,Cetn2,Chaf1a,Chaf1b,Chchd4,Chd1l,Chek2,Cited1,Clp1,Clspn,Cmah,Cnot6,Cnp,Cpsf4,Creb5,Csrnp2,Cstf2,Ctbp2,Ctnnd2,Cul4b,Dbf4,Ddx11,Ddx20,Dedd2,Dhx37,Dhx38,Dhx8,Dido1,Dna2…	biological_process.txt	negative regulation of wound healing	3.02698e-11	22	Abat,Apoe,Apoh,C1qtnf1,Cd34,Cpb2,F12,F2,Fga,Fgb,Fgg,Hrg,Pdgfra,Phldb2,Plau,Plg,Prkg1,Proc,Serpine1,Serpine2,Smad3,Thbd	biological_process.txt
heterocycle metabolic process	5.71466e-05	329	6430573F11Rik,Acacb,Acin1,Acpp,Adcy7,Adss,Ago3,Ak7,Ak8,Ampd1,Ang,Apobec1,Arid1a,Arid5a,Arnt2,Arrb2,Asf1b,Atad2,Atr,Axin2,Barhl2,Baz1a,Bbx,Bcor,Blm,Bpnt1,Brca1,Brip1,Brms1,Cbx2,Cbx4,Ccnc,Ccne1,Ccne2,Ccno,Cdca5,Cdca7l,Cdt1,Cep290,Cetn2,Chaf1a,Chaf1b,Chchd4,Chd1l,Chek2,Cited1,Clp1,Clspn,Cmah,Cnot6,Cnp,Cpsf4,Creb5,Csrnp2,Cstf2,Ctbp2,Ctnnd2,Cul4b,Dbf4,Ddx11,Ddx20,Dedd2,Dhx37,Dhx38,Dhx8,Dido1,Dna2,Dnmt…	biological_process.txt	regulation of intracellular signal transduction	3.36526e-11	159	AI464131,Ackr3,Adra1b,Adra2a,Agt,Agtr1a,Akap12,Ankrd1,Apoa1,Apoe,Arhgef25,Avpi1,Bag5,Bax,Bmp3,Bmper,C1qtnf1,C1qtnf3,C3,Cant1,Cbs,Cd74,Cdkn2d,Clu,Cmklr1,Cntf,Col3a1,Creb3l1,Crlf1,Crtc3,Csf1,Cspg4,Ctgf,Cxcl12,Cxcl5,Dact1,Dusp15,Dusp4,Edn1,Ednra,Ei24,Epha4,Errfi1,Esr1,F10,F2,F2r,F2rl1,F3,Fas,Fbp1,Fbxo18,Fbxo9,Fga,Fgb,Fgf10,Fgf18,Fgf9,Fgg,Fzd8,Gadd45g,Gas6,Gdf10,Gdf11,Gdf6,Glipr2,Gnb2l1,Golt1b,Gpr183…	biological_process.txt
neural tube patterning	6.11693e-05	14	Foxa1,Foxa2,Gli3,Ift122,Ift140,Kdm2b,Kif3a,Rpgrip1l,Tbc1d32,Tctn1,Tmem107,Traf3ip1,Tulp3,Wdr19	biological_process.txt	regulation of protein phosphorylation	3.50593e-11	148	Ackr3,Adra1b,Adra2a,Agt,Agtr1a,Ahsg,Apoa1,Apoe,Avpi1,Bax,Bmp3,Bmper,C1qtnf1,C1qtnf3,C3,Camk2n1,Camkk1,Cbs,Ccnd1,Ccnd2,Cd74,Cdc25b,Cdkn2b,Cdkn2d,Cemip,Clip3,Clu,Cntf,Crlf1,Csf1,Cspg4,Ctgf,Dact1,Dbndd2,Dmtn,Dusp15,Dusp4,Edn1,Ednra,Epha4,Errfi1,Esr1,F2,F2r,F2rl1,Fam20a,Fas,Fbxo18,Fga,Fgb,Fgf10,Fgf18,Fgf7,Fgf9,Fgg,Flt3l,Fndc1,Fzd8,Gadd45g,Gas6,Gdf10,Gdf11,Gdf6,Glipr2,Gnb2l1,Gpr183,Grem1,Hbb-b1,Hgf,Hi…	biological_process.txt
mitotic spindle organization	6.4505e-05	16	Aurka,Cep126,Chek2,Eml1,Kif2a,Kif3b,Map9,Mybl2,Ndc80,Nek2,Pibf1,Rcc1,Spice1,Stil,Tpx2,Wdr62	biological_process.txt	response to hormone	3.86215e-11	85	Abcc2,Adh1,Adra1b,Adra2a,Agtr1a,Agtr2,Akr1c6,Aldob,Apoc3,Aqp1,Ass1,Atp1a2,Cacna1b,Cd38,Cdo1,Cpeb1,Cpn1,Egr2,Egr3,Esr1,Fas,Fbxo32,Gata6,Gpam,Grn,Hnf4a,Hpn,Idh1,Igf1,Igf2,Kcnma1,Khk,Lats2,Lox,Mgarp,Mmp2,Nr1d1,Nr1d2,Nr1i3,Nr4a1,Nr4a3,Olfr78,Pappa,Pck1,Pcsk9,Pdk2,Pgr,Pid1,Ppara,Ppard,Ptgfr,Ptprv,Rarg,Rbp4,Rerg,Serpina1a,Serpina1b,Serpina1c,Serpina1d,Serpina1e,Serpina3k,Serpina3n,Sfrp1,Slc27a1,Slc2a8,…	biological_process.txt
negative regulation of mitotic cell cycle phase transition	9.06097e-05	22	Bcl2,Blm,Bub1b,Cdk1,Cdkn1a,Cenpe,Cep192,Clspn,Ctdspl,Dgkz,E2f7,Ezh2,Gsg2,Mad2l1,Mbd4,Pidd1,Rb1,Rfwd3,Stil,Terf1,Tpr,Trp73	biological_process.txt	organic hydroxy compound biosynthetic process	4.1719e-11	37	0610007P14Rik,Agtr1a,Agtr2,Akr1d1,Apoa1,Apoa2,Apoa5,Apoe,Cyp27a1,Cyp2d22,Cyp51,Cyp7b1,Ddc,Dhcr24,Dpagt1,Fdft1,Fdps,Fgf7,Hmgcs1,Hmgcs2,Hsd17b7,Insig1,Lss,Msmo1,Mvd,Mvk,Nsdhl,Pck1,Pdxk,Pmvk,Slc27a1,Slc27a2,Slc27a5,Snca,Sphk1,Tgfb2,Tm7sf2	biological_process.txt
cellular macromolecular complex assembly	9.68423e-05	71	1110017D15Rik,Ago3,Asf1b,Bbs12,Cabin1,Cadps2,Ccdc103,Ccdc114,Ccdc151,Ccdc39,Ccdc40,Ccl5,Cenph,Cenpi,Cenpj,Cenpn,Cenpp,Cenpw,Cep192,Chaf1a,Chaf1b,Chrna3,Clp1,Cobll1,Ddx20,Diaph1,Dnaaf1,Dnaaf2,Dnaaf3,Dnaaf5,Dnah1,Dnah5,Dnaic1,Dnaic2,Drc1,Dyx1c1,Fgf13,Gemin4,Gemin8,Hat1,Hells,Hist1h1a,Hist1h2be,Hjurp,Hsp90aa1,Lrrc6,Lsm2,Luc7l,Mbnl1,Mis18a,Msrb2,Mterf4,Nap1l1,Ndc1,Ndufaf3,Ndufaf7,Nup205,Prpf3,Psip1,R…	biological_process.txt	negative regulation of blood coagulation	4.33818e-11	19	Abat,Apoe,Apoh,C1qtnf1,Cd34,Cpb2,F12,F2,Fga,Fgb,Fgg,Hrg,Pdgfra,Plau,Plg,Prkg1,Proc,Serpine2,Thbd	biological_process.txt
intraciliary transport involved in cilium morphogenesis	9.91599e-05	6	Cep131,Ift122,Ift74,Ift81,Pcm1,Ssx2ip	biological_process.txt	negative regulation of hemostasis	4.33818e-11	19	Abat,Apoe,Apoh,C1qtnf1,Cd34,Cpb2,F12,F2,Fga,Fgb,Fgg,Hrg,Pdgfra,Plau,Plg,Prkg1,Proc,Serpine2,Thbd	biological_process.txt
protein modification process	0.000105785	214	1700016K19Rik,Agbl2,Agbl3,Agbl4,Akt3,Ankk1,Arl6,Armt1,Arrb2,Art4,Atr,Aurka,B3galt4,B3gnt8,Bcl2,Bcor,Bmp2,Brca1,Brms1,Brpf1,Brpf3,Bub1b,Camk1d,Cbfb,Cbx4,Ccl5,Ccnc,Ccne1,Ccnf,Cdk1,Cdk15,Cdk20,Cdk5r1,Cdkl4,Chek2,Cit,Clspn,Ctdp1,Ctsh,Cul4b,Cul9,Cyld,Dclk2,Dlgap5,Dpy19l2,Dpy30,Dsp,Dtl,Dusp14,Dusp16,Dusp18,Dydc2,Dyrk3,Eif2ak2,Ep400,Epc1,Epha5,Ezh2,Fbxo45,Fgf13,Fkbp5,Flt4,Fut9,Galnt1,Galnt13,Galnt3,Gphn…	biological_process.txt	secondary alcohol biosynthetic process	4.8792e-11	17	Apoa1,Apoa5,Apoe,Cyp51,Dhcr24,Fdft1,Fdps,Hmgcs1,Hmgcs2,Hsd17b7,Insig1,Lss,Mvd,Mvk,Nsdhl,Pmvk,Tm7sf2	biological_process.txt
cellular protein modification process	0.000105785	214	1700016K19Rik,Agbl2,Agbl3,Agbl4,Akt3,Ankk1,Arl6,Armt1,Arrb2,Art4,Atr,Aurka,B3galt4,B3gnt8,Bcl2,Bcor,Bmp2,Brca1,Brms1,Brpf1,Brpf3,Bub1b,Camk1d,Cbfb,Cbx4,Ccl5,Ccnc,Ccne1,Ccnf,Cdk1,Cdk15,Cdk20,Cdk5r1,Cdkl4,Chek2,Cit,Clspn,Ctdp1,Ctsh,Cul4b,Cul9,Cyld,Dclk2,Dlgap5,Dpy19l2,Dpy30,Dsp,Dtl,Dusp14,Dusp16,Dusp18,Dydc2,Dyrk3,Eif2ak2,Ep400,Epc1,Epha5,Ezh2,Fbxo45,Fgf13,Fkbp5,Flt4,Fut9,Galnt1,Galnt13,Galnt3,Gphn…	biological_process.txt	cholesterol biosynthetic process	4.8792e-11	17	Apoa1,Apoa5,Apoe,Cyp51,Dhcr24,Fdft1,Fdps,Hmgcs1,Hmgcs2,Hsd17b7,Insig1,Lss,Mvd,Mvk,Nsdhl,Pmvk,Tm7sf2	biological_process.txt
intraciliary retrograde transport	0.000105785	7	Bbs1,Dync2h1,Ift122,Ift140,Ttc21a,Wdr19,Wdr35	biological_process.txt	negative regulation of cell proliferation	5.0682e-11	90	Adm,Agt,Agtr2,Aldh1a2,Apoe,Apoh,Atf5,Atoh8,Atraid,Bax,Bcl11b,Cdkn2b,Cdkn2d,Cend1,Cpb2,Cpeb1,Dhcr24,Esr1,Etv4,F2r,Fgf10,Fgfrl1,Frzb,Gas1,Gdf11,Grem1,H19,Hnf4a,Hpn,Ifi30,Igf1,Igfbp3,Igfbp5,Il1rl1,Kank2,Klf13,Klf4,Lims2,Lrrc32,Msx1,Mtss1,Ndn,Ndrg2,Ndrg4,Nov,Nox4,Nppb,Npr3,Nrk,Nupr1,Pawr,Pkp2,Podn,Ppard,Pth1r,Ptn,Ptprv,Ptprz1,Rarg,Rbp4,Rerg,Rgcc,Rgn,Rian,Serpine2,Serpinf1,Sfrp1,Sfrp2,Sh3bp4,Slfn2,Sli…	biological_process.txt
negative regulation of cell cycle phase transition	0.00011515	23	Bcl2,Blm,Bub1b,Cdk1,Cdkn1a,Cenpe,Cep192,Chek2,Clspn,Ctdspl,Dgkz,E2f7,Ezh2,Gsg2,Mad2l1,Mbd4,Pidd1,Rb1,Rfwd3,Stil,Terf1,Tpr,Trp73	biological_process.txt	monocarboxylic acid metabolic process	5.30058e-11	76	Abat,Acot2,Acsm1,Adh1,Akr1d1,Aldh1a1,Aldh1a2,Aldh1a3,Aldob,Angptl3,Apoa2,Atp8b1,C3,Cd74,Ces1d,Chst14,Cpt1a,Crabp1,Crabp2,Cyp1a2,Cyp2a12,Cyp2a5,Cyp2c29,Cyp2c70,Cyp2d10,Cyp2d22,Cyp2d26,Cyp2d9,Cyp2e1,Cyp2f2,Cyp2j5,Cyp7b1,Echdc2,Edn1,Elovl2,Elovl6,Eno2,Eno3,Gpam,Hk2,Idh1,Khk,Me3,Mgll,Msmo1,Nr4a3,P4ha2,Pck1,Pck2,Pcx,Phyh,Pla2g15,Ppara,Ppard,Ptgis,Rbp1,Scd1,Scd2,Slc27a1,Slc27a2,Slc27a4,Slc27a5,Slco1a1,…	biological_process.txt
regulation of cellular component organization	0.000122336	208	Abr,Add2,Adgrb1,Adgrb2,Adgrb3,Agrn,Aim2,Alms1,Apobec1,Arhgap18,Arhgap4,Arhgef7,Arid5a,Arrb2,Atad2,Aurka,Axin2,Barhl2,Bbs4,Bcl2,Bcor,Bmp2,Bmp7,Bora,Brca1,Bub1b,Bves,C2cd5,Camk1d,Ccdc151,Ccnf,Cd24a,Cdc20,Cdca5,Cdk5r1,Cdkn1a,Cenpe,Cenpj,Cep131,Cep192,Cep250,Cep295,Cep76,Chadl,Chrna3,Cit,Cited1,Clstn2,Cnot6,Ctdp1,Cul9,Cyld,D130043K22Rik,Diaph1,Dixdc1,Dnajc15,Dnmt1,Doc2b,Eaf2,Ect2,Eif2ak2,Elmod1,Eml2,…	biological_process.txt	regulation of transport	5.50984e-11	189	Abat,Acat2,Adcy5,Adcyap1r1,Adra2a,Agt,Agtr1a,Agtr2,Ahnak,Ahsg,Ak1,Ankrd1,Aoc3,Apln,Apoa1,Apoa2,Apoa5,Apoe,Aqp1,Arg1,Atp1a2,Bax,C1qtnf1,C1qtnf3,C3,Cacna1b,Cacna1g,Cacng7,Ccl2,Cd34,Cd38,Cd74,Cemip,Clip3,Cnn2,Cntf,Cpb2,Cpt1a,Crp,Cryab,Cxcl12,Cyp2j5,Dact1,Dact3,Dapk1,Dbn1,Dmpk,Dmtn,Dnm1,Dpp6,Edn1,Ednra,Ept1,Esr1,F2,F2r,F2rl1,Fga,Fgb,Fgf10,Fgf12,Fgg,Fndc1,Fxyd6,Gas1,Gas6,Gnb2l1,Gpam,Gpm6b,Grem1,Gsto1,…	biological_process.txt
neural tube development	0.000227479	31	Arid1a,Bbs4,C2cd3,Cluap1,Foxa1,Foxa2,Gli3,Ift122,Ift140,Ift172,Ift57,Intu,Ipmk,Kdm2b,Kif20b,Kif3a,Lhx2,Mks1,Phactr4,Rpgrip1l,Sall1,Scrib,Sox11,Spint2,Stil,Tbc1d32,Tctn1,Tmem107,Traf3ip1,Tulp3,Wdr19	biological_process.txt	negative regulation of hydrolase activity	6.32823e-11	66	A2m,Agt,Ambp,Angptl3,Apoa1,Apoa2,Apoc3,Aqp1,Birc3,Cdkn2d,Col28a1,Cryab,Dbn1,Dhcr24,Dpep1,Fabp1,Gas6,Gchfr,Hgf,Hpn,Hspa1b,Igf1,Itih3,Itih4,Klf4,Kng1,Mug1,Mug2,Nol3,Nr4a1,Pbp2,Pcdh11x,Pi16,Plaur,Ptx3,Pzp,Reck,Rgn,Serpina10,Serpina1a,Serpina1b,Serpina1c,Serpina1d,Serpina1e,Serpina3k,Serpina3n,Serpinb1a,Serpinb9,Serpinc1,Serpind1,Serpine1,Serpine2,Serpinf1,Serpinf2,Sfrp2,Sh3bp4,Snca,Spock3,Spry1,Tfpi…	biological_process.txt
male gamete generation	0.000251502	60	1110017D15Rik,Adamts2,Ak7,Alms1,Bbs4,Cadm1,Calr3,Cep131,Cftr,Cit,Cyp26b1,Dpcd,Dpy19l2,Drc7,H2afx,H3f3a,Hist1h1a,Hmga1,Hmgb2,Hook1,Hspa1l,Ift81,Ift88,Ing2,Iqcg,Jag2,Kdm2b,Kdm3a,Lrguk,Mast2,Mcm8,Meig1,Mir449a,Mns1,Mtl5,Mycbpap,Ndc1,Nek1,Nme5,Nphp1,Pacrg,Prdx4,Rad18,Ropn1l,Sfmbt1,Spag16,Spag6,Spata18,Spata24,Spata6,Spef2,Spink2,Strbp,Tcp11,Trip13,Tsnaxip1,Ttc26,Ttll5,Utp14b,Zfp41	biological_process.txt	regulation of cellular protein metabolic process	6.55705e-11	232	2810408A11Rik,A2m,Ackr3,Adra1b,Adra2a,Agt,Agtr1a,Agtr2,Ahsg,Ambp,Apoa1,Apoe,Aqp1,Atraid,Avpi1,Bag5,Bax,Birc3,Bmp3,Bmper,C1qtnf1,C1qtnf3,C3,Camk2n1,Camkk1,Cbs,Ccnd1,Ccnd2,Cd74,Cdc25b,Cdkn2b,Cdkn2d,Cemip,Cirbp,Clec3b,Clip3,Clu,Cntf,Col28a1,Cpb2,Cpeb1,Crlf1,Cryab,Csf1,Cspg4,Ctbp1,Ctgf,Ctla2a,Ctsc,Dact1,Dap,Dapk1,Dbndd2,Dhcr24,Dmtn,Dpep1,Dusp15,Dusp4,Edn1,Ednra,Eid1,Eif5a2,Epha4,Errfi1,Esr1,F12,F2,F2…	biological_process.txt
G1/S-Specific Transcription	0.000294752	8	Ccne1,Cdk1,Cdt1,Orc1,Pcna,Pola1,Rrm2,Tfdp1	reactome.txt	cell surface receptor signaling pathway	6.55705e-11	182	Ackr3,Adcy5,Adcyap1r1,Adgra2,Adgrd1,Adgrl1,Agt,Agtr2,Amotl2,Angptl1,Apoa1,Atoh8,Bax,Bmp3,Calcrl,Ccl2,Ccnd1,Cd38,Cd74,Cdh6,Chrd,Cntf,Col1a2,Col3a1,Cpz,Csf1,Cspg4,Ctgf,Cthrc1,Cxcl12,Cxcl15,Cxcl5,Dact1,Dact3,Dapk1,Dkk2,Dner,Dok5,Dusp15,Edn1,Efemp1,Efna3,Efna4,Efnb1,Epha3,Epha4,Ephb2,F2,F3,Fas,Fgf10,Fgf12,Fgf18,Fgf5,Fgf7,Fgf9,Fgfrl1,Frzb,Fst,Fzd2,Fzd8,Gas6,Gdf10,Gdf11,Gdf6,Gfra1,Gng7,Gpc2,Gpr88,Grem2…	biological_process.txt
mitotic sister chromatid segregation	0.000309617	18	Cdca5,Cdca8,Cenpe,Cep57l1,Cit,Gsg2,Kif18b,Knstrn,Mad2l1,Ncapd3,Ncaph,Ndc80,Nek2,Pds5a,Pibf1,Rb1,Smc4,Spag5	biological_process.txt	generation of neurons	8.27989e-11	163	Adamts1,Adm,Aldh1a2,Ankrd1,Apoa1,Apoa5,Apoe,Atf5,Atp8b1,Bag5,Bax,Bcl11b,Brinp1,Brsk1,Cdh11,Cend1,Chodl,Clu,Cntf,Col25a1,Col3a1,Cpeb1,Crabp2,Crmp1,Crp,Crtc1,Csf1,Cspg4,Cthrc1,Ctnna2,Cxcl12,Cxcl5,Dact1,Dbn1,Dclk1,Dguok,Dpysl4,Efemp1,Efna3,Efna4,Efnb1,Egr2,En1,Epha3,Epha4,Ephb2,Etv1,Etv4,Eya1,F2,Fas,Fat4,Fzd2,Gap43,Gas1,Gas6,Gdf11,Gdf6,Gdpd5,Gfra1,Gldn,Gpc2,Grin3a,Grn,Hey2,Heyl,Hgf,Hmg20b,Hoxb3,Id1,…	biological_process.txt
DNA Repair	0.000351168	42	Atr,Blm,Brca1,Brip1,Cetn2,Chd1l,Chek2,Clspn,Cul4b,Dna2,Dtl,Fen1,H2afx,Ino80b,Lig1,Mbd4,Ogg1,Palb2,Parp1,Paxip1,Pcna,Pnkp,Polh,Poln,Rad18,Rad51ap1,Rev3l,Rfc2,Rfc5,Rif1,Ruvbl1,Smarca5,Tdp2,Timeless,Top3a,Trp53bp1,Uba7,Ube2l6,Ube2t,Usp43,Whsc1,Xrcc2	reactome.txt	positive regulation of phosphate metabolic process	9.85939e-11	128	Ackr3,Adcy2,Adcyap1r1,Adgrd1,Adm,Adra1b,Adra2a,Agt,Agtr1a,Agtr2,Akap12,Apln,Apoe,Avpi1,Bmp3,Bmper,C1qtnf1,C1qtnf3,C3,Calcrl,Camkk1,Ccnd1,Ccnd2,Cd74,Cdc25b,Cemip,Clip3,Clu,Cntf,Crlf1,Csf1,Cspg4,Ctgf,Dusp15,Edn1,Ednra,Epha4,Esr1,F2,F2r,F2rl1,Fabp3,Fam20a,Fas,Fbxo18,Fga,Fgb,Fgf10,Fgf18,Fgf7,Fgf9,Fgg,Flt3l,Fndc1,Fzd2,Fzd8,Gadd45g,Gas6,Gdf10,Gdf11,Gdf6,Glipr2,Gnb2l1,Gpr183,Grem1,Gucy1a3,Hgf,Higd1a,Hpx…	biological_process.txt
regulation of cell division	0.000353642	42	Aurka,Bbs4,Blm,Bmp7,Bora,Bub1b,Ccnc,Ccp110,Cdc20,Cdca5,Cdkn1a,Cenpe,Cep192,Cetn2,Cit,Cspp1,Cul9,E2f7,E2f8,Ect2,Fbxo43,Intu,Kif18b,Kif20b,Kif3b,Mad2l1,Map9,Met,Pdxp,Phip,Prkce,Prpf40a,Pttg1,Ranbp1,Rb1,Rcc1,Sfn,Slf1,Stil,Stox1,Terf1,Tpr	biological_process.txt	positive regulation of phosphorus metabolic process	9.85939e-11	128	Ackr3,Adcy2,Adcyap1r1,Adgrd1,Adm,Adra1b,Adra2a,Agt,Agtr1a,Agtr2,Akap12,Apln,Apoe,Avpi1,Bmp3,Bmper,C1qtnf1,C1qtnf3,C3,Calcrl,Camkk1,Ccnd1,Ccnd2,Cd74,Cdc25b,Cemip,Clip3,Clu,Cntf,Crlf1,Csf1,Cspg4,Ctgf,Dusp15,Edn1,Ednra,Epha4,Esr1,F2,F2r,F2rl1,Fabp3,Fam20a,Fas,Fbxo18,Fga,Fgb,Fgf10,Fgf18,Fgf7,Fgf9,Fgg,Flt3l,Fndc1,Fzd2,Fzd8,Gadd45g,Gas6,Gdf10,Gdf11,Gdf6,Glipr2,Gnb2l1,Gpr183,Grem1,Gucy1a3,Hgf,Higd1a,Hpx…	biological_process.txt
localization of cell	0.000364121	89	Adam8,Ang,Anln,Arhgef7,Arrb2,Barhl2,Bbs1,Bbs4,Bves,Ccdc39,Ccdc40,Ccl28,Ccl5,Cd24a,Cdk5r1,Celsr2,Cfap46,Chl1,D130043K22Rik,Dcdc2a,Depdc1b,Dixdc1,Dnaaf2,Dnah1,Dnah11,Dnah5,Dnaic1,Dock8,Dpcd,Drc1,Dyx1c1,Efhc1,Eno4,Ets1,Fbxo45,Fgf13,Foxj1,Gab2,Gas8,Gli3,Hmgb2,Hrh1,Hsp90aa1,Ift46,Ing2,Lrp8,Lrrc6,Lurap1,Met,Mixl1,Nfatc2,Nox1,Nphp4,Nsun7,P2ry1,Pak4,Pak6,Paxip1,Pcm1,Pcnt,Pdpn,Pecam1,Phactr4,Pik3cb,Plekhg…	biological_process.txt	regulation of phosphorylation	1.00526e-10	155	Ackr3,Adra1b,Adra2a,Agt,Agtr1a,Ahsg,Apln,Apoa1,Apoc3,Apoe,Avpi1,Bax,Birc3,Bmp3,Bmper,C1qtnf1,C1qtnf3,C3,Camk2n1,Camkk1,Cbs,Ccnd1,Ccnd2,Cd74,Cdc25b,Cdkn2b,Cdkn2d,Cemip,Clip3,Clu,Cntf,Crlf1,Csf1,Cspg4,Ctgf,Dact1,Dbndd2,Dmtn,Dusp15,Dusp4,Edn1,Ednra,Epha4,Errfi1,Esr1,F2,F2r,F2rl1,Fam20a,Fas,Fbp1,Fbxo18,Fga,Fgb,Fgf10,Fgf18,Fgf7,Fgf9,Fgg,Flt3l,Fndc1,Fzd8,Gadd45g,Gas6,Gdf10,Gdf11,Gdf6,Glipr2,Gnb2l1,Gpr1…	biological_process.txt
single-organism process	0.000364121	1004	1110017D15Rik,1190002N15Rik,2700049A03Rik,2810006K23Rik,A3galt2,Abr,Acacb,Acad12,Acin1,Acoxl,Acpp,Acsm3,Adam8,Adamts2,Adamts20,Adcy7,Add2,Adgrb1,Adgrb2,Adgrb3,Adgrf5,Adgrg2,Adgrv1,Adss,Ago3,Agpat4,Agrn,Agrp,Aim2,Ak7,Ak8,Akt3,Aldh3b1,Alms1,Als2,Ampd1,Ang,Ang2,Angptl4,Ankdd1b,Ankrd11,Ankrd13c,Anln,Ano7,Ap4m1,Apobec1,Arhgap11a,Arhgap18,Arhgap27,Arhgap32,Arhgap39,Arhgap4,Arhgef7,Arid1a,Arid5a,Arl4a,A…	biological_process.txt	blood circulation	1.07836e-10	56	Abat,Acta2,Actc1,Adm,Adra1b,Adra1d,Agt,Agtr1a,Agtr2,Aoc3,Apln,Apoe,Atp1a2,Cacna1b,Cacna1g,Cbs,Cd34,Col1a2,Cyp2j5,Ddah1,Edn1,Ednra,Enpep,F2r,F2rl1,Gas6,Gucy1a3,Htr1b,Kcnk6,Kcnma1,Kng1,Mrvi1,Nppb,Npr3,Npy,Npy6r,Nts,Olfr78,Pde2a,Pon1,Postn,Ppara,Prcp,Prkg1,Ptp4a3,Rasl10b,Scn1b,Serpinf2,Tac1,Tbxa2r,Tgfbr3,Tnnt2,Tpm1,Trpm4,Uts2b,Vegfb	biological_process.txt
E2F mediated regulation of DNA replication	0.00038656	10	Ccne1,Cdk1,Cdt1,Orc1,Pcna,Pola1,Pola2,Rb1,Rrm2,Tfdp1	reactome.txt	regulation of response to stress	1.2463e-10	137	A2m,Abat,Ackr3,Adra2a,Agt,Ahsg,Ankrd1,Aoc3,Apoa1,Apoe,Apoh,Bag5,Bax,C1qtnf1,C1qtnf3,C3,Calcrl,Cbs,Cd34,Cd74,Cdkn2d,Cfh,Clec2d,Clu,Cntf,Coch,Cpb2,Creb3l1,Ctgf,Ctla2a,Cxcl12,Cxcl5,Dact1,Dmtn,Dusp15,Edn1,Ednra,Epha4,Errfi1,Eya1,F12,F2,F2r,F2rl1,Fabp1,Fbln5,Fbxo18,Fga,Fgb,Fgf10,Fgf7,Fgg,Fzd8,Gadd45g,Gnb2l1,Grem1,H2-T23,Hamp,Hbb-b1,Hgf,Hic1,Hk2,Hp,Hpse,Hpx,Hrg,Hspb1,Htra1,Igf2,Il1rl1,Il33,Irak3,Klf4,L…	biological_process.txt
DNA strand elongation	0.00038656	10	Dna2,Fen1,Gins1,Gins2,Lig1,Pcna,Pola1,Pola2,Rfc2,Rfc5	reactome.txt	organic substance metabolic process	1.66259e-10	625	0610007P14Rik,A4galt,AI464131,Abat,Ackr3,Acot2,Acsm1,Adam12,Adam19,Adam22,Adam23,Adam33,Adamts1,Adamts10,Adamts3,Adamts4,Adamts5,Adamts7,Adck3,Adcy2,Adcy5,Adh1,Adm,Adra2a,Aebp1,Agt,Agtr1a,Agtr2,Ak1,Akr1c6,Akr1d1,Aldh1a1,Aldh1a2,Aldh1a3,Aldob,Ambp,Amz1,Angptl3,Aoc3,Apoa1,Apoa2,Apoa5,Apob,Apoc1,Apoc3,Apoe,Apof,Apoh,Aqp1,Arg1,Asah1,Ass1,Atf5,Atoh8,Atp1a2,Atp6v0a1,Atp8b1,B3glct,B3gnt5,B3gnt9,B4galnt1…	biological_process.txt
macromolecule modification	0.000406637	221	1700016K19Rik,Agbl2,Agbl3,Agbl4,Akt3,Ankk1,Apobec1,Arl6,Armt1,Arrb2,Art4,Atr,Aurka,B3galt4,B3gnt8,Bcl2,Bcor,Bmp2,Brca1,Brms1,Brpf1,Brpf3,Bub1b,Camk1d,Cbfb,Cbx4,Ccl5,Ccnc,Ccne1,Ccnf,Cdk1,Cdk15,Cdk20,Cdk5r1,Cdkl4,Chek2,Cit,Clspn,Ctdp1,Ctsh,Cul4b,Cul9,Cyld,Dclk2,Dlgap5,Dnmt1,Dpy19l2,Dpy30,Dsp,Dtl,Dusp14,Dusp16,Dusp18,Dydc2,Dyrk3,Eif2ak2,Ep400,Epc1,Epha5,Ezh2,Fbxo45,Fgf13,Fkbp5,Flt4,Fut9,Galnt1,Galnt…	biological_process.txt	negative regulation of response to wounding	1.6842e-10	38	Abat,Apoa1,Apoe,Apoh,C1qtnf1,C1qtnf3,Calcrl,Cd34,Cpb2,Ctla2a,Epha4,F12,F2,Fga,Fgb,Fgg,Hamp,Hgf,Hrg,Metrnl,Mvk,Nov,Pdgfra,Phldb2,Plau,Plg,Ppard,Prkg1,Proc,Ptgis,Rps19,Serpinc1,Serpine1,Serpine2,Serpinf1,Smad3,Thbd,Tnfaip3	biological_process.txt
spermatogenesis	0.000456936	59	1110017D15Rik,Adamts2,Ak7,Alms1,Bbs4,Cadm1,Calr3,Cep131,Cftr,Cit,Cyp26b1,Dpcd,Dpy19l2,Drc7,H2afx,H3f3a,Hist1h1a,Hmga1,Hmgb2,Hook1,Hspa1l,Ift81,Ift88,Ing2,Iqcg,Jag2,Kdm2b,Kdm3a,Lrguk,Mast2,Meig1,Mir449a,Mns1,Mtl5,Mycbpap,Ndc1,Nek1,Nme5,Nphp1,Pacrg,Prdx4,Rad18,Ropn1l,Sfmbt1,Spag16,Spag6,Spata18,Spata24,Spata6,Spef2,Spink2,Strbp,Tcp11,Trip13,Tsnaxip1,Ttc26,Ttll5,Utp14b,Zfp41	biological_process.txt	regulation of cell development	1.71022e-10	121	Adamts1,Adgra2,Ankrd1,Apoa1,Apoe,Atf5,Bag5,Bax,Bcl11b,Brinp1,Chodl,Cntf,Col14a1,Col1a1,Col3a1,Cpeb1,Crabp2,Crp,Crtc1,Csf1,Cspg4,Cxcl12,Cxcl5,Dact3,Dbn1,Dguok,Dmtn,Edn1,Efemp1,Efna3,Epha3,Epha4,Ephb2,Eya1,F2,Fdps,Frzb,Gdf11,Gdf6,Gdpd5,Glipr2,Grem1,Grn,Hey2,Heyl,Hgf,Hmg20b,Hoxb3,Hpn,Id1,Igf1,Iglon5,Klf4,Lrrc7,Map1b,Mgll,Mmd,Mycl,Mycn,Ndrg4,Nefm,Ngfr,Nlgn2,Notch3,Ntf3,Ntrk3,Numbl,P2ry2,Palm,Pbx1,Phl…	biological_process.txt
negative regulation of organelle organization	0.000536241	42	Add2,Apobec1,Arrb2,Atad2,Aurka,Bbs4,Bcor,Bmp7,Brca1,Bub1b,Ccnf,Cenpe,Cep192,Dnmt1,Eml2,Fbxo43,Fgf13,Fhod3,Gas2l2,H3f3a,Katnb1,Kdm3a,Kdm4d,Lmod2,Mad2l1,Map6d1,Mtf2,Nek2,Pecam1,Pttg1,Recql4,Sin3a,Sirt4,Stil,Supt6,Taf7,Tchp,Terf1,Tinf2,Tmem67,Tpr,Trim37	biological_process.txt	negative regulation of growth	1.71022e-10	49	Agt,Ahsg,Cdkn2d,Cgref1,Cryab,Dact3,Ei24,Fbp1,Frzb,Gas1,Gnb2l1,Grem1,H19,Hnf4a,Hrg,Igfbp5,Lbp,Mbl2,Msx1,Nkd1,Nov,Nppb,Osgin1,Pi16,Plac8,Ppard,Psrc1,Rbp4,Rerg,Scd1,Sema3b,Sema3f,Sema4a,Sema4g,Sema6a,Sema6c,Serpine2,Sfrp1,Sfrp2,Sh3bp4,Slit3,Smad3,Socs2,Tbx5,Tgfb2,Tnk1,Tro,Wnt11,Zmat3	biological_process.txt
regulation of cilium movement	0.00054185	7	Bbs1,Bbs4,Ccdc39,Ccdc40,Dnaaf1,Dnah11,Ttll6	biological_process.txt	negative regulation of proteolysis	1.82035e-10	59	A2m,Agt,Ambp,Aqp1,Atraid,Bag5,Birc3,Cdkn2d,Col28a1,Cpb2,Cryab,Ctla2a,Dhcr24,Dpep1,F2,Fabp1,Gas1,Gas6,Hgf,Hspa1b,Igf1,Itih3,Itih4,Klf4,Kng1,Mug1,Mug2,Nol3,Nr4a1,Pbp2,Pi16,Plaur,Pzp,Reck,Serpina10,Serpina1a,Serpina1b,Serpina1c,Serpina1d,Serpina1e,Serpina3k,Serpina3n,Serpinb1a,Serpinb9,Serpinc1,Serpind1,Serpine1,Serpine2,Serpinf1,Serpinf2,Sfrp2,Snca,Snx12,Spock3,Tfpi2,Thbs1,Timp2,Timp3,Vtn	biological_process.txt
DNA integrity checkpoint	0.000562189	20	Atr,Blm,Brca1,Cdk1,Cdkn1a,Cdt1,Chek2,Clspn,Dgkz,Dna2,Dtl,H2afx,Ints7,Mbd4,Nek11,Pidd1,Rfwd3,Top2a,Trp53bp1,Trp73	biological_process.txt	isoprenoid metabolic process	2.1058e-10	25	Adh1,Aldh1a1,Aldh1a2,Aldh1a3,Coq2,Crabp1,Crabp2,Cyp1a2,Cyp2e1,Dhrs3,Dpagt1,Fdft1,Fdps,Hmgcs1,Hmgcs2,Idi1,Mvd,Mvk,Phyh,Pmvk,Ppard,Rarres2,Rbp1,Rbp4,Ttr	biological_process.txt
flavonoid glucuronidation	0.000630849	9	Ugt1a1,Ugt1a10,Ugt1a2,Ugt1a5,Ugt1a6a,Ugt1a6b,Ugt1a7c,Ugt1a9,Ugt8a	biological_process.txt	cellular lipid metabolic process	2.20602e-10	101	A4galt,Acot2,Acsm1,Adh1,Aldh1a1,Aldh1a2,Aldh1a3,Angptl3,Apoa1,Apoa2,Apoa5,Apob,Apoc1,Apoc3,Apoe,Apof,Apoh,B3gnt5,B4galnt1,Bax,C3,Cd74,Cers4,Ces1d,Coq2,Cps1,Cpt1a,Crabp1,Crabp2,Cyp1a2,Cyp2a12,Cyp2a5,Cyp2c29,Cyp2c70,Cyp2d10,Cyp2d22,Cyp2d26,Cyp2d9,Cyp2e1,Cyp2f2,Cyp2j5,Dhrs3,Dpagt1,Echdc2,Edn1,Elovl2,Elovl6,Ept1,Etnk2,Fdft1,Fdps,Fgf7,Gata6,Gpam,Hmgcs1,Hmgcs2,Idi1,Insig1,Mgll,Msmo1,Mvd,Mvk,Pck1,Pcsk9,…	biological_process.txt
flavonoid biosynthetic process	0.000630849	9	Ugt1a1,Ugt1a10,Ugt1a2,Ugt1a5,Ugt1a6a,Ugt1a6b,Ugt1a7c,Ugt1a9,Ugt8a	biological_process.txt	steroid biosynthetic process	2.23541e-10	28	0610007P14Rik,Akr1c6,Akr1d1,Apoa1,Apoa5,Apoe,Cyp27a1,Cyp51,Cyp7b1,Dhcr24,Fdft1,Fdps,Hmgcs1,Hmgcs2,Hsd17b7,Hsd3b3,Insig1,Lss,Msmo1,Mvd,Mvk,Nsdhl,Pbx1,Pmvk,Slc27a2,Slc27a5,Tecr,Tm7sf2	biological_process.txt
S Phase	0.000706629	24	Ccne1,Ccne2,Cdca5,Cdkn1a,Cdt1,Dna2,Fen1,Gins1,Gins2,Lig1,Mcm3,Mcm7,Mcm8,Orc1,Pcna,Pds5a,Pola1,Pola2,Psmb6,Rb1,Rfc2,Rfc5,Skp2,Stag1	reactome.txt	regulation of molecular function	2.24602e-10	226	2810408A11Rik,A2m,Adcy2,Adcyap1r1,Adgrd1,Adra2a,Agt,Agtr1a,Agtr2,Ahnak,Ahsg,Aldob,Ambp,Angptl3,Apoa1,Apoa2,Apoa5,Apoc3,Apoe,Apoh,Aqp1,Arap1,Arhgap1,Asap3,Atp1a2,Avpi1,Bag5,Bax,Birc3,Cacng7,Calu,Camk2n1,Camkk1,Cbs,Ccl11,Ccnd1,Ccnd2,Cd74,Cdc25b,Cdc42ep2,Cdkn2b,Cdkn2d,Cemip,Clu,Cmklr1,Col28a1,Crtc1,Crtc3,Cryab,Csf1,Cspg4,Ctgf,Cthrc1,Ctsb,Dap,Dapk1,Dbn1,Dbndd2,Dennd4a,Dhcr24,Dmpk,Dpep1,Dusp4,Edn1,Eph…	biological_process.txt
Glucuronidation	0.000717133	6	Slc35d1,Ugt1a1,Ugt1a10,Ugt1a2,Ugt1a5,Ugt1a9	reactome.txt	circulatory system process	2.31584e-10	56	Abat,Acta2,Actc1,Adm,Adra1b,Adra1d,Agt,Agtr1a,Agtr2,Aoc3,Apln,Apoe,Atp1a2,Cacna1b,Cacna1g,Cbs,Cd34,Col1a2,Cyp2j5,Ddah1,Edn1,Ednra,Enpep,F2r,F2rl1,Gas6,Gucy1a3,Htr1b,Kcnk6,Kcnma1,Kng1,Mrvi1,Nppb,Npr3,Npy,Npy6r,Nts,Olfr78,Pde2a,Pon1,Postn,Ppara,Prcp,Prkg1,Ptp4a3,Rasl10b,Scn1b,Serpinf2,Tac1,Tbxa2r,Tgfbr3,Tnnt2,Tpm1,Trpm4,Uts2b,Vegfb	biological_process.txt
p53 signaling pathway	0.000770529	15	Adgrb1,Atr,Casp3,Ccne1,Ccne2,Cd82,Cdk1,Cdkn1a,Chek2,Pidd1,Rrm2,Serpinb5,Sfn,Steap3,Trp73	kegg.txt	regulation of organ morphogenesis	2.73595e-10	39	Agt,Agtr1a,Agtr2,Aspn,Bax,Cd34,Cntf,Cpb2,Csf1,Cthrc1,Edn1,Ednra,Esr1,Etv4,Eya1,Fgf10,Fgf7,Foxp2,Fzd2,Grem1,Hgf,Hpn,Lgr4,Lims2,Msx1,Ngfr,Plau,Ptn,Rspo2,Sfrp1,Sfrp2,Spry1,Tbx5,Tnfaip3,Tnfrsf11b,Vdr,Wnt11,Wnt2,Xbp1	biological_process.txt
Cell cycle	0.000770529	22	Atr,Bub1b,Ccne1,Ccne2,Cdc20,Cdk1,Cdkn1a,Chek2,Dbf4,E2f4,Mad2l1,Mcm3,Mcm7,Orc1,Pcna,Pttg1,Rb1,Rbl1,Sfn,Skp2,Stag1,Tfdp1	kegg.txt	regulation of catalytic activity	4.71971e-10	184	2810408A11Rik,A2m,Adcy2,Adcyap1r1,Adgrd1,Adra2a,Agt,Agtr1a,Agtr2,Ahsg,Aldob,Ambp,Angptl3,Apoa1,Apoa2,Apoa5,Apoc3,Apoe,Apoh,Aqp1,Arap1,Arhgap1,Asap3,Avpi1,Bag5,Bax,Birc3,Calu,Camk2n1,Camkk1,Cbs,Ccl11,Ccnd1,Ccnd2,Cd74,Cdc25b,Cdc42ep2,Cdkn2b,Cdkn2d,Cemip,Clu,Col28a1,Cryab,Csf1,Cspg4,Ctgf,Ctsb,Dap,Dapk1,Dbn1,Dbndd2,Dennd4a,Dhcr24,Dmpk,Dpep1,Dusp4,Edn1,Epha3,Epha4,Errfi1,Esr1,F2r,F3,Fabp1,Fam20a,Fas,F…	biological_process.txt
regulation of microtubule-based movement	0.00087754	8	Bbs1,Bbs4,Ccdc39,Ccdc40,Dnaaf1,Dnah11,Hap1,Ttll6	biological_process.txt	regulation of protein metabolic process	4.71971e-10	242	2810408A11Rik,A2m,Ackr3,Adam33,Adra1b,Adra2a,Agt,Agtr1a,Agtr2,Ahsg,Ambp,Apoa1,Apoa2,Apoe,Aqp1,Atraid,Avpi1,Bag5,Bax,Birc3,Bmp3,Bmper,C1qtnf1,C1qtnf3,C3,Camk2n1,Camkk1,Cbs,Ccl20,Ccnd1,Ccnd2,Cd74,Cdc25b,Cdkn2b,Cdkn2d,Cemip,Cfh,Cirbp,Clec3b,Clip3,Clu,Cntf,Col28a1,Cpb2,Cpeb1,Crlf1,Cryab,Csf1,Cspg4,Ctbp1,Ctgf,Ctla2a,Ctsc,Dact1,Dap,Dapk1,Dbndd2,Dhcr24,Dmtn,Dpep1,Dusp15,Dusp4,Edn1,Ednra,Eid1,Eif5a2,Epha…	biological_process.txt
DNA strand elongation	0.00087754	6	Dna2,Fen1,Lig1,Pcna,Pola1,Tert	biological_process.txt	negative regulation of cell growth	4.85737e-10	39	Agt,Ahsg,Cdkn2d,Cgref1,Cryab,Dact3,Ei24,Fbp1,Frzb,Gas1,Gnb2l1,Grem1,Hnf4a,Hrg,Msx1,Nov,Nppb,Osgin1,Pi16,Ppard,Psrc1,Rerg,Sema3b,Sema3f,Sema4a,Sema4g,Sema6a,Sema6c,Serpine2,Sfrp1,Sfrp2,Sh3bp4,Slit3,Smad3,Tgfb2,Tnk1,Tro,Wnt11,Zmat3	biological_process.txt
mitotic cell cycle checkpoint	0.000904864	20	Blm,Bub1b,Cdk1,Cdkn1a,Cenpe,Cep192,Chek2,Clspn,Dgkz,Mad2l1,Mbd4,Nek11,Pidd1,Rfwd3,Stil,Terf1,Top2a,Tpr,Trp73,Zwilch	biological_process.txt	positive regulation of epithelial cell proliferation	8.59336e-10	37	Arg1,Ccl11,Ccl2,Ccnd1,Ccnd2,Cxcl12,Cyp7b1,Egr3,Esr1,Eya1,F3,Fgf10,Fgf7,Fgf9,Foxp2,Gas1,Grn,Hpn,Htra1,Id1,Igf1,Iqgap3,Mmp12,Nr4a1,Nr4a3,Osr1,Pgf,Pold4,Ptn,Scg2,Sfrp1,Tnfaip3,Twist2,Vegfb,Wnt2,Xbp1,Zfp580	biological_process.txt
cellular glucuronidation	0.000966621	9	Ugt1a1,Ugt1a10,Ugt1a2,Ugt1a5,Ugt1a6a,Ugt1a6b,Ugt1a7c,Ugt1a9,Ugt8a	biological_process.txt	positive regulation of intracellular signal transduction	9.23939e-10	104	AI464131,Ackr3,Adra1b,Adra2a,Agt,Agtr1a,Akap12,Ankrd1,Apoa1,Avpi1,Bax,Bmper,C1qtnf1,C1qtnf3,C3,Cant1,Cd74,Clu,Cntf,Col3a1,Crlf1,Csf1,Cspg4,Ctgf,Cxcl5,Dusp15,Edn1,Ednra,Ei24,Epha4,Esr1,F10,F2,F2r,F2rl1,F3,Fas,Fbxo18,Fga,Fgb,Fgf10,Fgf18,Fgf9,Fgg,Fzd8,Gadd45g,Gas6,Glipr2,Gnb2l1,Golt1b,Gpr183,Grem1,Hgf,Hic1,Hpse,Hpx,Igf1,Igf2,Igfbp3,Igfbp4,Igfbp5,Il11,Iqgap3,Lmcd1,Meis3,Mios,Msx1,Ncam1,Ndrg4,Ngfr,Nox…	biological_process.txt
organic cyclic compound metabolic process	0.000971053	338	6430573F11Rik,Acacb,Acin1,Acpp,Adcy7,Adss,Ago3,Ak7,Ak8,Ampd1,Ang,Apobec1,Arid1a,Arid5a,Arnt2,Arrb2,Asf1b,Atad2,Atr,Axin2,Barhl2,Baz1a,Bbx,Bcl2,Bcor,Blm,Bpnt1,Brca1,Brip1,Brms1,Cbx2,Cbx4,Ccnc,Ccne1,Ccne2,Ccno,Cdca5,Cdca7l,Cdt1,Cep290,Cetn2,Cftr,Chaf1a,Chaf1b,Chchd4,Chd1l,Chek2,Cited1,Cln6,Clp1,Clspn,Cmah,Cnot6,Cnp,Cpsf4,Creb5,Csrnp2,Cstf2,Ctbp2,Ctnnd2,Cul4b,Dbf4,Ddx11,Ddx20,Dedd2,Dhx37,Dhx38,Dhx8,…	biological_process.txt	negative regulation of molecular function	1.13032e-09	116	A2m,Adra2a,Agt,Ahsg,Ambp,Angptl3,Apoa1,Apoa2,Apoc3,Apoe,Aqp1,Atp1a2,Bag5,Bax,Birc3,Calu,Camk2n1,Cdkn2b,Cdkn2d,Cmklr1,Col28a1,Cryab,Dap,Dbn1,Dbndd2,Dhcr24,Dpep1,Dusp4,Errfi1,Esr1,Fabp1,Fbxo18,Fgf12,Foxs1,Gadd45g,Gas6,Gchfr,Glis2,Gnb2l1,Gsto1,Hey2,Heyl,Hgf,Hnf4a,Hp,Hpn,Hspa1b,Hspb1,Id1,Id3,Igf1,Irak3,Itih3,Itih4,Kcnab1,Klf4,Kng1,Lats2,Msx1,Mug1,Mug2,Nol3,Npr3,Nr4a1,Palm,Pbp2,Pbx1,Pcdh11x,Pcsk9,Phpt…	biological_process.txt
chromatin remodeling	0.00107131	23	Arid1a,Baz1a,Cenpp,Chd1l,Foxa1,Hells,Hjurp,Hmgb2,Hmgb3,Ino80b,Mis18a,Myb,Ptma,Ruvbl2,Satb1,Setd1a,Smarca5,Smarcc1,Smarcc2,Ssrp1,Tnrc18,Tsix,Ttf1	biological_process.txt	positive regulation of macromolecule metabolic process	1.13032e-09	261	Ackr3,Adra1b,Adra2a,Agt,Agtr1a,Agtr2,Aldh1a2,Ankrd1,Apoa2,Apob,Apoe,Arap1,Atf5,Atoh8,Avpi1,Bax,Bcl11b,Birc3,Bmp3,Bmper,C1qtnf1,C1qtnf3,C3,Camkk1,Ccl2,Ccl20,Ccnd1,Ccnd2,Cd38,Cd74,Cdc25b,Cebpd,Cemip,Cirbp,Clec3b,Clip3,Clu,Cnn2,Cntf,Col1a1,Cpeb1,Creb3l1,Crlf1,Crp,Crtc1,Crtc3,Csf1,Cspg4,Ctbp1,Ctgf,Ctsc,Dact1,Dap,Dapk1,Dbp,Dmrt2,Dusp15,Edn1,Ednra,Egr2,Eif5a2,En1,Epha4,Esr1,Etv1,Etv4,Eya1,F12,F2,F2r,F2…	biological_process.txt
regulation of response to DNA damage stimulus	0.00113344	25	Armt1,Atr,Axin2,Bcl2l12,Brca1,Chek2,Dek,Fignl1,Kdm4d,Nek1,Nek4,Ogg1,Parp1,Parpbp,Pcna,Pla2r1,Prkcg,Rad51ap1,Rfwd3,Rif1,Senp2,Slf1,Steap3,Trp73,Whsc1	biological_process.txt	skeletal system development	1.16842e-09	70	Bmp1,Bmp3,Cbs,Chrd,Chst11,Clec3b,Col1a1,Col1a2,Csgalnact1,Ctgf,Dchs1,Dhrs3,Dlk1,Dmrt2,Dnm3os,Edn1,Eya1,Fat4,Fbn1,Fgf18,Fgf9,Fgfrl1,Frem1,Fst,Gas1,Gdf11,Hoxb3,Hoxb8,Igf1,Insig1,Lrrc17,Mgp,Mmp13,Mmp2,Msx1,Mycn,Nov,Npr3,Osr1,Pappa2,Papss2,Pbx1,Pcsk5,Pdgfc,Pdgfra,Pdgfrb,Plekha1,Prrx1,Prrx2,Pth1r,Rab33b,Rarg,Rassf2,Rbp4,Rspo2,Scx,Sfrp1,Sfrp2,Slc39a1,Smad3,Snai1,Sparc,Spns2,Tgfb2,Tgfb3,Thbs1,Twist2,Vca…	biological_process.txt
glucuronate metabolic process	0.00139548	9	Ugt1a1,Ugt1a10,Ugt1a2,Ugt1a5,Ugt1a6a,Ugt1a6b,Ugt1a7c,Ugt1a9,Ugt8a	biological_process.txt	blood vessel morphogenesis	1.21577e-09	63	Ackr3,Adgra2,Adm,Angptl3,Apob,Apoe,Bax,Bmper,Calcrl,Ccl2,Col3a1,Col4a1,Col4a2,Col8a1,Col8a2,Cspg4,Ctgf,Cxcl12,Edn1,Ednra,Egr3,Enpep,Ephb2,Eya1,Fgf10,Fgf18,Fgf9,Fzd8,Grem1,Hey2,Hpse,Hrg,Loxl2,Mcam,Mmp2,Mylk,Notch3,Nov,Nr4a1,Parva,Pdgfra,Pdgfrb,Pgf,Plau,Pofut1,Prcp,Prrx1,Prrx2,Ptprb,Rapgef3,Rhob,Rspo3,Scg2,Sema4a,Serpinf2,Sfrp2,Srpx2,Tgfbr3,Thbs1,Thy1,Vegfb,Wnt11,Xbp1	biological_process.txt
dorsal/ventral neural tube patterning	0.00139548	9	Foxa1,Foxa2,Gli3,Ift122,Kif3a,Tbc1d32,Tctn1,Tulp3,Wdr19	biological_process.txt	negative regulation of endopeptidase activity	1.27641e-09	40	A2m,Agt,Ambp,Aqp1,Birc3,Cdkn2d,Cryab,Dhcr24,Dpep1,Fabp1,Gas6,Hgf,Hspa1b,Igf1,Klf4,Nol3,Nr4a1,Plaur,Reck,Serpina10,Serpina1a,Serpina1c,Serpina1d,Serpina1e,Serpina3k,Serpina3n,Serpinb1a,Serpinb9,Serpinc1,Serpind1,Serpine1,Serpinf1,Serpinf2,Sfrp2,Snca,Spock3,Thbs1,Timp2,Timp3,Vtn	biological_process.txt
flavonoid metabolic process	0.00139548	9	Ugt1a1,Ugt1a10,Ugt1a2,Ugt1a5,Ugt1a6a,Ugt1a6b,Ugt1a7c,Ugt1a9,Ugt8a	biological_process.txt	positive regulation of protein phosphorylation	1.35557e-09	108	Ackr3,Adra1b,Adra2a,Agt,Agtr1a,Avpi1,Bmp3,Bmper,C1qtnf1,C1qtnf3,C3,Camkk1,Ccnd1,Ccnd2,Cd74,Cdc25b,Cemip,Clip3,Clu,Cntf,Crlf1,Csf1,Cspg4,Ctgf,Dusp15,Edn1,Ednra,Epha4,Esr1,F2,F2r,F2rl1,Fam20a,Fas,Fbxo18,Fga,Fgb,Fgf10,Fgf18,Fgf7,Fgf9,Fgg,Flt3l,Fndc1,Fzd8,Gadd45g,Gas6,Gdf10,Gdf11,Gdf6,Glipr2,Gnb2l1,Gpr183,Grem1,Hgf,Higd1a,Hpx,Igf1,Igf2,Igfbp3,Igfbp4,Il11,Iqgap3,Map3k8,Mmd,Ndrg4,Ngfr,Nox4,Nrk,Ntf3,Ntr…	biological_process.txt
uronic acid metabolic process	0.00139548	9	Ugt1a1,Ugt1a10,Ugt1a2,Ugt1a5,Ugt1a6a,Ugt1a6b,Ugt1a7c,Ugt1a9,Ugt8a	biological_process.txt	negative regulation of catalytic activity	1.7495e-09	93	A2m,Adra2a,Agt,Ahsg,Ambp,Angptl3,Apoa1,Apoa2,Apoc3,Apoe,Aqp1,Bag5,Birc3,Calu,Camk2n1,Cdkn2b,Cdkn2d,Col28a1,Cryab,Dbn1,Dbndd2,Dhcr24,Dpep1,Dusp4,Errfi1,Fabp1,Gadd45g,Gas6,Gchfr,Gnb2l1,Hgf,Hp,Hpn,Hspa1b,Hspb1,Igf1,Irak3,Itih3,Itih4,Klf4,Kng1,Lats2,Mug1,Mug2,Nol3,Npr3,Nr4a1,Palm,Pbp2,Pcdh11x,Phpt1,Pi16,Pkia,Plaur,Ptx3,Pzp,Reck,Rgn,Serpina10,Serpina1a,Serpina1b,Serpina1c,Serpina1d,Serpina1e,Serpina3k…	biological_process.txt
centromere complex assembly	0.00139548	8	Cenph,Cenpi,Cenpn,Cenpp,Cenpw,Hells,Hjurp,Mis18a	biological_process.txt	Platelet degranulation	1.97598e-09	30	A2m,Alb,Apoa1,Clu,Fga,Fgb,Fgg,Gas6,Hgf,Hrg,Igf1,Igf2,Kng1,Kng2,Plg,Ppbp,Serpina1a,Serpina1b,Serpina1c,Serpina1d,Serpina1e,Serpine1,Serpinf2,Sparc,Tgfb2,Tgfb3,Thbs1,Trf,Vcl,Vegfb	reactome.txt
DNA recombination	0.00143169	28	Atr,Blm,Brca1,Eme2,Gins2,H2afx,Ino80b,Kdm4d,Lig1,Mcm8,Mms22l,Palb2,Paxip1,Pif1,Pms2,Psmc3ip,Rad51ap1,Rad54b,Recql4,Recql5,Ruvbl1,Ruvbl2,Supv3l1,Tex11,Top2a,Trip13,Vprbp,Xrcc2	biological_process.txt	regulation of behavior	1.98034e-09	49	Adgra2,Alb,Ccl2,Cd74,Cmklr1,Csf1,Cxcl12,Cxcl14,Cxcl15,Cxcl5,Dbn1,Edn1,Ednra,F2rl1,Fgf10,Fgf18,Gas6,Grem1,Hc,Hspb1,Htr1b,Lbp,Mmp28,Mtus1,Nov,Nr4a3,Ntf3,Ntrk3,Pdgfra,Pdgfrb,Per3,Pla2g7,Plxnc1,Ppbp,Rarres2,Robo2,Scg2,Sema3b,Sema3f,Sema4a,Sema4g,Sema6a,Sema6c,Serpine1,Smad3,Thbs1,Tnfsf18,Vegfb,Zfp580	biological_process.txt
primary metabolic process	0.00143814	593	1700016K19Rik,2810006K23Rik,6430573F11Rik,A3galt2,Acacb,Acad12,Acin1,Acoxl,Acpp,Acsm3,Adam5,Adam8,Adamts2,Adamts20,Adcy7,Adgb,Adss,Agbl2,Agbl3,Agbl4,Ago3,Agpat4,Ak7,Ak8,Akt3,Alms1,Ampd1,Ang,Ankk1,Apobec1,Arid1a,Arid5a,Arl6,Armt1,Arnt2,Arrb2,Art4,Asf1b,Asrgl1,Atad2,Atr,Aurka,Axin2,B3galt4,B3gnt8,Barhl2,Baz1a,Bbs1,Bbx,Bcl2,Bcor,Blm,Bmp2,Bphl,Bpnt1,Brca1,Brip1,Brms1,Brpf1,Brpf3,Bub1b,C2cd3,Camk1d,Ca…	biological_process.txt	neutral lipid metabolic process	2.65296e-09	24	Angptl3,Apoa1,Apoa2,Apoa5,Apob,Apoc1,Apoc3,Apoe,Apof,Apoh,Ces1d,Cps1,Cpt1a,Cyp2e1,Gpam,Insig1,Mgll,Pck1,Pcsk9,Plpp1,Scd1,Slc27a5,Snca,Tnxb	biological_process.txt
regulation of mitotic nuclear division	0.0015708	22	Bmp7,Bora,Bub1b,Cdca5,Cenpe,Cep192,Cit,Cul9,Fbxo43,Mad2l1,Map9,Met,Pdxp,Phip,Pttg1,Ranbp1,Rb1,Rcc1,Slf1,Stil,Terf1,Tpr	biological_process.txt	organonitrogen compound metabolic process	3.21643e-09	153	A4galt,Abat,Adcy2,Adcy5,Adm,Agtr1a,Agtr2,Ak1,Aldob,Aoc3,Apoa1,Apoa2,Apoa5,Aqp1,Arg1,Ass1,Atp1a2,Atp6v0a1,B3gnt5,B4galnt1,Bax,Bcat1,Bcat2,Bgn,Calcrl,Cbs,Ccbl2,Cdo1,Cemip,Cers4,Chst1,Chst11,Chst14,Chst2,Cpn1,Cpq,Cps1,Cpt1a,Csgalnact1,Cyp1a2,Cyp2a5,Cyp2d22,Dcn,Ddah1,Ddah2,Ddc,Dguok,Dmgdh,Dpep1,Eef1b2,Eef1g,Egflam,Eif5a2,Eno2,Eno3,Fgf7,Fmo2,Fmod,Fpgs,Gamt,Gcnt4,Gnmt,Gpx3,Gstk1,Gsto1,Gstt1,Gucy1a3,Guc…	biological_process.txt
Pentose and glucuronate interconversions	0.00159497	10	Akr1b10,Ugt1a1,Ugt1a10,Ugt1a2,Ugt1a5,Ugt1a6a,Ugt1a6b,Ugt1a7c,Ugt1a9,Xylb	kegg.txt	positive regulation of protein metabolic process	6.33372e-09	152	Ackr3,Adra1b,Adra2a,Agt,Agtr1a,Agtr2,Apoa2,Apoe,Avpi1,Bax,Birc3,Bmp3,Bmper,C1qtnf1,C1qtnf3,C3,Camkk1,Ccl20,Ccnd1,Ccnd2,Cd74,Cdc25b,Cemip,Cirbp,Clec3b,Clip3,Clu,Cntf,Cpeb1,Crlf1,Csf1,Cspg4,Ctbp1,Ctgf,Ctsc,Dact1,Dap,Dapk1,Dusp15,Edn1,Ednra,Eif5a2,Epha4,Esr1,F12,F2,F2r,F2rl1,F3,Fam20a,Fas,Fbxo18,Fga,Fgb,Fgf10,Fgf18,Fgf7,Fgf9,Fgg,Flt3l,Fndc1,Fzd8,Gadd45g,Gas6,Gdf10,Gdf11,Gdf6,Glipr2,Gnb2l1,Gpr183,Gre…	biological_process.txt
[truncated: 1,840 more rows]

## Sheet: Annotation
Transcript/RepeatID	chr	start	end	strand	Length	Copies	Annotation/Divergence	tags/705_1--2-ATCACG_ATCACG (5623595.0 total)	tags/705_2--2-TTAGGC_TTAGGC (8304863.0 total)	tags/705_3--2-ACTTGA_ACTTGA (6915025.0 total)	tags/705_4--2-GATCAG_GATCAG (7192435.0 total)	CTRL vs. EXP Log2 Fold Change	CTRL vs. EXP p-value	CTRL vs. EXP adj. p-value	logP	Log2-Fold		MMC Master List	Log2-fold		Cell Cycle	Log2Fold		Centriole	Log2-fold		PCD Genes Taken from J Med Genet doi:10.1136/jmedgenet-2014-102755	Log2-fold		GRN in MCCs	Log2-Fold		E2f4/RB targets	Log2-Fold	log P value
[truncated: 6,621 more rows]
