# Supplementary material for: Multicilin and activated E2f4 induce multiciliated cell differentiation in primary fibroblasts
Source: Sci Rep. 2018 Aug 17;8:12369. doi: 10.1038/s41598-018-30791-1 (PMC6098136; doi:10.1038/s41598-018-30791-1)
Supplement: Supplementary file 3 — Table S2 [file 41598_2018_30791_MOESM3_ESM.xlsx]

## Sheet: Sheet1
Primary antibodies
Antigen	Raised from	Supplier	Cat no.	Application
myc	Rabbit	cellsignaling	#2272	IS
myc(9E10)	Mouse	DSHB	AB_2266850	IS, IB
myc(9B11)	Mouse	cellsignaling	#2276	IS
GFP	Rabbit	invitrogen	A11122	IS
Multicilin	Rabbit	homemade	#5224	IS, IB, IP
FLAG	Mouse	sigma	F3165	IB
FoxJ1	Mouse	eBioscience	14-9965	IS, IB
FoxJ1	Mouse	santacruz	sc-53139	IB
Centrobin	Mouse	abcam	ab70448	IS
Centrin(20H5)	Mouse	millipore	#04-1624	IS
Acetylated-Tubulin	Mouse	Sigma	T6793	IS
Pcnt	Rabbit	abcam	ab4448	IS
Cep164	Goat	santacruz	sc-240226	IS
Cep135	Rabbit	abcam	ab75005	IS, IB
Cp110	Rabbit	proteintech	12780-1-ap	IS, IB
g-tubulin	Goat	santacruz	sc-7396	IS
g-tubulin	Mouse	santacruz	sc-17787	IS, IB
GT335	Mouse	Adipogen	AG-20B-0020	IS
Ccdc39	Rabbit	Atals	HPA035364	IB
Plk4	Rabbit	from Dr. Zhu	ND	IS, IB
Deup1	Rabbit	Atlas	HPA010986	IS
Deup1	Rabbit	from Dr. Zhu	ND	IS, IB, IP
Sas-6	Mouse	santacruz	sc-81431	IS
Rsph9	Rabbit	Atlas	HPA031703	IB
Dnah9	Rabbit	Abcam	ab133968	IS
Cep152	Rabbit	from Dr. Lee	ND	IB
Cep152	Chicken	from Dr. Zhu	ND	IS
Tp73	Rabbit	Abcam	ab40658	IS, IB
Odf2	Rabbit	proteintech	12058-1-ap	IS
Cep215	Rabbit	from Dr. Rhee	ND	IS
Cep63	Rabbit	millipore	06-1292	IS
Arl13b	Mouse	NeuroMab	75-287	IS
Secondary Antibodies
Name	Isotype	Supplier	Cat no.	Application
Anti-Mouse-Alexa488	Donkey	Jackson	715-545-151	IS
Anti-Mouse-DyLight549	Goat	Jackson	115-505-003	IS
Anti-Rabbit-Alexa488	Donkey	Jackson	711-545-152	IS
Anti-Rabbit-Cy3	Donkey	Jackson	711-165-152	IS
Anti-Goat-Cy3	Donkey	Jackson	705-165-147	IS
Anti-Goat-Alexa647	Donkey	Jackson	705-605-147	IS
Anti-Chicken-Alexa488	Donkey	Jackson	703-545-155	IS
Anti-Chicken-Alexa647	Goat	invitrogen	A21449	IS
Anti-Mouse-Alexa680	Goat	invitrogen	A21058	IB with Odyssey
Anti-Rabbit-Alexa680	Goat	invitrogen	A21076	IB with Odyssey
Anti-Rabbit-Alexa800	Goat	invitrogen	A32735	IB with Odyssey
